# Supplementary material for: Colla Corii Asini regulate collagen regeneration in UV exposure-induced skin photoaging in mice
Source: Chin Med. 2025 Sep 22;20:146. doi: 10.1186/s13020-025-01175-1 (PMC12452026; doi:10.1186/s13020-025-01175-1)
Supplement: Supplementary file 2 — Additional file 2. [file 13020_2025_1175_MOESM2_ESM.xlsx]

## Sheet: Sheet1
Protein.Group	Protein.Ids	Protein.Names	Genes	First.Protein.Description	G:\LM\20230828\test-LM-A41-20230828-400ng.wiff
P68871	P02042;P68871	HBB_HUMAN	HBB	Hemoglobin subunit beta	86509.2
P69905	P69905	HBA_HUMAN	HBA2	Hemoglobin subunit alpha	65342.9
P02768	P02768	ALBU_HUMAN	ALB	Albumin	41755.9
P63261	P60709;P63261	ACTG_HUMAN	ACTG1	Actin, cytoplasmic 2	36986.6
Q8IUE6	P16104;Q8IUE6;Q96QV6	H2A2B_HUMAN	H2AC21	Histone H2A type 2-B	25815.8
P62805	P62805	H4_HUMAN	H4-16	Histone H4	22784.3
P62826	P62826	RAN_HUMAN	RAN	GTP-binding nuclear protein Ran	22482.7
P01871	P01871;P0DOX6	IGHM_HUMAN	IGHM	Immunoglobulin heavy constant mu	21872.2
P02647	P02647	APOA1_HUMAN	APOA1	Apolipoprotein A-I	21774.9
P02042	P02042	HBD_HUMAN	HBD	Hemoglobin subunit delta	20768.8
Q5TEC6	P68431;P84243;Q16695;Q6NXT2;Q71DI3;Q5TEC6	H37_HUMAN	H3-7	Histone H3-7	20469.4
P02776	P02776	PLF4_HUMAN	PF4	Platelet factor 4	17782.4
P02788	P02788	TRFL_HUMAN	LTF	Lactotransferrin	17711.1
P68431;P84243;Q16695;Q71DI3	P68431;P84243;Q16695;Q71DI3	H31T_HUMAN;H31_HUMAN;H32_HUMAN;H33_HUMAN	H3-3B;H3-4;H3C12;H3C13	Histone H3.1	16772.3
P05164	P05164	PERM_HUMAN	MPO	Myeloperoxidase	15569.9
P04114	P04114	APOB_HUMAN	APOB	Apolipoprotein B-100	14687.2
P59666	P59665;P59666	DEF3_HUMAN	DEFA3	Neutrophil defensin 3	14370.8
P02730	P02730	B3AT_HUMAN	SLC4A1	Band 3 anion transport protein	13644.3
P02652	P02652	APOA2_HUMAN	APOA2	Apolipoprotein A-II	13589.7
P01857	P01857;P01859;P0DOX5	IGHG1_HUMAN	IGHG1	Immunoglobulin heavy constant gamma 1	13431.2
P37840	P37840	SYUA_HUMAN	SNCA	Alpha-synuclein	12945.8
P11171	P11171;Q9H4G0;Q9Y2J2	EPB41_HUMAN	EPB41	Protein 4.1	11837.7
P32119	P32119	PRDX2_HUMAN	PRDX2	Peroxiredoxin-2	11821.2
O60814;P57053;P58876;P62807;Q5QNW6;Q93079;Q99877;Q99879;Q99880	O60814;P06899;P23527;P33778;P57053;P58876;P62807;Q16778;Q5QNW6;Q8N257;Q93079;Q96A08;Q99877;Q99879;Q99880	H2B1C_HUMAN;H2B1D_HUMAN;H2B1H_HUMAN;H2B1K_HUMAN;H2B1L_HUMAN;H2B1M_HUMAN;H2B1N_HUMAN;H2B2F_HUMAN;H2BFS_HUMAN	H2BC10;H2BC12;H2BC12L;H2BC13;H2BC14;H2BC15;H2BC18;H2BC5;H2BC9	Histone H2B type 1-K	10530.9
P02675	P02675	FIBB_HUMAN	FGB	Fibrinogen beta chain	10356.6
P07996	P07996	TSP1_HUMAN	THBS1	Thrombospondin-1	10242.7
P02649	P02649	APOE_HUMAN	APOE	Apolipoprotein E	9807.28
P02656	P02656	APOC3_HUMAN	APOC3	Apolipoprotein C-III	9609.96
B9A064	A0M8Q6;P0CF74;P0CG04;P0DOY2;P0DOY3;B9A064;P0DOX8	IGLL5_HUMAN	IGLL5	Immunoglobulin lambda-like polypeptide 5	9520.37
P84085	P84085	ARF5_HUMAN	ARF5	ADP-ribosylation factor 5	9379.82
P08514	P08514	ITA2B_HUMAN	ITGA2B	Integrin alpha-IIb	9071.7
P61204;P84077	P61204;P84077	ARF1_HUMAN;ARF3_HUMAN	ARF1;ARF3	ADP-ribosylation factor 3	8506.96
P04264	P04259;P04264	K2C1_HUMAN	KRT1	Keratin, type II cytoskeletal 1	8355.61
P62736;P68032;P68133	P62736;P63267;P68032;P68133	ACTA_HUMAN;ACTC_HUMAN;ACTS_HUMAN	ACTA1;ACTA2;ACTC1	Actin, aortic smooth muscle	7525.84
P00915	P00915	CAH1_HUMAN	CA1	Carbonic anhydrase 1	7456.12
P10412	P10412;P16402;P16403	H14_HUMAN	H1-4	Histone H1.4	7440.92
P20160	P20160	CAP7_HUMAN	AZU1	Azurocidin	7221.93
P21333	P21333	FLNA_HUMAN	FLNA	Filamin-A	7083.39
P50990	P50990	TCPQ_HUMAN	CCT8	T-complex protein 1 subunit theta	7021.04
P01834	P01834;P0DOX7	IGKC_HUMAN	IGKC	Immunoglobulin kappa constant	6852.7
P35579	P35579	MYH9_HUMAN	MYH9	Myosin-9	6384.66
P67936	P67936	TPM4_HUMAN	TPM4	Tropomyosin alpha-4 chain	6377.28
P10909	P10909	CLUS_HUMAN	CLU	Clusterin	6241.06
P13645	P13645	K1C10_HUMAN	KRT10	Keratin, type I cytoskeletal 10	6240.27
O75531	O75531	BAF_HUMAN	BANF1	Barrier-to-autointegration factor	6228.27
P08246	P08246	ELNE_HUMAN	ELANE	Neutrophil elastase	6130.06
P0C0S5;Q71UI9	P04908;P0C0S5;P0C0S8;P16104;P20671;Q16777;Q6FI13;Q71UI9;Q7L7L0;Q93077;Q96KK5;Q96QV6;Q99878;Q9BTM1	H2AV_HUMAN;H2AZ_HUMAN	H2AZ1;H2AZ2	Histone H2A.Z	5891.12
Q99832	Q99832	TCPH_HUMAN	CCT7	T-complex protein 1 subunit eta	5803.87
P02671	P02671	FIBA_HUMAN	FGA	Fibrinogen alpha chain	5781.09
P49913	P49913	CAMP_HUMAN	CAMP	Cathelicidin antimicrobial peptide	5748.68
P08311	P08311	CATG_HUMAN	CTSG	Cathepsin G	5729.42
P08519	P00747;P08519	APOA_HUMAN	LPA	Apolipoprotein(a)	5664.42
Q9Y490	Q9Y490	TLN1_HUMAN	TLN1	Talin-1	5545.47
P01591	P01591	IGJ_HUMAN	JCHAIN	Immunoglobulin J chain	5383.18
P13489	P13489	RINI_HUMAN	RNH1	Ribonuclease inhibitor	5020.18
Q71U36	P0DPH7;P0DPH8;P68363;Q6PEY2;Q71U36;Q9BQE3	TBA1A_HUMAN	TUBA1A	Tubulin alpha-1A chain	5002.53
P41091	P41091;Q2VIR3	IF2G_HUMAN	EIF2S3	Eukaryotic translation initiation factor 2 subunit 3	4982.81
P49368	P49368	TCPG_HUMAN	CCT3	T-complex protein 1 subunit gamma	4942.37
P01009	P01009	A1AT_HUMAN	SERPINA1	Alpha-1-antitrypsin	4724.7
P17987	P17987	TCPA_HUMAN	TCP1	T-complex protein 1 subunit alpha	4719.69
Q96CW1	Q96CW1	AP2M1_HUMAN	AP2M1	AP-2 complex subunit mu	4597.89
P40227	P40227	TCPZ_HUMAN	CCT6A	T-complex protein 1 subunit zeta	4595.55
P63000	P15153;P60763;P63000	RAC1_HUMAN	RAC1	Ras-related C3 botulinum toxin substrate 1	4578.58
Q92530	Q92530	PSMF1_HUMAN	PSMF1	Proteasome inhibitor PI31 subunit	4517.39
P02655	P02655	APOC2_HUMAN	APOC2	Apolipoprotein C-II	4439.89
P35527	P35527	K1C9_HUMAN	KRT9	Keratin, type I cytoskeletal 9	4433.92
P04406	P04406	G3P_HUMAN	GAPDH	Glyceraldehyde-3-phosphate dehydrogenase	4188.45
P60660	P60660	MYL6_HUMAN	MYL6	Myosin light polypeptide 6	4138.56
P35908	P35908	K22E_HUMAN	KRT2	Keratin, type II cytoskeletal 2 epidermal	4056.08
P68366	P68363;P68366;Q71U36;Q9BQE3;A6NHL2	TBA4A_HUMAN	TUBA4A	Tubulin alpha-4A chain	4001.06
P78371	P78371	TCPB_HUMAN	CCT2	T-complex protein 1 subunit beta	3990.18
P02679	P02679	FIBG_HUMAN	FGG	Fibrinogen gamma chain	3940.14
P30043	P30043	BLVRB_HUMAN	BLVRB	Flavin reductase (NADPH)	3929.48
P63104	P63104	1433Z_HUMAN	YWHAZ	14-3-3 protein zeta/delta	3884.87
P48426	P48426	PI42A_HUMAN	PIP4K2A	Phosphatidylinositol 5-phosphate 4-kinase type-2 alpha	3860.02
Q9H4B7	Q9H4B7	TBB1_HUMAN	TUBB1	Tubulin beta-1 chain	3840.77
P02749	P02749	APOH_HUMAN	APOH	Beta-2-glycoprotein 1	3831.27
P61224	P61224;P62834;A6NIZ1	RAP1B_HUMAN	RAP1B	Ras-related protein Rap-1b	3829.63
P02775	P02775	CXCL7_HUMAN	PPBP	Platelet basic protein	3808.06
P23528	P23528;Q9Y281	COF1_HUMAN	CFL1	Cofilin-1	3749.03
Q86UX7	Q86UX7	URP2_HUMAN	FERMT3	Fermitin family homolog 3	3639.19
P02654	P02654	APOC1_HUMAN	APOC1	Apolipoprotein C-I	3590.21
P01859	P01859	IGHG2_HUMAN	IGHG2	Immunoglobulin heavy constant gamma 2	3536.02
P48729	P48729;Q8N752	KC1A_HUMAN	CSNK1A1	Casein kinase I isoform alpha	3496.02
P05198	P05198	IF2A_HUMAN	EIF2S1	Eukaryotic translation initiation factor 2 subunit 1	3484.47
P61088	P61088	UBE2N_HUMAN	UBE2N	Ubiquitin-conjugating enzyme E2 N	3462.06
P50991	P50991	TCPD_HUMAN	CCT4	T-complex protein 1 subunit delta	3457.71
P68371	P04350;P07437;P68371	TBB4B_HUMAN	TUBB4B	Tubulin beta-4B chain	3412.64
P16401	P16401	H15_HUMAN	H1-5	Histone H1.5	3355.39
P41218	P41218	MNDA_HUMAN	MNDA	Myeloid cell nuclear differentiation antigen	3300.34
P02549	P02549	SPTA1_HUMAN	SPTA1	Spectrin alpha chain, erythrocytic 1	3235.37
P11277	P11277	SPTB1_HUMAN	SPTB	Spectrin beta chain, erythrocytic	3225.44
Q9H0U4	P62820;Q9H0U4	RAB1B_HUMAN	RAB1B	Ras-related protein Rab-1B	3198.85
P35611	P35611	ADDA_HUMAN	ADD1	Alpha-adducin	3191.03
P27105	P27105	STOM_HUMAN	STOM	Stomatin	3168.4
P68104;Q5VTE0	P68104;Q5VTE0	EF1A1_HUMAN;EF1A3_HUMAN	EEF1A1;EEF1A1P5	Elongation factor 1-alpha 1	3165.41
P0CG47;P0CG48;P62979;P62987	P0CG47;P0CG48;P62979;P62987	RL40_HUMAN;RS27A_HUMAN;UBB_HUMAN;UBC_HUMAN	RPS27A;UBA52;UBB;UBC	Polyubiquitin-B	3068.14
P68400	P68400;Q8NEV1	CSK21_HUMAN	CSNK2A1	Casein kinase II subunit alpha	3055.18
P11166	P11166	GTR1_HUMAN	SLC2A1	Solute carrier family 2, facilitated glucose transporter member 1	3020.14
P00450	P00450	CERU_HUMAN	CP	Ceruloplasmin	3016.9
P24844	P24844	MYL9_HUMAN	MYL9	Myosin regulatory light polypeptide 9	2996.26
P69891	P69891;P69892	HBG1_HUMAN	HBG1	Hemoglobin subunit gamma-1	2960.43
Q9Y3I1	Q9Y3I1	FBX7_HUMAN	FBXO7	F-box only protein 7	2938.83
P04004	P04004	VTNC_HUMAN	VTN	Vitronectin	2894.1
O95782	O95782	AP2A1_HUMAN	AP2A1	AP-2 complex subunit alpha-1	2884.08
P04908;P0C0S8;P20671;Q16777;Q6FI13;Q7L7L0;Q93077;Q96KK5;Q99878;Q9BTM1	P04908;P0C0S8;P20671;Q16777;Q6FI13;Q7L7L0;Q93077;Q96KK5;Q99878;Q9BTM1	H2A1B_HUMAN;H2A1C_HUMAN;H2A1D_HUMAN;H2A1H_HUMAN;H2A1J_HUMAN;H2A1_HUMAN;H2A2A_HUMAN;H2A2C_HUMAN;H2A3_HUMAN;H2AJ_HUMAN	H2AC12;H2AC14;H2AC17;H2AC19;H2AC20;H2AC6;H2AC7;H2AC8;H2AJ;H2AW	Histone H2A type 1-B/E	2855.79
P02787	P02787	TRFE_HUMAN	TF	Serotransferrin	2809.29
P27169	P27169	PON1_HUMAN	PON1	Serum paraoxonase/arylesterase 1	2801.79
P63010	P63010;Q10567	AP2B1_HUMAN	AP2B1	AP-2 complex subunit beta	2786.65
P06727	P06727	APOA4_HUMAN	APOA4	Apolipoprotein A-IV	2747.05
Q06323	Q06323	PSME1_HUMAN	PSME1	Proteasome activator complex subunit 1	2738.97
P00918	P00918	CAH2_HUMAN	CA2	Carbonic anhydrase 2	2733.21
P48643	P48643	TCPE_HUMAN	CCT5	T-complex protein 1 subunit epsilon	2731.23
P13224	P13224	GP1BB_HUMAN	GP1BB	Platelet glycoprotein Ib beta chain	2648.46
P20073	P20073	ANXA7_HUMAN	ANXA7	Annexin A7	2619.87
P35612	P35612	ADDB_HUMAN	ADD2	Beta-adducin	2612.7
Q14520	Q14520	HABP2_HUMAN	HABP2	Hyaluronan-binding protein 2	2591.11
P00738	P00738	HPT_HUMAN	HP	Haptoglobin	2583.78
P26038	P15311;P26038;P35241	MOES_HUMAN	MSN	Moesin	2555.8
Q8TAV4	Q8TAV4	STML3_HUMAN	STOML3	Stomatin-like protein 3	2497.78
P16157	P16157	ANK1_HUMAN	ANK1	Ankyrin-1	2497.08
O95810	O95810	CAVN2_HUMAN	CAVIN2	Caveolae-associated protein 2	2454.69
P53680	P53680	AP2S1_HUMAN	AP2S1	AP-2 complex subunit sigma	2437.5
Q8N257	P06899;P23527;P33778;Q16778;Q6DN03;Q6DRA6;Q8N257	H2B3B_HUMAN	H2BU1	Histone H2B type 3-B	2380.19
O43866	O43866	CD5L_HUMAN	CD5L	CD5 antigen-like	2377.22
P12814	P12814	ACTN1_HUMAN	ACTN1	Alpha-actinin-1	2363.1
P01876	P01876;P01877;P0DOX2	IGHA1_HUMAN	IGHA1	Immunoglobulin heavy constant alpha 1	2306.76
P06396	P06396	GELS_HUMAN	GSN	Gelsolin	2298.04
P54578	P54578	UBP14_HUMAN	USP14	Ubiquitin carboxyl-terminal hydrolase 14	2236.84
P30041	P30041	PRDX6_HUMAN	PRDX6	Peroxiredoxin-6	2198.88
Q14240	Q14240	IF4A2_HUMAN	EIF4A2	Eukaryotic initiation factor 4A-II	2195.73
P07437	P07437	TBB5_HUMAN	TUBB	Tubulin beta chain	2142.93
P67870	P67870	CSK2B_HUMAN	CSNK2B	Casein kinase II subunit beta	2126.58
P20042	P20042	IF2B_HUMAN	EIF2S2	Eukaryotic translation initiation factor 2 subunit 2	2103.23
Q9UNF0	Q9UNF0	PACN2_HUMAN	PACSIN2	Protein kinase C and casein kinase substrate in neurons protein 2	2098.26
P06733	P06733	ENOA_HUMAN	ENO1	Alpha-enolase	2078.43
Q5TDH0	Q5TDH0	DDI2_HUMAN	DDI2	Protein DDI1 homolog 2	2075.16
P01619	P01619	KV320_HUMAN	IGKV3-20	Immunoglobulin kappa variable 3-20	2074.75
P11678	P11678	PERE_HUMAN	EPX	Eosinophil peroxidase	2029.15
O94812	O94812	BAIP3_HUMAN	BAIAP3	BAI1-associated protein 3	2024.31
Q8WUM4	Q8WUM4	PDC6I_HUMAN	PDCD6IP	Programmed cell death 6-interacting protein	1950.57
P14770	P14770	GPIX_HUMAN	GP9	Platelet glycoprotein IX	1947.29
P02748	P02748	CO9_HUMAN	C9	Complement component C9	1942.61
P06703	P06703	S10A6_HUMAN	S100A6	Protein S100-A6	1937.61
P60842	P60842;Q14240	IF4A1_HUMAN	EIF4A1	Eukaryotic initiation factor 4A-I	1886.67
P45974	P45974	UBP5_HUMAN	USP5	Ubiquitin carboxyl-terminal hydrolase 5	1872.93
Q13404	Q13404	UB2V1_HUMAN	UBE2V1	Ubiquitin-conjugating enzyme E2 variant 1	1855.67
Q9NRY5	Q9NRY5	F1142_HUMAN	FAM114A2	Protein FAM114A2	1833.97
Q86VP6	Q86VP6	CAND1_HUMAN	CAND1	Cullin-associated NEDD8-dissociated protein 1	1830.55
P30153	P30153	2AAA_HUMAN	PPP2R1A	Serine/threonine-protein phosphatase 2A 65 kDa regulatory subunit A alpha isoform	1829.84
P05787;P08729;P14136;P19013;Q6KB66	P05787;P08729;P14136;P19013;Q6KB66	GFAP_HUMAN;K2C4_HUMAN;K2C7_HUMAN;K2C80_HUMAN;K2C8_HUMAN	GFAP;KRT4;KRT7;KRT8;KRT80	Keratin, type II cytoskeletal 8	1822.85
P22061	P22061	PIMT_HUMAN	PCMT1	Protein-L-isoaspartate(D-aspartate) O-methyltransferase	1814.78
O75467;Q6AW86	O75467;Q6AW86	Z324A_HUMAN;Z324B_HUMAN	ZNF324;ZNF324B	Zinc finger protein 324A	1808.93
P07359	P07359	GP1BA_HUMAN	GP1BA	Platelet glycoprotein Ib alpha chain	1805.09
Q08722	Q08722	CD47_HUMAN	CD47	Leukocyte surface antigen CD47	1800.95
P01024	P01024	CO3_HUMAN	C3	Complement C3	1793.43
Q15365	Q15365	PCBP1_HUMAN	PCBP1	Poly(rC)-binding protein 1	1778.58
A0A0C4DH41;P01824;P01825;P06331;P0DP06;P0DP08	P01824;P01825;P06331;A0A0C4DH41;P0DP06;P0DP08	HV434_HUMAN;HV439_HUMAN;HV459_HUMAN;HV461_HUMAN;HVD34_HUMAN;HVD82_HUMAN	IGHV4-30-4;IGHV4-34;IGHV4-38-2;IGHV4-39;IGHV4-59;IGHV4-61	Immunoglobulin heavy variable 4-61	1758.63
P62277	P62277	RS13_HUMAN	RPS13	40S ribosomal protein S13	1747.71
O00194	O00194	RB27B_HUMAN	RAB27B	Ras-related protein Rab-27B	1724.5
P05106	P05106	ITB3_HUMAN	ITGB3	Integrin beta-3	1722.55
P06753	P06753	TPM3_HUMAN	TPM3	Tropomyosin alpha-3 chain	1691.1
P25705	P25705	ATPA_HUMAN	ATP5F1A	ATP synthase subunit alpha, mitochondrial	1688.95
P09486	P09486	SPRC_HUMAN	SPARC	SPARC	1676.94
P17213	P17213	BPI_HUMAN	BPI	Bactericidal permeability-increasing protein	1642.98
P11142	P0DMV8;P0DMV9;P11021;P11142;P34931;P54652	HSP7C_HUMAN	HSPA8	Heat shock cognate 71 kDa protein	1638.6
P16452	P16452	EPB42_HUMAN	EPB42	Protein 4.2	1635.7
P19823	P19823	ITIH2_HUMAN	ITIH2	Inter-alpha-trypsin inhibitor heavy chain H2	1612.86
Q00013	Q00013	EM55_HUMAN	MPP1	55 kDa erythrocyte membrane protein	1591.45
P01889	P01889;P04439	HLAB_HUMAN	HLA-B	HLA class I histocompatibility antigen, B alpha chain	1572.91
O95747	O95747	OXSR1_HUMAN	OXSR1	Serine/threonine-protein kinase OSR1	1553.87
Q01518	P40123;Q01518	CAP1_HUMAN	CAP1	Adenylyl cyclase-associated protein 1	1551.84
P08397	P08397	HEM3_HUMAN	HMBS	Porphobilinogen deaminase	1541.47
P16671	P16671	CD36_HUMAN	CD36	Platelet glycoprotein 4	1520.89
P08670	P08670	VIME_HUMAN	VIM	Vimentin	1499.9
P02763	P02763	A1AG1_HUMAN	ORM1	Alpha-1-acid glycoprotein 1	1495.92
P48735	P48735	IDHP_HUMAN	IDH2	Isocitrate dehydrogenase [NADP], mitochondrial	1494.55
P0DOY2;P0DOY3	P0DOY2;P0DOY3	IGLC2_HUMAN;IGLC3_HUMAN	IGLC2;IGLC3	Immunoglobulin lambda constant 2	1475.17
P07384	P07384	CAN1_HUMAN	CAPN1	Calpain-1 catalytic subunit	1457.63
P09493	P09493	TPM1_HUMAN	TPM1	Tropomyosin alpha-1 chain	1441.03
P37802	P37802	TAGL2_HUMAN	TAGLN2	Transgelin-2	1434.79
P30626	P30626	SORCN_HUMAN	SRI	Sorcin	1412.1
P07737	P07737	PROF1_HUMAN	PFN1	Profilin-1	1403.53
O14950;P19105	O14950;P19105	ML12A_HUMAN;ML12B_HUMAN	MYL12A;MYL12B	Myosin regulatory light chain 12B	1390.05
Q9Y2V2	Q9Y2V2	CHSP1_HUMAN	CARHSP1	Calcium-regulated heat-stable protein 1	1388.51
P26447	P26447	S10A4_HUMAN	S100A4	Protein S100-A4	1386.67
P11586	P11586	C1TC_HUMAN	MTHFD1	C-1-tetrahydrofolate synthase, cytoplasmic	1381.68
P04040	P04040	CATA_HUMAN	CAT	Catalase	1380.58
P57772	P57772	SELB_HUMAN	EEFSEC	Selenocysteine-specific elongation factor	1378.54
Q9UL46	Q9UL46	PSME2_HUMAN	PSME2	Proteasome activator complex subunit 2	1307.82
P08708	P08708	RS17_HUMAN	RPS17	40S ribosomal protein S17	1305.78
O00151	O00151	PDLI1_HUMAN	PDLIM1	PDZ and LIM domain protein 1	1289.27
P07195	P00338;P07195;P07864;Q6ZMR3	LDHB_HUMAN	LDHB	L-lactate dehydrogenase B chain	1284.21
P11169	P11169;Q8TDB8	GTR3_HUMAN	SLC2A3	Solute carrier family 2, facilitated glucose transporter member 3	1281.14
P17858	P08237;P17858	PFKAL_HUMAN	PFKL	ATP-dependent 6-phosphofructokinase, liver type	1279.41
Q15166	Q15166	PON3_HUMAN	PON3	Serum paraoxonase/lactonase 3	1268.53
P12829	P12829	MYL4_HUMAN	MYL4	Myosin light chain 4	1240.13
A0A075B6H7;A0A0C4DH55;P01624	P01624;A0A075B6H7;A0A0C4DH55	KV315_HUMAN;KV37_HUMAN;KVD07_HUMAN	IGKV3-15;IGKV3-7;IGKV3D-7	Probable non-functional immunoglobulin kappa variable 3-7	1239.03
P15153	P15153	RAC2_HUMAN	RAC2	Ras-related C3 botulinum toxin substrate 2	1230.28
P35542	P35542	SAA4_HUMAN	SAA4	Serum amyloid A-4 protein	1215.07
P02765	P02765	FETUA_HUMAN	AHSG	Alpha-2-HS-glycoprotein	1206.31
P24158	P24158	PRTN3_HUMAN	PRTN3	Myeloblastin	1203.03
Q96PD5	Q96PD5	PGRP2_HUMAN	PGLYRP2	N-acetylmuramoyl-L-alanine amidase	1190.52
P07900	P07900	HS90A_HUMAN	HSP90AA1	Heat shock protein HSP 90-alpha	1181.93
P13987	P13987	CD59_HUMAN	CD59	CD59 glycoprotein	1178.86
Q6B0K9	Q6B0K9	HBM_HUMAN	HBM	Hemoglobin subunit mu	1155.02
P18577;Q02161	P18577;Q02161	RHCE_HUMAN;RHD_HUMAN	RHCE;RHD	Blood group Rh(CE) polypeptide	1152.45
P62937	P62937	PPIA_HUMAN	PPIA	Peptidyl-prolyl cis-trans isomerase A	1145.83
Q10567	Q10567	AP1B1_HUMAN	AP1B1	AP-1 complex subunit beta-1	1144.75
P00387	P00387	NB5R3_HUMAN	CYB5R3	NADH-cytochrome b5 reductase 3	1131.52
P11021	P11021	BIP_HUMAN	HSPA5	Endoplasmic reticulum chaperone BiP	1124.37
P18206	P18206	VINC_HUMAN	VCL	Vinculin	1121.95
Q13201	Q13201	MMRN1_HUMAN	MMRN1	Multimerin-1	1121.88
Q15907	P62491;Q15907	RB11B_HUMAN	RAB11B	Ras-related protein Rab-11B	1112.85
Q9ULH1	Q9ULH1	ASAP1_HUMAN	ASAP1	Arf-GAP with SH3 domain, ANK repeat and PH domain-containing protein 1	1107.98
P04439	P04439	HLAA_HUMAN	HLA-A	HLA class I histocompatibility antigen, A alpha chain	1107.23
Q15942	Q15942	ZYX_HUMAN	ZYX	Zyxin	1101.12
P63241	P63241;Q9GZV4;Q6IS14	IF5A1_HUMAN	EIF5A	Eukaryotic translation initiation factor 5A-1	1098.86
P09543	P09543	CN37_HUMAN	CNP	2',3'-cyclic-nucleotide 3'-phosphodiesterase	1098.71
Q12931	Q12931	TRAP1_HUMAN	TRAP1	Heat shock protein 75 kDa, mitochondrial	1098.31
Q9H8W4	Q9H8W4	PKHF2_HUMAN	PLEKHF2	Pleckstrin homology domain-containing family F member 2	1097.27
P61026	P61026	RAB10_HUMAN	RAB10	Ras-related protein Rab-10	1092.37
P06576	P06576	ATPB_HUMAN	ATP5F1B	ATP synthase subunit beta, mitochondrial	1085.72
P18428	P18428	LBP_HUMAN	LBP	Lipopolysaccharide-binding protein	1065.54
P61626	P61626	LYSC_HUMAN	LYZ	Lysozyme C	1054.33
P50570	P50570;Q9UQ16	DYN2_HUMAN	DNM2	Dynamin-2	1042.31
P53990	P53990	IST1_HUMAN	IST1	IST1 homolog	1030.32
P60891	P11908;P21108;P60891	PRPS1_HUMAN	PRPS1	Ribose-phosphate pyrophosphokinase 1	1027.52
Q92930	Q92930	RAB8B_HUMAN	RAB8B	Ras-related protein Rab-8B	1026.19
P01008	P01008	ANT3_HUMAN	SERPINC1	Antithrombin-III	1013.55
P46940	P46940	IQGA1_HUMAN	IQGAP1	Ras GTPase-activating-like protein IQGAP1	1013.08
Q96G01	Q96G01	BICD1_HUMAN	BICD1	Protein bicaudal D homolog 1	1007.99
P55056	P55056	APOC4_HUMAN	APOC4	Apolipoprotein C-IV	1005.1
P62750	P62750	RL23A_HUMAN	RPL23A	60S ribosomal protein L23a	1004.48
P02774	P02774	VTDB_HUMAN	GC	Vitamin D-binding protein	997.983
O95445	O95445	APOM_HUMAN	APOM	Apolipoprotein M	986.699
P31997	P06731;P13688;P31997	CEAM8_HUMAN	CEACAM8	Carcinoembryonic antigen-related cell adhesion molecule 8	982.756
P01860	P01860	IGHG3_HUMAN	IGHG3	Immunoglobulin heavy constant gamma 3	979.319
P04179	P04179	SODM_HUMAN	SOD2	Superoxide dismutase [Mn], mitochondrial	978.431
P00747	P00747	PLMN_HUMAN	PLG	Plasminogen	975.694
P48507	P48507	GSH0_HUMAN	GCLM	Glutamate--cysteine ligase regulatory subunit	968.674
P46734	P46734	MP2K3_HUMAN	MAP2K3	Dual specificity mitogen-activated protein kinase kinase 3	964.161
P46459	P46459	NSF_HUMAN	NSF	Vesicle-fusing ATPase	963.694
P07237	P07237	PDIA1_HUMAN	P4HB	Protein disulfide-isomerase	962.738
Q02878	Q02878	RL6_HUMAN	RPL6	60S ribosomal protein L6	944.416
Q9C0C9	Q9C0C9	UBE2O_HUMAN	UBE2O	(E3-independent) E2 ubiquitin-conjugating enzyme	943.936
P12236	P05141;P12235;P12236;Q9H0C2	ADT3_HUMAN	SLC25A6	ADP/ATP translocase 3	938.012
P62244	P62244	RS15A_HUMAN	RPS15A	40S ribosomal protein S15a	929.879
P61604	P61604	CH10_HUMAN	HSPE1	10 kDa heat shock protein, mitochondrial	927.497
P04217	P04217	A1BG_HUMAN	A1BG	Alpha-1B-glycoprotein	927.267
P14618	P14618	KPYM_HUMAN	PKM	Pyruvate kinase PKM	915.956
Q14C86	Q14C86	GAPD1_HUMAN	GAPVD1	GTPase-activating protein and VPS9 domain-containing protein 1	915.851
P00568	P00568	KAD1_HUMAN	AK1	Adenylate kinase isoenzyme 1	912.869
Q13418	Q13418	ILK_HUMAN	ILK	Integrin-linked protein kinase	907.359
P61353	P61353	RL27_HUMAN	RPL27	60S ribosomal protein L27	906.852
P04075	P04075	ALDOA_HUMAN	ALDOA	Fructose-bisphosphate aldolase A	906.285
P01116	P01116	RASK_HUMAN	KRAS	GTPase KRas	904.568
P16402	P16402	H13_HUMAN	H1-3	Histone H1.3	903.994
Q9UN37	Q9UN37	VPS4A_HUMAN	VPS4A	Vacuolar protein sorting-associated protein 4A	890.086
Q13618	Q13618	CUL3_HUMAN	CUL3	Cullin-3	887.774
Q5XPI4	Q5XPI4	RN123_HUMAN	RNF123	E3 ubiquitin-protein ligase RNF123	886.255
P54920	P54920	SNAA_HUMAN	NAPA	Alpha-soluble NSF attachment protein	884.116
Q08495	Q08495	DEMA_HUMAN	DMTN	Dematin	880.91
P14780	P14780	MMP9_HUMAN	MMP9	Matrix metalloproteinase-9	871.976
Q9NQH7	Q9NQH7	XPP3_HUMAN	XPNPEP3	Xaa-Pro aminopeptidase 3	862.729
P19367	P19367	HXK1_HUMAN	HK1	Hexokinase-1	861.81
Q9BSL1	Q9BSL1	UBAC1_HUMAN	UBAC1	Ubiquitin-associated domain-containing protein 1	858.941
P21926	P21926	CD9_HUMAN	CD9	CD9 antigen	858.763
P04632	P04632;Q96L46	CPNS1_HUMAN	CAPNS1	Calpain small subunit 1	856.556
P30101	P30101	PDIA3_HUMAN	PDIA3	Protein disulfide-isomerase A3	847.853
P05141	P05141	ADT2_HUMAN	SLC25A5	ADP/ATP translocase 2	845.54
P35268	P35268	RL22_HUMAN	RPL22	60S ribosomal protein L22	845.099
P13796	P13796	PLSL_HUMAN	LCP1	Plastin-2	842.988
P63208	P63208	SKP1_HUMAN	SKP1	S-phase kinase-associated protein 1	842.295
Q14344	Q14344	GNA13_HUMAN	GNA13	Guanine nucleotide-binding protein subunit alpha-13	834.42
P0C0L4	P0C0L4;P0C0L5	CO4A_HUMAN	C4A	Complement C4-A	833.989
P02790	P02790	HEMO_HUMAN	HPX	Hemopexin	833.782
Q15366	Q15366	PCBP2_HUMAN	PCBP2	Poly(rC)-binding protein 2	831.815
P49770	P49770	EI2BB_HUMAN	EIF2B2	Translation initiation factor eIF-2B subunit beta	827.691
P48059	P48059	LIMS1_HUMAN	LIMS1	LIM and senescent cell antigen-like-containing domain protein 1	825.099
P01709	P01709	LV208_HUMAN	IGLV2-8	Immunoglobulin lambda variable 2-8	822.56
O75955	O75955	FLOT1_HUMAN	FLOT1	Flotillin-1	821.307
P12259	P12259	FA5_HUMAN	F5	Coagulation factor V	819.643
P01023	P01023;P20742	A2MG_HUMAN	A2M	Alpha-2-macroglobulin	817.378
Q00610	P53675;Q00610	CLH1_HUMAN	CLTC	Clathrin heavy chain 1	805.663
Q9NQC3	Q9NQC3	RTN4_HUMAN	RTN4	Reticulon-4	801.315
P02760	P02760	AMBP_HUMAN	AMBP	Protein AMBP	800.137
Q9BWP8	Q9BWP8	COL11_HUMAN	COLEC11	Collectin-11	798.692
O43681	O43681	GET3_HUMAN	GET3	ATPase GET3	796.381
P61086	P61086	UBE2K_HUMAN	UBE2K	Ubiquitin-conjugating enzyme E2 K	792.458
P07305	P07305	H10_HUMAN	H1-0	Histone H1.0	790.195
Q9NRW1	Q9NRW1	RAB6B_HUMAN	RAB6B	Ras-related protein Rab-6B	786.473
P00403	P00403	COX2_HUMAN	MT-CO2	Cytochrome c oxidase subunit 2	783.757
A0A0A0MRZ8;P04433	P04433;A0A0A0MRZ8	KV311_HUMAN;KVD11_HUMAN	IGKV3-11;IGKV3D-11	Immunoglobulin kappa variable 3D-11	780.76
Q5VVQ6	Q5VVQ6	OTU1_HUMAN	YOD1	Ubiquitin thioesterase OTU1	775.959
P62330	P62330	ARF6_HUMAN	ARF6	ADP-ribosylation factor 6	768.29
O15498	O15498	YKT6_HUMAN	YKT6	Synaptobrevin homolog YKT6	767.413
Q16401	Q16401	PSMD5_HUMAN	PSMD5	26S proteasome non-ATPase regulatory subunit 5	765.8
Q9HDC9	Q9HDC9	APMAP_HUMAN	APMAP	Adipocyte plasma membrane-associated protein	763.761
Q14974	Q14974	IMB1_HUMAN	KPNB1	Importin subunit beta-1	754.962
Q06830	Q06830	PRDX1_HUMAN	PRDX1	Peroxiredoxin-1	753.301
Q04917	Q04917	1433F_HUMAN	YWHAH	14-3-3 protein eta	749.472
P02746	P02746	C1QB_HUMAN	C1QB	Complement C1q subcomponent subunit B	745.828
Q13228	Q13228	SBP1_HUMAN	SELENBP1	Methanethiol oxidase	745.283
P05109	P05109	S10A8_HUMAN	S100A8	Protein S100-A8	744.865
P62899	P62899	RL31_HUMAN	RPL31	60S ribosomal protein L31	743.976
P10606	P10606	COX5B_HUMAN	COX5B	Cytochrome c oxidase subunit 5B, mitochondrial	741.562
Q15102	Q15102	PA1B3_HUMAN	PAFAH1B3	Platelet-activating factor acetylhydrolase IB subunit alpha1	737.828
Q9ULV4	Q9ULV4	COR1C_HUMAN	CORO1C	Coronin-1C	729.781
O14791	O14791	APOL1_HUMAN	APOL1	Apolipoprotein L1	729.499
P46781	P46781	RS9_HUMAN	RPS9	40S ribosomal protein S9	727.621
Q7L9L4	Q7L9L4;Q9H8S9	MOB1B_HUMAN	MOB1B	MOB kinase activator 1B	726.553
P08134	P08134;P61586;P62745	RHOC_HUMAN	RHOC	Rho-related GTP-binding protein RhoC	723.751
P05546	P05546	HEP2_HUMAN	SERPIND1	Heparin cofactor 2	723.116
P46060	P46060	RAGP1_HUMAN	RANGAP1	Ran GTPase-activating protein 1	719.897
O00139	O00139	KIF2A_HUMAN	KIF2A	Kinesin-like protein KIF2A	719.7
P00488	P00488	F13A_HUMAN	F13A1	Coagulation factor XIII A chain	711.587
P52907	P47755;P52907	CAZA1_HUMAN	CAPZA1	F-actin-capping protein subunit alpha-1	711.277
Q9Y277	Q9Y277	VDAC3_HUMAN	VDAC3	Voltage-dependent anion-selective channel protein 3	710.135
P04278	P04278	SHBG_HUMAN	SHBG	Sex hormone-binding globulin	709.302
P51148	P51148	RAB5C_HUMAN	RAB5C	Ras-related protein Rab-5C	708.68
O43633	O43633	CHM2A_HUMAN	CHMP2A	Charged multivesicular body protein 2a	708.592
P08237	P08237	PFKAM_HUMAN	PFKM	ATP-dependent 6-phosphofructokinase, muscle type	708.588
P61254;Q9UNX3	P61254;Q9UNX3	RL26L_HUMAN;RL26_HUMAN	RPL26;RPL26L1	60S ribosomal protein L26	705.689
Q9NT62	Q9NT62	ATG3_HUMAN	ATG3	Ubiquitin-like-conjugating enzyme ATG3	702.271
P60953	P60953	CDC42_HUMAN	CDC42	Cell division control protein 42 homolog	694.498
Q8IXQ9	Q8IXQ9	ETKMT_HUMAN	ETFBKMT	Electron transfer flavoprotein beta subunit lysine methyltransferase	693.586
P61769	P61769	B2MG_HUMAN	B2M	Beta-2-microglobulin	688.894
Q93084	Q93084	AT2A3_HUMAN	ATP2A3	Sarcoplasmic/endoplasmic reticulum calcium ATPase 3	687.606
P36578	P36578	RL4_HUMAN	RPL4	60S ribosomal protein L4	677.472
P18077	P18077	RL35A_HUMAN	RPL35A	60S ribosomal protein L35a	677.095
Q12857	Q12857;Q14938	NFIA_HUMAN	NFIA	Nuclear factor 1 A-type	673.781
Q14766	Q14766	LTBP1_HUMAN	LTBP1	Latent-transforming growth factor beta-binding protein 1	673.623
Q15404	Q15404	RSU1_HUMAN	RSU1	Ras suppressor protein 1	668.676
Q9NR50	Q9NR50	EI2BG_HUMAN	EIF2B3	Translation initiation factor eIF-2B subunit gamma	665.759
Q9H4M9	Q9H4M9;Q9NZN3	EHD1_HUMAN	EHD1	EH domain-containing protein 1	658.381
Q13144	Q13144	EI2BE_HUMAN	EIF2B5	Translation initiation factor eIF-2B subunit epsilon	657.811
P19827	P19827	ITIH1_HUMAN	ITIH1	Inter-alpha-trypsin inhibitor heavy chain H1	657.454
O60610	O60610	DIAP1_HUMAN	DIAPH1	Protein diaphanous homolog 1	655.874
P62701	P62701;Q8TD47	RS4X_HUMAN	RPS4X	40S ribosomal protein S4, X isoform	653.184
Q14554	Q14554	PDIA5_HUMAN	PDIA5	Protein disulfide-isomerase A5	652.296
P40926	P40926	MDHM_HUMAN	MDH2	Malate dehydrogenase, mitochondrial	650.619
Q14232	Q14232	EI2BA_HUMAN	EIF2B1	Translation initiation factor eIF-2B subunit alpha	649.692
P10599	P10599	THIO_HUMAN	TXN	Thioredoxin	646.766
P61225	P10114;P61225;Q9Y3L5	RAP2B_HUMAN	RAP2B	Ras-related protein Rap-2b	646.011
P84098	P84098	RL19_HUMAN	RPL19	60S ribosomal protein L19	642.723
O75367	O75367	H2AY_HUMAN	MACROH2A1	Core histone macro-H2A.1	641.52
Q02094	Q02094	RHAG_HUMAN	RHAG	Ammonium transporter Rh type A	639.222
Q9UQ16	Q9UQ16	DYN3_HUMAN	DNM3	Dynamin-3	638.226
P01042	P01042	KNG1_HUMAN	KNG1	Kininogen-1	636.169
P07602	P07602	SAP_HUMAN	PSAP	Prosaposin	635.262
P02751	P02751	FINC_HUMAN	FN1	Fibronectin	633.73
P11233	P11233	RALA_HUMAN	RALA	Ras-related protein Ral-A	625.233
Q9Y6B6	Q9Y6B6	SAR1B_HUMAN	SAR1B	GTP-binding protein SAR1b	618.994
A0A0B4J1V0;A0A0B4J1V6;A0A0B4J1Y9	A0A0B4J1V0;A0A0B4J1V6;A0A0B4J1Y9	HV315_HUMAN;HV372_HUMAN;HV373_HUMAN	IGHV3-15;IGHV3-72;IGHV3-73	Immunoglobulin heavy variable 3-15	616.513
P18124	P18124	RL7_HUMAN	RPL7	60S ribosomal protein L7	609.546
O95866	O95866	G6B_HUMAN	MPIG6B	Megakaryocyte and platelet inhibitory receptor G6b	609.05
P55072	P55072	TERA_HUMAN	VCP	Transitional endoplasmic reticulum ATPase	605.999
P06312	P06312	KV401_HUMAN	IGKV4-1	Immunoglobulin kappa variable 4-1	605.854
P53004	P53004	BIEA_HUMAN	BLVRA	Biliverdin reductase A	605.136
Q05193	Q05193	DYN1_HUMAN	DNM1	Dynamin-1	604.974
P62834	P62834	RAP1A_HUMAN	RAP1A	Ras-related protein Rap-1A	603.87
P81605	P81605	DCD_HUMAN	DCD	Dermcidin	603.734
P50914	P50914	RL14_HUMAN	RPL14	60S ribosomal protein L14	602.571
P59998	P59998	ARPC4_HUMAN	ARPC4	Actin-related protein 2/3 complex subunit 4	600.774
P08238	P08238	HS90B_HUMAN	HSP90AB1	Heat shock protein HSP 90-beta	598.943
P05107	P05107	ITB2_HUMAN	ITGB2	Integrin beta-2	598.839
P08603	P08603	CFAH_HUMAN	CFH	Complement factor H	598.045
P62873	P62873;P62879	GBB1_HUMAN	GNB1	Guanine nucleotide-binding protein G(I)/G(S)/G(T) subunit beta-1	597.672
P01706	P01706	LV211_HUMAN	IGLV2-11	Immunoglobulin lambda variable 2-11	597.1
P62333	P62333	PRS10_HUMAN	PSMC6	26S proteasome regulatory subunit 10B	591.597
P50502	P50502;Q8NFI4	F10A1_HUMAN	ST13	Hsc70-interacting protein	590.831
P30048	P30048	PRDX3_HUMAN	PRDX3	Thioredoxin-dependent peroxide reductase, mitochondrial	589.773
Q9NP79	Q9NP79	VTA1_HUMAN	VTA1	Vacuolar protein sorting-associated protein VTA1 homolog	589.699
O95236	O95236	APOL3_HUMAN	APOL3	Apolipoprotein L3	585.707
Q14254	Q14254	FLOT2_HUMAN	FLOT2	Flotillin-2	584.047
P05556	P05556	ITB1_HUMAN	ITGB1	Integrin beta-1	583.782
P04003	P04003	C4BPA_HUMAN	C4BPA	C4b-binding protein alpha chain	580.686
P61978	P61978	HNRPK_HUMAN	HNRNPK	Heterogeneous nuclear ribonucleoprotein K	580.509
P00736	P00736	C1R_HUMAN	C1R	Complement C1r subcomponent	577.059
Q9Y251	Q9Y251	HPSE_HUMAN	HPSE	Heparanase	576.018
Q99439	Q99439	CNN2_HUMAN	CNN2	Calponin-2	575.606
P10809	P10809	CH60_HUMAN	HSPD1	60 kDa heat shock protein, mitochondrial	572.917
P25786	P25786	PSA1_HUMAN	PSMA1	Proteasome subunit alpha type-1	572.2
P06702	P06702	S10A9_HUMAN	S100A9	Protein S100-A9	571.363
O76003	O76003	GLRX3_HUMAN	GLRX3	Glutaredoxin-3	568.556
P11215	P11215	ITAM_HUMAN	ITGAM	Integrin alpha-M	567.777
Q9UI10	Q9UI10	EI2BD_HUMAN	EIF2B4	Translation initiation factor eIF-2B subunit delta	566.967
P08962	P08962	CD63_HUMAN	CD63	CD63 antigen	564.059
P42766	P42766	RL35_HUMAN	RPL35	60S ribosomal protein L35	560.734
P14625	P14625	ENPL_HUMAN	HSP90B1	Endoplasmin	560.433
Q9NPQ8	Q9NPQ8;Q9NVN3	RIC8A_HUMAN	RIC8A	Synembryn-A	559.776
P18085	P18085	ARF4_HUMAN	ARF4	ADP-ribosylation factor 4	559.413
O15144	O15144	ARPC2_HUMAN	ARPC2	Actin-related protein 2/3 complex subunit 2	558.823
P22694	P17612;P22694	KAPCB_HUMAN	PRKACB	cAMP-dependent protein kinase catalytic subunit beta	557.756
P51572	P51572	BAP31_HUMAN	BCAP31	B-cell receptor-associated protein 31	557.639
Q9HBI1	Q9HBI1;Q9NVD7	PARVB_HUMAN	PARVB	Beta-parvin	557.506
Q96P70	Q96P70	IPO9_HUMAN	IPO9	Importin-9	555.408
O75915	O75915	PRAF3_HUMAN	ARL6IP5	PRA1 family protein 3	553.504
P27824	P27824	CALX_HUMAN	CANX	Calnexin	545.813
P47756	P47756	CAPZB_HUMAN	CAPZB	F-actin-capping protein subunit beta	544.167
Q9UQ80	Q9UQ80	PA2G4_HUMAN	PA2G4	Proliferation-associated protein 2G4	543.311
P24557	P24557	THAS_HUMAN	TBXAS1	Thromboxane-A synthase	542.937
O00629	O00629	IMA3_HUMAN	KPNA4	Importin subunit alpha-3	541.931
P17980	P17980	PRS6A_HUMAN	PSMC3	26S proteasome regulatory subunit 6A	541.45
P61106	P61106	RAB14_HUMAN	RAB14	Ras-related protein Rab-14	539.413
P30044	P30044	PRDX5_HUMAN	PRDX5	Peroxiredoxin-5, mitochondrial	538.523
Q9H2K8	Q9H2K8	TAOK3_HUMAN	TAOK3	Serine/threonine-protein kinase TAO3	533.966
P35241	P35241	RADI_HUMAN	RDX	Radixin	533.42
P28676	P28676	GRAN_HUMAN	GCA	Grancalcin	532.191
P47813	P47813;O14602	IF1AX_HUMAN	EIF1AX	Eukaryotic translation initiation factor 1A, X-chromosomal	531.694
P61247	P61247	RS3A_HUMAN	RPS3A	40S ribosomal protein S3a	531.212
O95373	O95373	IPO7_HUMAN	IPO7	Importin-7	530.798
O75083	O75083	WDR1_HUMAN	WDR1	WD repeat-containing protein 1	528.275
P09429	P09429	HMGB1_HUMAN	HMGB1	High mobility group protein B1	526.752
P23284	P23284	PPIB_HUMAN	PPIB	Peptidyl-prolyl cis-trans isomerase B	525.284
O95197	O95197	RTN3_HUMAN	RTN3	Reticulon-3	523.543
P62249	P62249	RS16_HUMAN	RPS16	40S ribosomal protein S16	519.37
P09871	P09871	C1S_HUMAN	C1S	Complement C1s subcomponent	512.485
Q9Y624	Q9Y624	JAM1_HUMAN	F11R	Junctional adhesion molecule A	509.335
P35232	P35232	PHB1_HUMAN	PHB1	Prohibitin 1	507.043
O14980	O14980	XPO1_HUMAN	XPO1	Exportin-1	497.485
Q92954	Q92954	PRG4_HUMAN	PRG4	Proteoglycan 4	496.976
P02766	P02766	TTHY_HUMAN	TTR	Transthyretin	494.073
P01011	P01011	AACT_HUMAN	SERPINA3	Alpha-1-antichymotrypsin	492.699
P20292	P20292	AL5AP_HUMAN	ALOX5AP	Arachidonate 5-lipoxygenase-activating protein	492.662
P61160	P61160	ARP2_HUMAN	ACTR2	Actin-related protein 2	491.928
P62191	P62191	PRS4_HUMAN	PSMC1	26S proteasome regulatory subunit 4	491.822
P53396	P53396	ACLY_HUMAN	ACLY	ATP-citrate synthase	488.498
P00338	P00338	LDHA_HUMAN	LDHA	L-lactate dehydrogenase A chain	483.629
P51692	P51692	STA5B_HUMAN	STAT5B	Signal transducer and activator of transcription 5B	482.848
P07738	P07738	PMGE_HUMAN	BPGM	Bisphosphoglycerate mutase	482.69
Q00325	Q00325	MPCP_HUMAN	SLC25A3	Phosphate carrier protein, mitochondrial	482.581
Q99497	Q99497	PARK7_HUMAN	PARK7	Parkinson disease protein 7	479.811
P13073	P13073	COX41_HUMAN	COX4I1	Cytochrome c oxidase subunit 4 isoform 1, mitochondrial	478.019
Q15257	Q15257	PTPA_HUMAN	PTPA	Serine/threonine-protein phosphatase 2A activator	477.452
P04275	P04275	VWF_HUMAN	VWF	von Willebrand factor	477.019
Q99623	Q99623	PHB2_HUMAN	PHB2	Prohibitin-2	475.084
P51149	P51149	RAB7A_HUMAN	RAB7A	Ras-related protein Rab-7a	473.601
P62081	P62081	RS7_HUMAN	RPS7	40S ribosomal protein S7	473.442
O00178	O00178	GTPB1_HUMAN	GTPBP1	GTP-binding protein 1	471.073
Q5T4S7	Q5T4S7	UBR4_HUMAN	UBR4	E3 ubiquitin-protein ligase UBR4	470.55
Q96GD0	Q96GD0	PLPP_HUMAN	PDXP	Chronophin	470.258
P35580	P35580	MYH10_HUMAN	MYH10	Myosin-10	469.292
A0A075B6P5;A0A075B6S2;A0A075B6S6;A0A087WW87;A0A0A0MRZ7;A2NJV5;P01614;P01615;P06310	P01615;P01614;P06310;A0A075B6P5;A0A075B6S2;A0A075B6S6;A0A087WW87;A0A0A0MRZ7;A2NJV5	KV228_HUMAN;KV229_HUMAN;KV230_HUMAN;KV240_HUMAN;KVD26_HUMAN;KVD28_HUMAN;KVD29_HUMAN;KVD30_HUMAN;KVD40_HUMAN	IGKV2-28;IGKV2-29;IGKV2-30;IGKV2-40;IGKV2D-26;IGKV2D-28;IGKV2D-29;IGKV2D-30;IGKV2D-40	Immunoglobulin kappa variable 2-28	468.914
Q15084	Q15084	PDIA6_HUMAN	PDIA6	Protein disulfide-isomerase A6	468.579
P0DP23;P0DP24;P0DP25	P0DP23;P0DP24;P0DP25	CALM1_HUMAN;CALM2_HUMAN;CALM3_HUMAN	CALM1;CALM2;CALM3	Calmodulin-1	467.235
P13727	P13727	PRG2_HUMAN	PRG2	Bone marrow proteoglycan	464.935
P05155	P05155	IC1_HUMAN	SERPING1	Plasma protease C1 inhibitor	458.221
P36507	P36507;Q02750	MP2K2_HUMAN	MAP2K2	Dual specificity mitogen-activated protein kinase kinase 2	454.206
P01714	P01714	LV319_HUMAN	IGLV3-19	Immunoglobulin lambda variable 3-19	450.6
P10124	P10124	SRGN_HUMAN	SRGN	Serglycin	446.025
A0A075B6I0	A0A075B6I0	LV861_HUMAN	IGLV8-61	Immunoglobulin lambda variable 8-61	445.974
Q9UKA9	Q9UKA9	PTBP2_HUMAN	PTBP2	Polypyrimidine tract-binding protein 2	443.741
Q9H479	Q9H479	FN3K_HUMAN	FN3K	Fructosamine-3-kinase	443.387
P30154	P30154	2AAB_HUMAN	PPP2R1B	Serine/threonine-protein phosphatase 2A 65 kDa regulatory subunit A beta isoform	443.045
P0C7P3	P0C7P3	SLN14_HUMAN	SLFN14	Protein SLFN14	441.987
Q9BS40	Q9BS40	LXN_HUMAN	LXN	Latexin	440.795
Q92522	Q92522	H1X_HUMAN	H1-10	Histone H1.10	437.863
Q9ULC4	Q9ULC4;A0A3B3IRV3	MCTS1_HUMAN	MCTS1	Malignant T-cell-amplified sequence 1	436.614
P05090	P05090	APOD_HUMAN	APOD	Apolipoprotein D	436.488
P00491	P00491	PNPH_HUMAN	PNP	Purine nucleoside phosphorylase	436.4
P62258	P62258	1433E_HUMAN	YWHAE	14-3-3 protein epsilon	435.911
Q14247	Q14247	SRC8_HUMAN	CTTN	Src substrate cortactin	435.102
Q9NXH8	Q9NXH8	TOR4A_HUMAN	TOR4A	Torsin-4A	434.941
Q9NTK5	Q9NTK5	OLA1_HUMAN	OLA1	Obg-like ATPase 1	433.639
Q6P1N0	Q6P1N0	C2D1A_HUMAN	CC2D1A	Coiled-coil and C2 domain-containing protein 1A	433.363
Q8WW22	Q8WW22	DNJA4_HUMAN	DNAJA4	DnaJ homolog subfamily A member 4	433.325
P04839	P04839	CY24B_HUMAN	CYBB	Cytochrome b-245 heavy chain	431.337
P40925	P40925	MDHC_HUMAN	MDH1	Malate dehydrogenase, cytoplasmic	431.014
P61081	P61081	UBC12_HUMAN	UBE2M	NEDD8-conjugating enzyme Ubc12	430.599
Q00169	Q00169	PIPNA_HUMAN	PITPNA	Phosphatidylinositol transfer protein alpha isoform	428.639
Q96RL7	Q96RL7	VP13A_HUMAN	VPS13A	Intermembrane lipid transfer protein VPS13A	427.664
P25685	P25685;Q9UDY4	DNJB1_HUMAN	DNAJB1	DnaJ homolog subfamily B member 1	425.339
P21796	P21796	VDAC1_HUMAN	VDAC1	Voltage-dependent anion-selective channel protein 1	424.987
Q14624	Q14624	ITIH4_HUMAN	ITIH4	Inter-alpha-trypsin inhibitor heavy chain H4	423.795
Q9NR46	Q9NR46	SHLB2_HUMAN	SH3GLB2	Endophilin-B2	423.514
P26599	P26599	PTBP1_HUMAN	PTBP1	Polypyrimidine tract-binding protein 1	419.712
P60866	P60866	RS20_HUMAN	RPS20	40S ribosomal protein S20	417.742
P62195	P62195	PRS8_HUMAN	PSMC5	26S proteasome regulatory subunit 8	417.411
P56134	P56134	ATPK_HUMAN	ATP5MF	ATP synthase subunit f, mitochondrial	416.352
P50552	P50552	VASP_HUMAN	VASP	Vasodilator-stimulated phosphoprotein	415.488
P35998	P35998	PRS7_HUMAN	PSMC2	26S proteasome regulatory subunit 7	413.365
P13804	P13804	ETFA_HUMAN	ETFA	Electron transfer flavoprotein subunit alpha, mitochondrial	412.904
P20340	P20340	RAB6A_HUMAN	RAB6A	Ras-related protein Rab-6A	412.827
P15880	P15880	RS2_HUMAN	RPS2	40S ribosomal protein S2	411.989
P43250	P43250	GRK6_HUMAN	GRK6	G protein-coupled receptor kinase 6	410.807
Q13098	Q13098	CSN1_HUMAN	GPS1	COP9 signalosome complex subunit 1	406.917
P24666	P24666	PPAC_HUMAN	ACP1	Low molecular weight phosphotyrosine protein phosphatase	406.129
P00751	P00751	CFAB_HUMAN	CFB	Complement factor B	403.952
Q8WVM8	Q8WVM8	SCFD1_HUMAN	SCFD1	Sec1 family domain-containing protein 1	403.934
Q13057	Q13057	COASY_HUMAN	COASY	Bifunctional coenzyme A synthase	403.156
P08567	P08567	PLEK_HUMAN	PLEK	Pleckstrin	402.316
Q9BVK6	Q9BVK6	TMED9_HUMAN	TMED9	Transmembrane emp24 domain-containing protein 9	401.733
Q9NY65	P0DPH7;P0DPH8;Q6PEY2;Q71U36;Q9BQE3;Q9NY65	TBA8_HUMAN	TUBA8	Tubulin alpha-8 chain	400.431
P01602	P01602;P0DOX7	KV105_HUMAN	IGKV1-5	Immunoglobulin kappa variable 1-5	399.58
P0DMV8;P0DMV9	P0DMV8;P0DMV9	HS71A_HUMAN;HS71B_HUMAN	HSPA1A;HSPA1B	Heat shock 70 kDa protein 1A	398.824
Q9NR12	Q9NR12	PDLI7_HUMAN	PDLIM7	PDZ and LIM domain protein 7	396.897
O60488	O60488	ACSL4_HUMAN	ACSL4	Long-chain-fatty-acid--CoA ligase 4	396.285
Q9Y6Z7	Q9Y6Z7	COL10_HUMAN	COLEC10	Collectin-10	396.277
Q13586	Q13586	STIM1_HUMAN	STIM1	Stromal interaction molecule 1	395.889
P40197	P40197	GPV_HUMAN	GP5	Platelet glycoprotein V	395.886
Q9NZD4	Q9NZD4	AHSP_HUMAN	AHSP	Alpha-hemoglobin-stabilizing protein	395.06
P53999	P53999	TCP4_HUMAN	SUB1	Activated RNA polymerase II transcriptional coactivator p15	393.719
O14818	O14818	PSA7_HUMAN	PSMA7	Proteasome subunit alpha type-7	391.016
P13647	P13647	K2C5_HUMAN	KRT5	Keratin, type II cytoskeletal 5	388.921
Q9Y570	Q9Y570	PPME1_HUMAN	PPME1	Protein phosphatase methylesterase 1	387.049
P61960	P61960	UFM1_HUMAN	UFM1	Ubiquitin-fold modifier 1	385.971
P22234	P22234	PUR6_HUMAN	PAICS	Bifunctional phosphoribosylaminoimidazole carboxylase/phosphoribosylaminoimidazole succinocarboxamide synthetase	385.475
P62906	P62906	RL10A_HUMAN	RPL10A	60S ribosomal protein L10a	384.191
P01700	P01700	LV147_HUMAN	IGLV1-47	Immunoglobulin lambda variable 1-47	383.626
P50395	P50395	GDIB_HUMAN	GDI2	Rab GDP dissociation inhibitor beta	383.364
P37108	P37108	SRP14_HUMAN	SRP14	Signal recognition particle 14 kDa protein	381.183
Q5QJ74	Q5QJ74	TBCEL_HUMAN	TBCEL	Tubulin-specific chaperone cofactor E-like protein	380.891
P27797	P27797	CALR_HUMAN	CALR	Calreticulin	379.871
Q9BVC6	Q9BVC6	TM109_HUMAN	TMEM109	Transmembrane protein 109	379.088
P62753	P62753	RS6_HUMAN	RPS6	40S ribosomal protein S6	377.542
Q0ZGT2	Q0ZGT2	NEXN_HUMAN	NEXN	Nexilin	377.053
Q9Y5Y2	Q9Y5Y2	NUBP2_HUMAN	NUBP2	Cytosolic Fe-S cluster assembly factor NUBP2	376.479
O15400	O15400	STX7_HUMAN	STX7	Syntaxin-7	375.485
P80188	P80188	NGAL_HUMAN	LCN2	Neutrophil gelatinase-associated lipocalin	372.515
Q13617	Q13617	CUL2_HUMAN	CUL2	Cullin-2	371.979
P55058	P55058	PLTP_HUMAN	PLTP	Phospholipid transfer protein	371.287
P23396	P23396	RS3_HUMAN	RPS3	40S ribosomal protein S3	368.984
P61158	P61158	ARP3_HUMAN	ACTR3	Actin-related protein 3	365.361
P04899	P04899	GNAI2_HUMAN	GNAI2	Guanine nucleotide-binding protein G(i) subunit alpha-2	364.426
P78417	P78417	GSTO1_HUMAN	GSTO1	Glutathione S-transferase omega-1	364.336
Q14847	Q14847	LASP1_HUMAN	LASP1	LIM and SH3 domain protein 1	363.377
P00558	P00558	PGK1_HUMAN	PGK1	Phosphoglycerate kinase 1	362.849
Q9UM07	Q9UM07	PADI4_HUMAN	PADI4	Protein-arginine deiminase type-4	362.603
O43488	O43488	ARK72_HUMAN	AKR7A2	Aflatoxin B1 aldehyde reductase member 2	361.03
O00161	O00161	SNP23_HUMAN	SNAP23	Synaptosomal-associated protein 23	360.646
P31146	P31146	COR1A_HUMAN	CORO1A	Coronin-1A	360.336
P45880	P45880	VDAC2_HUMAN	VDAC2	Voltage-dependent anion-selective channel protein 2	359.443
O15145	O15145	ARPC3_HUMAN	ARPC3	Actin-related protein 2/3 complex subunit 3	358.633
P16284	P16284	PECA1_HUMAN	PECAM1	Platelet endothelial cell adhesion molecule	358.529
P62851	P62851	RS25_HUMAN	RPS25	40S ribosomal protein S25	357.928
O75390	O75390	CISY_HUMAN	CS	Citrate synthase, mitochondrial	357.493
P08637	O75015;P08637	FCG3A_HUMAN	FCGR3A	Low affinity immunoglobulin gamma Fc region receptor III-A	355.352
P46783	P46783	RS10_HUMAN	RPS10	40S ribosomal protein S10	353.455
P10644	P10644	KAP0_HUMAN	PRKAR1A	cAMP-dependent protein kinase type I-alpha regulatory subunit	353.441
Q15555	Q15555	MARE2_HUMAN	MAPRE2	Microtubule-associated protein RP/EB family member 2	353.041
Q27J81	Q27J81	INF2_HUMAN	INF2	Inverted formin-2	352.437
Q16775	Q16775	GLO2_HUMAN	HAGH	Hydroxyacylglutathione hydrolase, mitochondrial	351.779
A0A0B4J1X5	P01764;P01767;P01768;P01772;A0A0B4J1X5;A0A0C4DH42;P0DP02;P0DP03	HV374_HUMAN	IGHV3-74	Immunoglobulin heavy variable 3-74	346.071
O00264	O00264	PGRC1_HUMAN	PGRMC1	Membrane-associated progesterone receptor component 1	344.718
O00505	O00505	IMA4_HUMAN	KPNA3	Importin subunit alpha-4	344.41
P35754	P35754	GLRX1_HUMAN	GLRX	Glutaredoxin-1	343.21
P49721	P49721	PSB2_HUMAN	PSMB2	Proteasome subunit beta type-2	343.118
P24941	P24941	CDK2_HUMAN	CDK2	Cyclin-dependent kinase 2	342.877
Q15691	Q15691	MARE1_HUMAN	MAPRE1	Microtubule-associated protein RP/EB family member 1	342.584
Q9BZI7	Q9BZI7	REN3B_HUMAN	UPF3B	Regulator of nonsense transcripts 3B	342.478
P07741	P07741	APT_HUMAN	APRT	Adenine phosphoribosyltransferase	341.063
Q9UNS2	Q9UNS2	CSN3_HUMAN	COPS3	COP9 signalosome complex subunit 3	339.957
P30273	P30273	FCERG_HUMAN	FCER1G	High affinity immunoglobulin epsilon receptor subunit gamma	339.471
P14174	P14174	MIF_HUMAN	MIF	Macrophage migration inhibitory factor	339.47
P01780	P01780	HV307_HUMAN	IGHV3-7	Immunoglobulin heavy variable 3-7	339.01
O75822	O75822	EIF3J_HUMAN	EIF3J	Eukaryotic translation initiation factor 3 subunit J	338.972
P15531	P15531;P22392;O60361	NDKA_HUMAN	NME1	Nucleoside diphosphate kinase A	338.735
P43686	P43686	PRS6B_HUMAN	PSMC4	26S proteasome regulatory subunit 6B	337.845
P69892	P69892	HBG2_HUMAN	HBG2	Hemoglobin subunit gamma-2	335.971
A0A0C4DH25	A0A0C4DH25	KVD20_HUMAN	IGKV3D-20	Immunoglobulin kappa variable 3D-20	333.699
P12931	P06241;P07947;P12931	SRC_HUMAN	SRC	Proto-oncogene tyrosine-protein kinase Src	332.656
Q07960	Q07960	RHG01_HUMAN	ARHGAP1	Rho GTPase-activating protein 1	331.066
P23743	P23743	DGKA_HUMAN	DGKA	Diacylglycerol kinase alpha	330.537
P23229	P23229	ITA6_HUMAN	ITGA6	Integrin alpha-6	329.038
P62854	P62854;Q5JNZ5	RS26_HUMAN	RPS26	40S ribosomal protein S26	328.688
P50148	P50148	GNAQ_HUMAN	GNAQ	Guanine nucleotide-binding protein G(q) subunit alpha	327.463
Q9UNM6	Q9UNM6	PSD13_HUMAN	PSMD13	26S proteasome non-ATPase regulatory subunit 13	327.142
P68402	P68402	PA1B2_HUMAN	PAFAH1B2	Platelet-activating factor acetylhydrolase IB subunit alpha2	327.079
P07910	O60812;P07910;B2RXH8;B7ZW38;P0DMR1	HNRPC_HUMAN	HNRNPC	Heterogeneous nuclear ribonucleoproteins C1/C2	326.658
P02533	P02533	K1C14_HUMAN	KRT14	Keratin, type I cytoskeletal 14	325.967
Q16643	Q16643	DREB_HUMAN	DBN1	Drebrin	323.988
Q10588	Q10588	BST1_HUMAN	BST1	ADP-ribosyl cyclase/cyclic ADP-ribose hydrolase 2	323.778
P13473	P13473	LAMP2_HUMAN	LAMP2	Lysosome-associated membrane glycoprotein 2	322.943
Q9UPN7	Q9UPN7	PP6R1_HUMAN	PPP6R1	Serine/threonine-protein phosphatase 6 regulatory subunit 1	322.042
Q16563	Q16563	SYPL1_HUMAN	SYPL1	Synaptophysin-like protein 1	321.946
O60684	O60684	IMA7_HUMAN	KPNA6	Importin subunit alpha-7	321.58
P60174	P60174	TPIS_HUMAN	TPI1	Triosephosphate isomerase	321.014
O75947	O75947	ATP5H_HUMAN	ATP5PD	ATP synthase subunit d, mitochondrial	320.555
Q86X55	Q86X55	CARM1_HUMAN	CARM1	Histone-arginine methyltransferase CARM1	318.566
P61221	P61221	ABCE1_HUMAN	ABCE1	ATP-binding cassette sub-family E member 1	315.673
O94973	O94973	AP2A2_HUMAN	AP2A2	AP-2 complex subunit alpha-2	312.867
O00187	O00187	MASP2_HUMAN	MASP2	Mannan-binding lectin serine protease 2	312.028
P55060	P55060	XPO2_HUMAN	CSE1L	Exportin-2	311.769
P62280	P62280	RS11_HUMAN	RPS11	40S ribosomal protein S11	310.388
P30566	P30566	PUR8_HUMAN	ADSL	Adenylosuccinate lyase	308.722
P28066	P28066	PSA5_HUMAN	PSMA5	Proteasome subunit alpha type-5	308.65
Q8N9N7	Q8N9N7	LRC57_HUMAN	LRRC57	Leucine-rich repeat-containing protein 57	308.598
P46776	P46776	RL27A_HUMAN	RPL27A	60S ribosomal protein L27a	308.264
Q13200	Q13200	PSMD2_HUMAN	PSMD2	26S proteasome non-ATPase regulatory subunit 2	306.738
Q14141	Q14141;Q92599;Q9NVA2	SEPT6_HUMAN	SEPTIN6	Septin-6	304.815
Q16836	Q16836	HCDH_HUMAN	HADH	Hydroxyacyl-coenzyme A dehydrogenase, mitochondrial	301.243
P61006	P61006;Q92930	RAB8A_HUMAN	RAB8A	Ras-related protein Rab-8A	299.798
Q05682	Q05682	CALD1_HUMAN	CALD1	Caldesmon	298.091
P30040	P30040	ERP29_HUMAN	ERP29	Endoplasmic reticulum resident protein 29	297.684
P55084	P55084	ECHB_HUMAN	HADHB	Trifunctional enzyme subunit beta, mitochondrial	297.445
P28289	P28289	TMOD1_HUMAN	TMOD1	Tropomodulin-1	297.216
P18859	P18859	ATP5J_HUMAN	ATP5PF	ATP synthase-coupling factor 6, mitochondrial	297.167
P61077	P61077;P62837	UB2D3_HUMAN	UBE2D3	Ubiquitin-conjugating enzyme E2 D3	296.331
P55209	P55209	NP1L1_HUMAN	NAP1L1	Nucleosome assembly protein 1-like 1	295.934
P31948	P31948	STIP1_HUMAN	STIP1	Stress-induced-phosphoprotein 1	295.103
Q15435	Q15435	PP1R7_HUMAN	PPP1R7	Protein phosphatase 1 regulatory subunit 7	294.497
Q8NE71	Q8NE71	ABCF1_HUMAN	ABCF1	ATP-binding cassette sub-family F member 1	294.493
Q9Y450	Q9Y450	HBS1L_HUMAN	HBS1L	HBS1-like protein	294.264
P30049	P30049	ATPD_HUMAN	ATP5F1D	ATP synthase subunit delta, mitochondrial	294.124
P00966	P00966	ASSY_HUMAN	ASS1	Argininosuccinate synthase	293.558
P38646	P38646	GRP75_HUMAN	HSPA9	Stress-70 protein, mitochondrial	292.51
Q9P265	Q9P265	DIP2B_HUMAN	DIP2B	Disco-interacting protein 2 homolog B	292.484
P18621	P18621	RL17_HUMAN	RPL17	60S ribosomal protein L17	291.933
Q03591	Q03591	FHR1_HUMAN	CFHR1	Complement factor H-related protein 1	291.868
Q5SQ64	Q5SQ64	LY66F_HUMAN	LY6G6F	Lymphocyte antigen 6 complex locus protein G6f	291.434
Q13336	Q13336	UT1_HUMAN	SLC14A1	Urea transporter 1	291.127
P22314	P22314	UBA1_HUMAN	UBA1	Ubiquitin-like modifier-activating enzyme 1	290.546
B2RUZ4	B2RUZ4	SMIM1_HUMAN	SMIM1	Small integral membrane protein 1	290.308
O15511	O15511	ARPC5_HUMAN	ARPC5	Actin-related protein 2/3 complex subunit 5	290.217
A6NDG6	A6NDG6	PGP_HUMAN	PGP	Glycerol-3-phosphate phosphatase	289.97
P62269	P62269	RS18_HUMAN	RPS18	40S ribosomal protein S18	289.24
Q9NP58	Q9NP58	ABCB6_HUMAN	ABCB6	ATP-binding cassette sub-family B member 6	288.626
P62847	P62847	RS24_HUMAN	RPS24	40S ribosomal protein S24	287.369
Q9Y6E0	Q9Y6E0	STK24_HUMAN	STK24	Serine/threonine-protein kinase 24	286.561
P05023	P05023;P13637;P20648;P50993;P54707;Q13733	AT1A1_HUMAN	ATP1A1	Sodium/potassium-transporting ATPase subunit alpha-1	284.827
P54819	P54819	KAD2_HUMAN	AK2	Adenylate kinase 2, mitochondrial	284.718
Q99755	O60331;Q99755;A2A3N6	PI51A_HUMAN	PIP5K1A	Phosphatidylinositol 4-phosphate 5-kinase type-1 alpha	284.251
P28072	P28072	PSB6_HUMAN	PSMB6	Proteasome subunit beta type-6	284.099
P11279	P11279	LAMP1_HUMAN	LAMP1	Lysosome-associated membrane glycoprotein 1	283.344
P01701	P01701	LV151_HUMAN	IGLV1-51	Immunoglobulin lambda variable 1-51	282.894
Q93008	Q93008	USP9X_HUMAN	USP9X	Probable ubiquitin carboxyl-terminal hydrolase FAF-X	282.314
Q02543	Q02543	RL18A_HUMAN	RPL18A	60S ribosomal protein L18a	281.586
Q9BX67	Q9BX67	JAM3_HUMAN	JAM3	Junctional adhesion molecule C	281.424
P49458	P49458	SRP09_HUMAN	SRP9	Signal recognition particle 9 kDa protein	281.192
Q9GZN8	Q9GZN8	CT027_HUMAN	C20orf27	UPF0687 protein C20orf27	280.943
O00410	O00410	IPO5_HUMAN	IPO5	Importin-5	277.092
P11597	P11597	CETP_HUMAN	CETP	Cholesteryl ester transfer protein	275.29
P61201	P61201	CSN2_HUMAN	COPS2	COP9 signalosome complex subunit 2	273.409
Q9H4A3	Q9H4A3	WNK1_HUMAN	WNK1	Serine/threonine-protein kinase WNK1	273.251
Q9UIA9	Q9UIA9	XPO7_HUMAN	XPO7	Exportin-7	272.385
Q04637	Q04637	IF4G1_HUMAN	EIF4G1	Eukaryotic translation initiation factor 4 gamma 1	272.317
P54252	P54252	ATX3_HUMAN	ATXN3	Ataxin-3	271.99
P23368	P23368	MAOM_HUMAN	ME2	NAD-dependent malic enzyme, mitochondrial	270.768
Q96NA2	Q96NA2	RILP_HUMAN	RILP	Rab-interacting lysosomal protein	270.642
Q9HAV0	Q9HAV0	GBB4_HUMAN	GNB4	Guanine nucleotide-binding protein subunit beta-4	270.583
P23219	P23219	PGH1_HUMAN	PTGS1	Prostaglandin G/H synthase 1	270.192
P14314	P14314	GLU2B_HUMAN	PRKCSH	Glucosidase 2 subunit beta	270.147
O00560	O00560	SDCB1_HUMAN	SDCBP	Syntenin-1	269.346
Q53TN4	Q53TN4	CYBR1_HUMAN	CYBRD1	Plasma membrane ascorbate-dependent reductase CYBRD1	268.607
O00231	O00231	PSD11_HUMAN	PSMD11	26S proteasome non-ATPase regulatory subunit 11	268.502
O95816	O95816	BAG2_HUMAN	BAG2	BAG family molecular chaperone regulator 2	266.668
P84103	P84103	SRSF3_HUMAN	SRSF3	Serine/arginine-rich splicing factor 3	266.04
Q7L5N1	Q7L5N1	CSN6_HUMAN	COPS6	COP9 signalosome complex subunit 6	265.674
P15169	P15169	CBPN_HUMAN	CPN1	Carboxypeptidase N catalytic chain	265.38
Q9GZZ9	Q9GZZ9	UBA5_HUMAN	UBA5	Ubiquitin-like modifier-activating enzyme 5	265.208
Q8IX19	Q8IX19	MCEM1_HUMAN	MCEMP1	Mast cell-expressed membrane protein 1	264.538
Q9UBW8	Q9UBW8	CSN7A_HUMAN	COPS7A	COP9 signalosome complex subunit 7a	264.041
P32969	P32969	RL9_HUMAN	RPL9P9	60S ribosomal protein L9	262.968
Q9Y2I8	Q9Y2I8	WDR37_HUMAN	WDR37	WD repeat-containing protein 37	262.045
Q9UBW5	Q9UBW5	BIN2_HUMAN	BIN2	Bridging integrator 2	261.72
O43707	O43707	ACTN4_HUMAN	ACTN4	Alpha-actinin-4	261.286
P30613	P30613	KPYR_HUMAN	PKLR	Pyruvate kinase PKLR	260.942
Q07021	Q07021	C1QBP_HUMAN	C1QBP	Complement component 1 Q subcomponent-binding protein, mitochondrial	260.744
P10155	P10155	RO60_HUMAN	RO60	RNA-binding protein RO60	260.489
P00505	P00505	AATM_HUMAN	GOT2	Aspartate aminotransferase, mitochondrial	260.479
P49411	P49411	EFTU_HUMAN	TUFM	Elongation factor Tu, mitochondrial	260.407
P07948	P07948	LYN_HUMAN	LYN	Tyrosine-protein kinase Lyn	260.361
O00602	O00602	FCN1_HUMAN	FCN1	Ficolin-1	260.272
Q86YW5	Q86YW5	TRML1_HUMAN	TREML1	Trem-like transcript 1 protein	260.045
P07203	P07203	GPX1_HUMAN	GPX1	Glutathione peroxidase 1	260.035
P61163	P42025;P61163	ACTZ_HUMAN	ACTR1A	Alpha-centractin	259.993
P20674	P20674	COX5A_HUMAN	COX5A	Cytochrome c oxidase subunit 5A, mitochondrial	259.799
Q92539	Q92539	LPIN2_HUMAN	LPIN2	Phosphatidate phosphatase LPIN2	259.683
P07225	P07225	PROS_HUMAN	PROS1	Vitamin K-dependent protein S	258.63
P48506	P48506	GSH1_HUMAN	GCLC	Glutamate--cysteine ligase catalytic subunit	258.475
Q99627	Q99627	CSN8_HUMAN	COPS8	COP9 signalosome complex subunit 8	258.449
P00441	P00441	SODC_HUMAN	SOD1	Superoxide dismutase [Cu-Zn]	257.919
P01019	P01019	ANGT_HUMAN	AGT	Angiotensinogen	257.857
Q7Z2W4	Q7Z2W4	ZCCHV_HUMAN	ZC3HAV1	Zinc finger CCCH-type antiviral protein 1	257.574
Q9P0L0	Q9P0L0	VAPA_HUMAN	VAPA	Vesicle-associated membrane protein-associated protein A	255.807
Q8N1G4	Q8N1G4	LRC47_HUMAN	LRRC47	Leucine-rich repeat-containing protein 47	255.536
Q9NR31	Q9NR31	SAR1A_HUMAN	SAR1A	GTP-binding protein SAR1a	255.368
O95372	O95372	LYPA2_HUMAN	LYPLA2	Acyl-protein thioesterase 2	254.922
Q9NVJ2	Q96BM9;Q9NVJ2	ARL8B_HUMAN	ARL8B	ADP-ribosylation factor-like protein 8B	254.613
Q9UNN5	Q9UNN5	FAF1_HUMAN	FAF1	FAS-associated factor 1	254.544
O94919	O94919	ENDD1_HUMAN	ENDOD1	Endonuclease domain-containing 1 protein	254.303
P43304	P43304	GPDM_HUMAN	GPD2	Glycerol-3-phosphate dehydrogenase, mitochondrial	254.293
P16109	P16109	LYAM3_HUMAN	SELP	P-selectin	253.41
O00232	O00232	PSD12_HUMAN	PSMD12	26S proteasome non-ATPase regulatory subunit 12	253.268
P02538	O95678;P02538;P48668	K2C6A_HUMAN	KRT6A	Keratin, type II cytoskeletal 6A	253.141
Q99714	Q99714	HCD2_HUMAN	HSD17B10	3-hydroxyacyl-CoA dehydrogenase type-2	253.05
P00492	P00492	HPRT_HUMAN	HPRT1	Hypoxanthine-guanine phosphoribosyltransferase	252.778
Q14203	Q14203	DCTN1_HUMAN	DCTN1	Dynactin subunit 1	251.35
P00734	P00734	THRB_HUMAN	F2	Prothrombin	250.899
Q92973	Q92973	TNPO1_HUMAN	TNPO1	Transportin-1	249.747
A0A0C4DH34	A0A0C4DH34	HV428_HUMAN	IGHV4-28	Immunoglobulin heavy variable 4-28	249.053
P40939	P40939	ECHA_HUMAN	HADHA	Trifunctional enzyme subunit alpha, mitochondrial	248.858
P39656	P39656	OST48_HUMAN	DDOST	Dolichyl-diphosphooligosaccharide--protein glycosyltransferase 48 kDa subunit	248.306
P29622	P29622	KAIN_HUMAN	SERPINA4	Kallistatin	247.624
P09105	P09105	HBAT_HUMAN	HBQ1	Hemoglobin subunit theta-1	247.556
Q96AG4	Q96AG4	LRC59_HUMAN	LRRC59	Leucine-rich repeat-containing protein 59	247.487
O75340	O75340	PDCD6_HUMAN	PDCD6	Programmed cell death protein 6	245.848
P61020	P61020	RAB5B_HUMAN	RAB5B	Ras-related protein Rab-5B	244.389
O95433	O95433	AHSA1_HUMAN	AHSA1	Activator of 90 kDa heat shock protein ATPase homolog 1	242.496
P00352	O94788;P00352;P05091;P30837;P47895	AL1A1_HUMAN	ALDH1A1	Aldehyde dehydrogenase 1A1	242.126
P23258	P23258;Q9NRH3	TBG1_HUMAN	TUBG1	Tubulin gamma-1 chain	241.489
P25686	O75190;P25686;Q8NHS0	DNJB2_HUMAN	DNAJB2	DnaJ homolog subfamily B member 2	241.006
P16615	P16615	AT2A2_HUMAN	ATP2A2	Sarcoplasmic/endoplasmic reticulum calcium ATPase 2	240.796
P19784	P19784	CSK22_HUMAN	CSNK2A2	Casein kinase II subunit alpha'	240.537
Q709C8	Q709C8	VP13C_HUMAN	VPS13C	Intermembrane lipid transfer protein VPS13C	240.424
Q8NE86	Q8NE86	MCU_HUMAN	MCU	Calcium uniporter protein, mitochondrial	238.763
P46379	P46379	BAG6_HUMAN	BAG6	Large proline-rich protein BAG6	238.31
O75037	O75037	KI21B_HUMAN	KIF21B	Kinesin-like protein KIF21B	238.107
Q99816	Q99816	TS101_HUMAN	TSG101	Tumor susceptibility gene 101 protein	237.963
P05154	P05154	IPSP_HUMAN	SERPINA5	Plasma serine protease inhibitor	237.29
P62841	P62841	RS15_HUMAN	RPS15	40S ribosomal protein S15	236.081
P48739	P48739	PIPNB_HUMAN	PITPNB	Phosphatidylinositol transfer protein beta isoform	235.787
Q04941	Q04941	PLP2_HUMAN	PLP2	Proteolipid protein 2	235.621
P49755	P49755	TMEDA_HUMAN	TMED10	Transmembrane emp24 domain-containing protein 10	235.119
Q12913	Q12913	PTPRJ_HUMAN	PTPRJ	Receptor-type tyrosine-protein phosphatase eta	235.077
Q13177	Q13177	PAK2_HUMAN	PAK2	Serine/threonine-protein kinase PAK 2	233.78
P31930	P31930	QCR1_HUMAN	UQCRC1	Cytochrome b-c1 complex subunit 1, mitochondrial	233.718
P20700	P20700	LMNB1_HUMAN	LMNB1	Lamin-B1	233.611
P46109	P46109	CRKL_HUMAN	CRKL	Crk-like protein	232.625
P52209	P52209	6PGD_HUMAN	PGD	6-phosphogluconate dehydrogenase, decarboxylating	232.232
P35813	P35813	PPM1A_HUMAN	PPM1A	Protein phosphatase 1A	232.081
Q00577	Q00577	PURA_HUMAN	PURA	Transcriptional activator protein Pur-alpha	231.8
O95819	O95819;Q8N4C8;Q9UKE5	M4K4_HUMAN	MAP4K4	Mitogen-activated protein kinase kinase kinase kinase 4	231.029
Q9Y613	Q9Y613	FHOD1_HUMAN	FHOD1	FH1/FH2 domain-containing protein 1	230.855
Q9Y4P8	Q9Y4P8	WIPI2_HUMAN	WIPI2	WD repeat domain phosphoinositide-interacting protein 2	230.332
O43491	O43491	E41L2_HUMAN	EPB41L2	Band 4.1-like protein 2	229.728
Q9H9A6	Q9H9A6	LRC40_HUMAN	LRRC40	Leucine-rich repeat-containing protein 40	229.266
Q9NTJ5	Q9NTJ5	SAC1_HUMAN	SACM1L	Phosphatidylinositol-3-phosphatase SAC1	228.556
Q14019	Q14019	COTL1_HUMAN	COTL1	Coactosin-like protein	228.408
Q9ULP9	Q9ULP9	TBC24_HUMAN	TBC1D24	TBC1 domain family member 24	228.118
Q9H2G2	Q9H2G2	SLK_HUMAN	SLK	STE20-like serine/threonine-protein kinase	227.595
P48556	P48556	PSMD8_HUMAN	PSMD8	26S proteasome non-ATPase regulatory subunit 8	227.578
A6NHL2	A6NHL2	TBAL3_HUMAN	TUBAL3	Tubulin alpha chain-like 3	226.704
O75165	O75165	DJC13_HUMAN	DNAJC13	DnaJ homolog subfamily C member 13	226.556
P04843	P04843	RPN1_HUMAN	RPN1	Dolichyl-diphosphooligosaccharide--protein glycosyltransferase subunit 1	226.531
Q5VW32	Q5VW32	BROX_HUMAN	BROX	BRO1 domain-containing protein BROX	226.42
Q3YEC7	Q3YEC7	RABL6_HUMAN	RABL6	Rab-like protein 6	225.798
O60763	O60763	USO1_HUMAN	USO1	General vesicular transport factor p115	224.69
Q9NVZ3	Q9NVZ3	NECP2_HUMAN	NECAP2	Adaptin ear-binding coat-associated protein 2	224.092
O75558	O75558	STX11_HUMAN	STX11	Syntaxin-11	223.423
P62888	P62888	RL30_HUMAN	RPL30	60S ribosomal protein L30	223.37
Q14738	Q14738	2A5D_HUMAN	PPP2R5D	Serine/threonine-protein phosphatase 2A 56 kDa regulatory subunit delta isoform	223.16
Q13576	Q13576	IQGA2_HUMAN	IQGAP2	Ras GTPase-activating-like protein IQGAP2	222.725
P62879	P62879	GBB2_HUMAN	GNB2	Guanine nucleotide-binding protein G(I)/G(S)/G(T) subunit beta-2	222.509
P23919	P23919	KTHY_HUMAN	DTYMK	Thymidylate kinase	222.279
P56385	P56385	ATP5I_HUMAN	ATP5ME	ATP synthase subunit e, mitochondrial	222.103
Q7Z4W1	Q7Z4W1	DCXR_HUMAN	DCXR	L-xylulose reductase	221.255
Q13619	Q13619;Q13620	CUL4A_HUMAN	CUL4A	Cullin-4A	221.199
P26641	P26641	EF1G_HUMAN	EEF1G	Elongation factor 1-gamma	221.035
Q6PCE3	Q6PCE3	PGM2L_HUMAN	PGM2L1	Glucose 1,6-bisphosphate synthase	220.722
Q9UHG3	Q9UHG3	PCYOX_HUMAN	PCYOX1	Prenylcysteine oxidase 1	220.721
Q969T9	Q969T9	WBP2_HUMAN	WBP2	WW domain-binding protein 2	219.532
P38606	P38606	VATA_HUMAN	ATP6V1A	V-type proton ATPase catalytic subunit A	219.131
P48047	P48047	ATPO_HUMAN	ATP5PO	ATP synthase subunit O, mitochondrial	218.965
Q7Z6Z7	Q7Z6Z7	HUWE1_HUMAN	HUWE1	E3 ubiquitin-protein ligase HUWE1	218.233
Q96L94	Q96L94	SNX22_HUMAN	SNX22	Sorting nexin-22	218.07
O00299	O00299	CLIC1_HUMAN	CLIC1	Chloride intracellular channel protein 1	217.987
O00233	O00233	PSMD9_HUMAN	PSMD9	26S proteasome non-ATPase regulatory subunit 9	217.565
Q9NP72	Q9NP72	RAB18_HUMAN	RAB18	Ras-related protein Rab-18	216.981
P08571	P08571	CD14_HUMAN	CD14	Monocyte differentiation antigen CD14	216.267
P61586	P61586	RHOA_HUMAN	RHOA	Transforming protein RhoA	216.205
Q9Y265	Q9Y265	RUVB1_HUMAN	RUVBL1	RuvB-like 1	215.473
P20339	P20339	RAB5A_HUMAN	RAB5A	Ras-related protein Rab-5A	214.388
Q9NTX5	Q9NTX5	ECHD1_HUMAN	ECHDC1	Ethylmalonyl-CoA decarboxylase	213.609
P39023	P39023	RL3_HUMAN	RPL3	60S ribosomal protein L3	213.487
Q13616	Q13616	CUL1_HUMAN	CUL1	Cullin-1	213.459
P14868	P14868	SYDC_HUMAN	DARS1	Aspartate--tRNA ligase, cytoplasmic	213.238
Q99460	Q99460	PSMD1_HUMAN	PSMD1	26S proteasome non-ATPase regulatory subunit 1	212.751
Q13423	Q13423	NNTM_HUMAN	NNT	NAD(P) transhydrogenase, mitochondrial	212.746
P12724	P12724	ECP_HUMAN	RNASE3	Eosinophil cationic protein	212.638
Q86TP1	Q86TP1	PRUN1_HUMAN	PRUNE1	Exopolyphosphatase PRUNE1	212.216
Q9Y6N5	Q9Y6N5	SQOR_HUMAN	SQOR	Sulfide:quinone oxidoreductase, mitochondrial	211.755
P28482	P28482	MK01_HUMAN	MAPK1	Mitogen-activated protein kinase 1	211.664
Q9Y285	Q9Y285	SYFA_HUMAN	FARSA	Phenylalanine--tRNA ligase alpha subunit	211.658
Q9Y230	Q9Y230	RUVB2_HUMAN	RUVBL2	RuvB-like 2	211.641
P04196	P04196	HRG_HUMAN	HRG	Histidine-rich glycoprotein	211.249
P36957	P36957	ODO2_HUMAN	DLST	Dihydrolipoyllysine-residue succinyltransferase component of 2-oxoglutarate dehydrogenase complex, mitochondrial	210.637
P19652	P19652	A1AG2_HUMAN	ORM2	Alpha-1-acid glycoprotein 2	210.552
O94804	O94804	STK10_HUMAN	STK10	Serine/threonine-protein kinase 10	210.27
Q9NV96	Q3MIR4;Q9NV96	CC50A_HUMAN	TMEM30A	Cell cycle control protein 50A	210.128
O00487	O00487	PSDE_HUMAN	PSMD14	26S proteasome non-ATPase regulatory subunit 14	209.631
O43242	O43242	PSMD3_HUMAN	PSMD3	26S proteasome non-ATPase regulatory subunit 3	209.112
Q8TCA0	Q8TCA0	LRC20_HUMAN	LRRC20	Leucine-rich repeat-containing protein 20	208.388
Q15833	Q15833	STXB2_HUMAN	STXBP2	Syntaxin-binding protein 2	207.868
Q9UL25	Q9UL25	RAB21_HUMAN	RAB21	Ras-related protein Rab-21	207.506
P03973	P03973	SLPI_HUMAN	SLPI	Antileukoproteinase	207.112
P26583	P26583	HMGB2_HUMAN	HMGB2	High mobility group protein B2	206.568
P05386	P05386	RLA1_HUMAN	RPLP1	60S acidic ribosomal protein P1	205.575
Q86V88	Q86V88	MGDP1_HUMAN	MDP1	Magnesium-dependent phosphatase 1	205.136
Q15819	Q15819	UB2V2_HUMAN	UBE2V2	Ubiquitin-conjugating enzyme E2 variant 2	204.933
P04792	P04792	HSPB1_HUMAN	HSPB1	Heat shock protein beta-1	204.722
Q4KMP7	Q4KMP7	TB10B_HUMAN	TBC1D10B	TBC1 domain family member 10B	204.094
P50579	P50579	MAP2_HUMAN	METAP2	Methionine aminopeptidase 2	202.911
P09496	P09496	CLCA_HUMAN	CLTA	Clathrin light chain A	202.905
Q9BT78	Q9BT78	CSN4_HUMAN	COPS4	COP9 signalosome complex subunit 4	202.611
Q99798	Q99798	ACON_HUMAN	ACO2	Aconitate hydratase, mitochondrial	201.762
Q86VN1	Q86VN1	VPS36_HUMAN	VPS36	Vacuolar protein-sorting-associated protein 36	201.747
Q3LXA3	Q3LXA3	TKFC_HUMAN	TKFC	Triokinase/FMN cyclase	201.544
Q00765	Q00765	REEP5_HUMAN	REEP5	Receptor expression-enhancing protein 5	201.035
P39019	P39019	RS19_HUMAN	RPS19	40S ribosomal protein S19	200.556
O00483	O00483	NDUA4_HUMAN	NDUFA4	Cytochrome c oxidase subunit NDUFA4	200.419
P40429	P40429;Q6NVV1	RL13A_HUMAN	RPL13A	60S ribosomal protein L13a	200.179
P29401	P29401	TKT_HUMAN	TKT	Transketolase	199.815
P36542	P36542	ATPG_HUMAN	ATP5F1C	ATP synthase subunit gamma, mitochondrial	199.421
Q9Y2Z0	Q9Y2Z0	SGT1_HUMAN	SUGT1	Protein SGT1 homolog	198.714
P20810	P20810	ICAL_HUMAN	CAST	Calpastatin	198.584
Q8TC12	Q8TC12	RDH11_HUMAN	RDH11	Retinol dehydrogenase 11	198.259
P42566	P42566	EPS15_HUMAN	EPS15	Epidermal growth factor receptor substrate 15	197.754
Q9Y5S2	Q9Y5S2	MRCKB_HUMAN	CDC42BPB	Serine/threonine-protein kinase MRCK beta	197.112
Q9BSJ8	Q9BSJ8	ESYT1_HUMAN	ESYT1	Extended synaptotagmin-1	195.686
Q9H3K6	Q9H3K6	BOLA2_HUMAN	BOLA2B	BolA-like protein 2	195.166
Q16762	Q16762	THTR_HUMAN	TST	Thiosulfate sulfurtransferase	195.165
P19086	P19086	GNAZ_HUMAN	GNAZ	Guanine nucleotide-binding protein G(z) subunit alpha	194.854
P62820	P62820	RAB1A_HUMAN	RAB1A	Ras-related protein Rab-1A	194.581
O14618	O14618	CCS_HUMAN	CCS	Copper chaperone for superoxide dismutase	194.341
O15533	O15533	TPSN_HUMAN	TAPBP	Tapasin	194.264
Q9UHB9	Q9UHB9	SRP68_HUMAN	SRP68	Signal recognition particle subunit SRP68	194.172
P37837	P37837	TALDO_HUMAN	TALDO1	Transaldolase	193.809
P07339	P07339	CATD_HUMAN	CTSD	Cathepsin D	192.898
P53621	P53621	COPA_HUMAN	COPA	Coatomer subunit alpha	192.518
O75874	O75874	IDHC_HUMAN	IDH1	Isocitrate dehydrogenase [NADP] cytoplasmic	192.27
P08697	P08697	A2AP_HUMAN	SERPINF2	Alpha-2-antiplasmin	191.986
P15311	P15311	EZRI_HUMAN	EZR	Ezrin	191.43
O60256	O60256	KPRB_HUMAN	PRPSAP2	Phosphoribosyl pyrophosphate synthase-associated protein 2	191.269
O15143	O15143	ARC1B_HUMAN	ARPC1B	Actin-related protein 2/3 complex subunit 1B	190.876
Q14697	Q14697	GANAB_HUMAN	GANAB	Neutral alpha-glucosidase AB	190.687
Q14677	Q14677	EPN4_HUMAN	CLINT1	Clathrin interactor 1	190.51
Q96KP4	Q96KP4	CNDP2_HUMAN	CNDP2	Cytosolic non-specific dipeptidase	190.169
Q15286	Q15286	RAB35_HUMAN	RAB35	Ras-related protein Rab-35	190.161
Q16543	Q16543	CDC37_HUMAN	CDC37	Hsp90 co-chaperone Cdc37	189.5
O75131	O75131	CPNE3_HUMAN	CPNE3	Copine-3	189.401
P49327	P49327	FAS_HUMAN	FASN	Fatty acid synthase	189.144
P11310	P11310	ACADM_HUMAN	ACADM	Medium-chain specific acyl-CoA dehydrogenase, mitochondrial	188.882
P62495	P62495	ERF1_HUMAN	ETF1	Eukaryotic peptide chain release factor subunit 1	188.653
Q9Y6C2	Q9Y6C2	EMIL1_HUMAN	EMILIN1	EMILIN-1	188.517
Q8WZA0	Q8WZA0	LZIC_HUMAN	LZIC	Protein LZIC	187.601
P06730	P06730	IF4E_HUMAN	EIF4E	Eukaryotic translation initiation factor 4E	187.434
Q13561	Q13561	DCTN2_HUMAN	DCTN2	Dynactin subunit 2	187.338
Q9H223	Q9H223;Q9NZN3	EHD4_HUMAN	EHD4	EH domain-containing protein 4	187.266
P51812	P51812	KS6A3_HUMAN	RPS6KA3	Ribosomal protein S6 kinase alpha-3	186.703
Q14165	Q14165	MLEC_HUMAN	MLEC	Malectin	186.133
Q96G03	Q96G03	PGM2_HUMAN	PGM2	Phosphopentomutase	185.89
P84095	P84095	RHOG_HUMAN	RHOG	Rho-related GTP-binding protein RhoG	185.276
Q0JRZ9	Q0JRZ9	FCHO2_HUMAN	FCHO2	F-BAR domain only protein 2	184.076
P0C0L5	P0C0L5	CO4B_HUMAN	C4B_2	Complement C4-B	183.837
Q9BZV1	Q9BZV1	UBXN6_HUMAN	UBXN6	UBX domain-containing protein 6	183.476
Q9NZN3	Q9NZN3	EHD3_HUMAN	EHD3	EH domain-containing protein 3	183.154
Q96HE7	Q96HE7	ERO1A_HUMAN	ERO1A	ERO1-like protein alpha	183.083
Q9Y2Q3	Q9Y2Q3	GSTK1_HUMAN	GSTK1	Glutathione S-transferase kappa 1	183.021
P18054	P18054	LOX12_HUMAN	ALOX12	Polyunsaturated fatty acid lipoxygenase ALOX12	182.825
O75594	O75594	PGRP1_HUMAN	PGLYRP1	Peptidoglycan recognition protein 1	182.673
Q9BWD1	Q9BWD1	THIC_HUMAN	ACAT2	Acetyl-CoA acetyltransferase, cytosolic	182.636
O43583	O43583	DENR_HUMAN	DENR	Density-regulated protein	182.258
P62241	P62241	RS8_HUMAN	RPS8	40S ribosomal protein S8	182.165
P68036	P68036;A0A1B0GUS4	UB2L3_HUMAN	UBE2L3	Ubiquitin-conjugating enzyme E2 L3	182.12
P27635	P27635;Q96L21	RL10_HUMAN	RPL10	60S ribosomal protein L10	181.812
P01137	P01137	TGFB1_HUMAN	TGFB1	Transforming growth factor beta-1 proprotein	181.569
P35240	P35240	MERL_HUMAN	NF2	Merlin	181.451
P46976	P46976	GLYG_HUMAN	GYG1	Glycogenin-1	181.296
P02747	P02747	C1QC_HUMAN	C1QC	Complement C1q subcomponent subunit C	181.268
Q02750	Q02750	MP2K1_HUMAN	MAP2K1	Dual specificity mitogen-activated protein kinase kinase 1	181.129
O95336	O95336	6PGL_HUMAN	PGLS	6-phosphogluconolactonase	180.31
Q9H3N1	Q9H3N1	TMX1_HUMAN	TMX1	Thioredoxin-related transmembrane protein 1	179.126
Q9UKV8	Q9UKV8	AGO2_HUMAN	AGO2	Protein argonaute-2	178.895
Q6NUK1	Q6NUK1	SCMC1_HUMAN	SLC25A24	Calcium-binding mitochondrial carrier protein SCaMC-1	178.613
O75352	O75352	MPU1_HUMAN	MPDU1	Mannose-P-dolichol utilization defect 1 protein	178.198
P05387	P05387	RLA2_HUMAN	RPLP2	60S acidic ribosomal protein P2	178.141
Q96DZ9	Q96DZ9	CKLF5_HUMAN	CMTM5	CKLF-like MARVEL transmembrane domain-containing protein 5	177.62
P12830	P12830	CADH1_HUMAN	CDH1	Cadherin-1	177.115
P17301	P17301	ITA2_HUMAN	ITGA2	Integrin alpha-2	177.069
O14773	O14773	TPP1_HUMAN	TPP1	Tripeptidyl-peptidase 1	176.499
Q969U7	Q969U7	PSMG2_HUMAN	PSMG2	Proteasome assembly chaperone 2	176.47
Q14008	Q14008	CKAP5_HUMAN	CKAP5	Cytoskeleton-associated protein 5	176.033
P11234	P11234	RALB_HUMAN	RALB	Ras-related protein Ral-B	175.694
Q5JTV8	Q5JTV8	TOIP1_HUMAN	TOR1AIP1	Torsin-1A-interacting protein 1	175.036
P08174	P08174	DAF_HUMAN	CD55	Complement decay-accelerating factor	174.969
Q08380	Q08380	LG3BP_HUMAN	LGALS3BP	Galectin-3-binding protein	174.845
P49748	P49748	ACADV_HUMAN	ACADVL	Very long-chain specific acyl-CoA dehydrogenase, mitochondrial	173.205
Q5T5C0	Q5T5C0	STXB5_HUMAN	STXBP5	Syntaxin-binding protein 5	172.754
P43490	P43490	NAMPT_HUMAN	NAMPT	Nicotinamide phosphoribosyltransferase	172.506
P04844	P04844	RPN2_HUMAN	RPN2	Dolichyl-diphosphooligosaccharide--protein glycosyltransferase subunit 2	172.191
Q12805	Q12805	FBLN3_HUMAN	EFEMP1	EGF-containing fibulin-like extracellular matrix protein 1	171.47
P19256	P19256	LFA3_HUMAN	CD58	Lymphocyte function-associated antigen 3	171.105
Q08211	Q08211	DHX9_HUMAN	DHX9	ATP-dependent RNA helicase A	171.052
Q92835	Q92835	SHIP1_HUMAN	INPP5D	Phosphatidylinositol 3,4,5-trisphosphate 5-phosphatase 1	170.853
Q96HC4	Q96HC4	PDLI5_HUMAN	PDLIM5	PDZ and LIM domain protein 5	169.339
Q92608	Q92608	DOCK2_HUMAN	DOCK2	Dedicator of cytokinesis protein 2	169.068
P05388	P05388	RLA0_HUMAN	RPLP0	60S acidic ribosomal protein P0	168.519
P25311	P25311	ZA2G_HUMAN	AZGP1	Zinc-alpha-2-glycoprotein	168.091
A0A075B6I9;P04211	P04211;A0A075B6I9	LV743_HUMAN;LV746_HUMAN	IGLV7-43;IGLV7-46	Immunoglobulin lambda variable 7-46	167.369
P52272	P52272	HNRPM_HUMAN	HNRNPM	Heterogeneous nuclear ribonucleoprotein M	166.801
P21980	P21980	TGM2_HUMAN	TGM2	Protein-glutamine gamma-glutamyltransferase 2	166.595
Q9BV40	Q9BV40	VAMP8_HUMAN	VAMP8	Vesicle-associated membrane protein 8	166.098
O00160	O00160	MYO1F_HUMAN	MYO1F	Unconventional myosin-If	165.944
Q08AH3;Q68CK6	Q08AH3;Q68CK6	ACS2A_HUMAN;ACS2B_HUMAN	ACSM2A;ACSM2B	Acyl-coenzyme A synthetase ACSM2A, mitochondrial	165.893
A0A0B4J2D5;P0DPI2	A0A0B4J2D5;P0DPI2	GAL3A_HUMAN;GAL3B_HUMAN	GATD3;GATD3B	Putative glutamine amidotransferase-like class 1 domain-containing protein 3B, mitochondrial	165.688
Q6UX06	Q6UX06	OLFM4_HUMAN	OLFM4	Olfactomedin-4	165.503
P17812	P17812;Q9NRF8	PYRG1_HUMAN	CTPS1	CTP synthase 1	164.668
Q15008	Q15008	PSMD6_HUMAN	PSMD6	26S proteasome non-ATPase regulatory subunit 6	164.52
Q9NRV9	Q9NRV9	HEBP1_HUMAN	HEBP1	Heme-binding protein 1	164.193
Q00839	Q00839	HNRPU_HUMAN	HNRNPU	Heterogeneous nuclear ribonucleoprotein U	163.481
P62913	P62913	RL11_HUMAN	RPL11	60S ribosomal protein L11	163.346
Q9Y2Y8	Q9Y2Y8	PRG3_HUMAN	PRG3	Proteoglycan 3	162.764
P67775	P62714;P67775	PP2AA_HUMAN	PPP2CA	Serine/threonine-protein phosphatase 2A catalytic subunit alpha isoform	162.657
P16070	P16070	CD44_HUMAN	CD44	CD44 antigen	162.305
Q6DD88	Q6DD88	ATLA3_HUMAN	ATL3	Atlastin-3	162.207
P00367	P00367;P49448	DHE3_HUMAN	GLUD1	Glutamate dehydrogenase 1, mitochondrial	162.188
Q92619	Q92619	HMHA1_HUMAN	ARHGAP45	Rho GTPase-activating protein 45	162.05
P32942	P32942	ICAM3_HUMAN	ICAM3	Intercellular adhesion molecule 3	162.033
Q96FW1	Q96FW1	OTUB1_HUMAN	OTUB1	Ubiquitin thioesterase OTUB1	161.977
P30086	P30086	PEBP1_HUMAN	PEBP1	Phosphatidylethanolamine-binding protein 1	161.974
O15173	O15173	PGRC2_HUMAN	PGRMC2	Membrane-associated progesterone receptor component 2	161.893
Q13642	Q13642	FHL1_HUMAN	FHL1	Four and a half LIM domains protein 1	161.53
Q16629	Q16629	SRSF7_HUMAN	SRSF7	Serine/arginine-rich splicing factor 7	161.179
Q15836	P23763;P63027;Q15836	VAMP3_HUMAN	VAMP3	Vesicle-associated membrane protein 3	161.142
P05062	P05062	ALDOB_HUMAN	ALDOB	Fructose-bisphosphate aldolase B	161.133
P31946	P31946	1433B_HUMAN	YWHAB	14-3-3 protein beta/alpha	160.703
Q9NUQ9	Q9NUQ9;Q9H0Q0	CYRIB_HUMAN	CYRIB	CYFIP-related Rac1 interactor B	160.635
P52565	P52565	GDIR1_HUMAN	ARHGDIA	Rho GDP-dissociation inhibitor 1	160.296
Q96KG9	Q96KG9	SCYL1_HUMAN	SCYL1	N-terminal kinase-like protein	160.256
Q02252	Q02252	MMSA_HUMAN	ALDH6A1	Methylmalonate-semialdehyde dehydrogenase [acylating], mitochondrial	159.974
P55010	P55010	IF5_HUMAN	EIF5	Eukaryotic translation initiation factor 5	159.971
P54725	P54725	RD23A_HUMAN	RAD23A	UV excision repair protein RAD23 homolog A	159.178
Q8WZA9	Q8WZA9	IRGQ_HUMAN	IRGQ	Immunity-related GTPase family Q protein	159.155
Q9Y394	Q9Y394	DHRS7_HUMAN	DHRS7	Dehydrogenase/reductase SDR family member 7	158.855
P08865	P08865	RSSA_HUMAN	RPSA	40S ribosomal protein SA	158.471
Q9H939	Q9H939	PPIP2_HUMAN	PSTPIP2	Proline-serine-threonine phosphatase-interacting protein 2	157.82
P30084	P30084	ECHM_HUMAN	ECHS1	Enoyl-CoA hydratase, mitochondrial	157.653
Q9BRG1	Q9BRG1	VPS25_HUMAN	VPS25	Vacuolar protein-sorting-associated protein 25	157.512
P15954	P15954	COX7C_HUMAN	COX7C	Cytochrome c oxidase subunit 7C, mitochondrial	157.367
P29218	P29218	IMPA1_HUMAN	IMPA1	Inositol monophosphatase 1	157.188
O00429	O00429	DNM1L_HUMAN	DNM1L	Dynamin-1-like protein	157.028
Q13630	Q13630	FCL_HUMAN	GFUS	GDP-L-fucose synthase	156.267
P47755	P47755	CAZA2_HUMAN	CAPZA2	F-actin-capping protein subunit alpha-2	156.206
O00203	O00203	AP3B1_HUMAN	AP3B1	AP-3 complex subunit beta-1	155.819
O14617	O14617	AP3D1_HUMAN	AP3D1	AP-3 complex subunit delta-1	155.722
Q9BV68	Q9BV68	RN126_HUMAN	RNF126	E3 ubiquitin-protein ligase RNF126	154.96
P09669	P09669	COX6C_HUMAN	COX6C	Cytochrome c oxidase subunit 6C	154.739
O75396	O75396	SC22B_HUMAN	SEC22B	Vesicle-trafficking protein SEC22b	154.703
P00390	P00390	GSHR_HUMAN	GSR	Glutathione reductase, mitochondrial	154.38
P13716	P13716	HEM2_HUMAN	ALAD	Delta-aminolevulinic acid dehydratase	153.595
P11413	P11413	G6PD_HUMAN	G6PD	Glucose-6-phosphate 1-dehydrogenase	152.908
P43307	P43307	SSRA_HUMAN	SSR1	Translocon-associated protein subunit alpha	152.636
Q5H9R7	Q5H9R7	PP6R3_HUMAN	PPP6R3	Serine/threonine-protein phosphatase 6 regulatory subunit 3	152.487
Q9H2U2	Q9H2U2	IPYR2_HUMAN	PPA2	Inorganic pyrophosphatase 2, mitochondrial	152.46
Q01813	Q01813	PFKAP_HUMAN	PFKP	ATP-dependent 6-phosphofructokinase, platelet type	152.064
P07357	P07357	CO8A_HUMAN	C8A	Complement component C8 alpha chain	151.934
O60493	O60493	SNX3_HUMAN	SNX3	Sorting nexin-3	151.892
Q8NBM8	Q8NBM8	PCYXL_HUMAN	PCYOX1L	Prenylcysteine oxidase-like	151.831
O60506	O60506	HNRPQ_HUMAN	SYNCRIP	Heterogeneous nuclear ribonucleoprotein Q	151.471
Q8TCT1	Q8TCT1	PHOP1_HUMAN	PHOSPHO1	Phosphoethanolamine/phosphocholine phosphatase	151.241
P80108	P80108	PHLD_HUMAN	GPLD1	Phosphatidylinositol-glycan-specific phospholipase D	150.7
P0DMM9;P0DMN0;P50225;P50226	P0DMM9;P0DMN0;P50225;P50226	ST1A1_HUMAN;ST1A2_HUMAN;ST1A3_HUMAN;ST1A4_HUMAN	SULT1A1;SULT1A2;SULT1A3;SULT1A4	Sulfotransferase 1A3	150.658
P30405	P30405	PPIF_HUMAN	PPIF	Peptidyl-prolyl cis-trans isomerase F, mitochondrial	150.478
P28331	P28331	NDUS1_HUMAN	NDUFS1	NADH-ubiquinone oxidoreductase 75 kDa subunit, mitochondrial	150.106
O43665	O43665	RGS10_HUMAN	RGS10	Regulator of G-protein signaling 10	149.997
P30046	P30046;A6NHG4	DOPD_HUMAN	DDT	D-dopachrome decarboxylase	149.643
O43294	O43294	TGFI1_HUMAN	TGFB1I1	Transforming growth factor beta-1-induced transcript 1 protein	148.863
P51659	P51659	DHB4_HUMAN	HSD17B4	Peroxisomal multifunctional enzyme type 2	148.728
P24752	P24752	THIL_HUMAN	ACAT1	Acetyl-CoA acetyltransferase, mitochondrial	147.782
O00154	O00154	BACH_HUMAN	ACOT7	Cytosolic acyl coenzyme A thioester hydrolase	147.771
P24539	P24539	AT5F1_HUMAN	ATP5PB	ATP synthase F(0) complex subunit B1, mitochondrial	147.463
P46782	P46782	RS5_HUMAN	RPS5	40S ribosomal protein S5	147.373
P19404	P19404	NDUV2_HUMAN	NDUFV2	NADH dehydrogenase [ubiquinone] flavoprotein 2, mitochondrial	147.103
P24723;Q02156	P24723;Q02156	KPCE_HUMAN;KPCL_HUMAN	PRKCE;PRKCH	Protein kinase C eta type	146.755
P51665	P51665	PSMD7_HUMAN	PSMD7	26S proteasome non-ATPase regulatory subunit 7	146.705
P20618	P20618	PSB1_HUMAN	PSMB1	Proteasome subunit beta type-1	146.614
P67812	P67812	SC11A_HUMAN	SEC11A	Signal peptidase complex catalytic subunit SEC11A	146.522
O14964	O14964	HGS_HUMAN	HGS	Hepatocyte growth factor-regulated tyrosine kinase substrate	146.441
P25398	P25398	RS12_HUMAN	RPS12	40S ribosomal protein S12	146.288
Q92614	Q92614	MY18A_HUMAN	MYO18A	Unconventional myosin-XVIIIa	146.076
P98171	P98171	RHG04_HUMAN	ARHGAP4	Rho GTPase-activating protein 4	145.958
O95870	O95870	ABHGA_HUMAN	ABHD16A	Phosphatidylserine lipase ABHD16A	145.884
P63173	P63173	RL38_HUMAN	RPL38	60S ribosomal protein L38	145.832
P23142	P23142	FBLN1_HUMAN	FBLN1	Fibulin-1	145.826
Q15005	Q15005	SPCS2_HUMAN	SPCS2	Signal peptidase complex subunit 2	145.208
P50995	P50995	ANX11_HUMAN	ANXA11	Annexin A11	145.201
P07954	P07954	FUMH_HUMAN	FH	Fumarate hydratase, mitochondrial	145.137
P07358	P07358	CO8B_HUMAN	C8B	Complement component C8 beta chain	144.951
Q01970	Q01970	PLCB3_HUMAN	PLCB3	1-phosphatidylinositol 4,5-bisphosphate phosphodiesterase beta-3	144.881
P43652	P43652	AFAM_HUMAN	AFM	Afamin	144.689
Q9BS26	Q9BS26	ERP44_HUMAN	ERP44	Endoplasmic reticulum resident protein 44	144.232
P15170	P15170;Q8IYD1	ERF3A_HUMAN	GSPT1	Eukaryotic peptide chain release factor GTP-binding subunit ERF3A	143.714
P35613	P35613	BASI_HUMAN	BSG	Basigin	143.306
Q96A65	Q96A65	EXOC4_HUMAN	EXOC4	Exocyst complex component 4	142.835
P26885	P26885	FKBP2_HUMAN	FKBP2	Peptidyl-prolyl cis-trans isomerase FKBP2	142.71
O15067	O15067	PUR4_HUMAN	PFAS	Phosphoribosylformylglycinamidine synthase	141.972
P32121	P32121	ARRB2_HUMAN	ARRB2	Beta-arrestin-2	141.733
P10153	P10153	RNAS2_HUMAN	RNASE2	Non-secretory ribonuclease	141.481
O75954	O75954	TSN9_HUMAN	TSPAN9	Tetraspanin-9	141.002
P43487	P43487	RANG_HUMAN	RANBP1	Ran-specific GTPase-activating protein	140.306
P11216	P06737;P11216;P11217	PYGB_HUMAN	PYGB	Glycogen phosphorylase, brain form	140.292
Q13459	B2RTY4;Q13459	MYO9B_HUMAN	MYO9B	Unconventional myosin-IXb	140.205
P38919	P38919	IF4A3_HUMAN	EIF4A3	Eukaryotic initiation factor 4A-III	139.957
P61803	P61803	DAD1_HUMAN	DAD1	Dolichyl-diphosphooligosaccharide--protein glycosyltransferase subunit DAD1	139.875
Q14166	Q14166	TTL12_HUMAN	TTLL12	Tubulin--tyrosine ligase-like protein 12	139.86
Q7LDG7	Q7LDG7	GRP2_HUMAN	RASGRP2	RAS guanyl-releasing protein 2	139.766
Q8N3D4	Q8N3D4	EH1L1_HUMAN	EHBP1L1	EH domain-binding protein 1-like protein 1	139.477
Q8IXI1	Q8IXI1	MIRO2_HUMAN	RHOT2	Mitochondrial Rho GTPase 2	138.931
P47914	P47914	RL29_HUMAN	RPL29	60S ribosomal protein L29	138.409
Q15149	Q15149	PLEC_HUMAN	PLEC	Plectin	138.078
Q6UWP2	Q6UWP2	DHR11_HUMAN	DHRS11	Dehydrogenase/reductase SDR family member 11	137.884
Q8N5K1	Q8N5K1	CISD2_HUMAN	CISD2	CDGSH iron-sulfur domain-containing protein 2	137.866
P14406	P14406	CX7A2_HUMAN	COX7A2	Cytochrome c oxidase subunit 7A2, mitochondrial	137.785
P01031	P01031	CO5_HUMAN	C5	Complement C5	137.778
Q8N699	Q8N699	MYCT1_HUMAN	MYCT1	Myc target protein 1	137.122
P54727	P54727	RD23B_HUMAN	RAD23B	UV excision repair protein RAD23 homolog B	137.002
P55160	P55160	NCKPL_HUMAN	NCKAP1L	Nck-associated protein 1-like	136.378
P05026	P05026	AT1B1_HUMAN	ATP1B1	Sodium/potassium-transporting ATPase subunit beta-1	136
O15260	O15260	SURF4_HUMAN	SURF4	Surfeit locus protein 4	135.986
Q9H4G4	Q9H4G4	GAPR1_HUMAN	GLIPR2	Golgi-associated plant pathogenesis-related protein 1	135.785
Q93034	Q93034	CUL5_HUMAN	CUL5	Cullin-5	135.436
Q9H9Q2	Q9H9Q2	CSN7B_HUMAN	COPS7B	COP9 signalosome complex subunit 7b	135.276
P08575	P08575	PTPRC_HUMAN	PTPRC	Receptor-type tyrosine-protein phosphatase C	134.944
P53634	P53634	CATC_HUMAN	CTSC	Dipeptidyl peptidase 1	134.504
Q14644	Q14644	RASA3_HUMAN	RASA3	Ras GTPase-activating protein 3	134.263
Q9UIJ7	Q9UIJ7	KAD3_HUMAN	AK3	GTP:AMP phosphotransferase AK3, mitochondrial	134.204
Q14739	Q14739	LBR_HUMAN	LBR	Delta(14)-sterol reductase LBR	133.925
O60664	O60664	PLIN3_HUMAN	PLIN3	Perilipin-3	133.677
O43451	O43451	MGA_HUMAN	MGAM	Maltase-glucoamylase	133.604
P38117	P38117	ETFB_HUMAN	ETFB	Electron transfer flavoprotein subunit beta	133.543
O60884	O60884	DNJA2_HUMAN	DNAJA2	DnaJ homolog subfamily A member 2	133.212
Q96FZ7	Q96FZ7	CHMP6_HUMAN	CHMP6	Charged multivesicular body protein 6	132.765
Q96S97	Q96S97	MYADM_HUMAN	MYADM	Myeloid-associated differentiation marker	132.488
P51884	P51884	LUM_HUMAN	LUM	Lumican	132.063
Q8NHG7	Q8NHG7	SVIP_HUMAN	SVIP	Small VCP/p97-interacting protein	131.702
O75298	O75298	RTN2_HUMAN	RTN2	Reticulon-2	131.681
P61923	P61923	COPZ1_HUMAN	COPZ1	Coatomer subunit zeta-1	131.645
Q96KN2	Q96KN2	CNDP1_HUMAN	CNDP1	Beta-Ala-His dipeptidase	131.378
O00303	O00303	EIF3F_HUMAN	EIF3F	Eukaryotic translation initiation factor 3 subunit F	131.213
O75695	O75695	XRP2_HUMAN	RP2	Protein XRP2	131.015
Q9Y315	Q9Y315	DEOC_HUMAN	DERA	Deoxyribose-phosphate aldolase	130.925
Q06033	Q06033	ITIH3_HUMAN	ITIH3	Inter-alpha-trypsin inhibitor heavy chain H3	130.575
Q9BSF0	Q9BSF0	SMAKA_HUMAN	C2orf88	Small membrane A-kinase anchor protein	130.427
P49902	P49902	5NTC_HUMAN	NT5C2	Cytosolic purine 5'-nucleotidase	130.396
P52294	P52294	IMA5_HUMAN	KPNA1	Importin subunit alpha-5	130.346
O75964	O75964	ATP5L_HUMAN	ATP5MG	ATP synthase subunit g, mitochondrial	130.213
P01127	P01127	PDGFB_HUMAN	PDGFB	Platelet-derived growth factor subunit B	130.204
Q92542	Q92542	NICA_HUMAN	NCSTN	Nicastrin	129.98
P61421	P61421	VA0D1_HUMAN	ATP6V0D1	V-type proton ATPase subunit d 1	129.599
P18669	P18669;Q8N0Y7	PGAM1_HUMAN	PGAM1	Phosphoglycerate mutase 1	129.358
P09211	P09211	GSTP1_HUMAN	GSTP1	Glutathione S-transferase P	129.3
Q9HBL0	Q9HBL0	TENS1_HUMAN	TNS1	Tensin-1	129.298
P23193	P23193	TCEA1_HUMAN	TCEA1	Transcription elongation factor A protein 1	129.255
P13688	P13688	CEAM1_HUMAN	CEACAM1	Carcinoembryonic antigen-related cell adhesion molecule 1	129.248
Q13637	Q13637	RAB32_HUMAN	RAB32	Ras-related protein Rab-32	128.645
P14550	P14550	AK1A1_HUMAN	AKR1A1	Aldo-keto reductase family 1 member A1	128.586
Q9H2M9	Q9H2M9	RBGPR_HUMAN	RAB3GAP2	Rab3 GTPase-activating protein non-catalytic subunit	128.521
P61981	P61981	1433G_HUMAN	YWHAG	14-3-3 protein gamma	128.38
Q96C24	Q96C24	SYTL4_HUMAN	SYTL4	Synaptotagmin-like protein 4	128.24
P09874	P09874	PARP1_HUMAN	PARP1	Poly [ADP-ribose] polymerase 1	127.943
P10244	P10244	MYBB_HUMAN	MYBL2	Myb-related protein B	127.442
P67809	P16989;P67809;Q9Y2T7	YBOX1_HUMAN	YBX1	Y-box-binding protein 1	127.192
Q6XQN6	Q6XQN6	PNCB_HUMAN	NAPRT	Nicotinate phosphoribosyltransferase	126.885
P27338	P27338	AOFB_HUMAN	MAOB	Amine oxidase [flavin-containing] B	126.45
Q8IZP0	Q8IZP0;Q9NYB9	ABI1_HUMAN	ABI1	Abl interactor 1	126.4
A0A0B4J1U7	A0A0B4J1U7	HV601_HUMAN	IGHV6-1	Immunoglobulin heavy variable 6-1	126.367
Q9BXS5	Q9BXS5	AP1M1_HUMAN	AP1M1	AP-1 complex subunit mu-1	125.987
Q9H0P0	Q9H0P0	5NT3A_HUMAN	NT5C3A	Cytosolic 5'-nucleotidase 3A	125.884
Q9P2R7	Q9P2R7	SUCB1_HUMAN	SUCLA2	Succinate--CoA ligase [ADP-forming] subunit beta, mitochondrial	125.476
P22087	P22087	FBRL_HUMAN	FBL	rRNA 2'-O-methyltransferase fibrillarin	125.447
P35236	P35236	PTN7_HUMAN	PTPN7	Tyrosine-protein phosphatase non-receptor type 7	125.253
P63092;Q5JWF2	P63092;Q5JWF2	GNAS1_HUMAN;GNAS2_HUMAN	GNAS	Guanine nucleotide-binding protein G(s) subunit alpha isoforms short	125.094
Q7L576	Q7L576	CYFP1_HUMAN	CYFIP1	Cytoplasmic FMR1-interacting protein 1	124.028
P42704	P42704	LPPRC_HUMAN	LRPPRC	Leucine-rich PPR motif-containing protein, mitochondrial	123.814
Q13162	Q13162	PRDX4_HUMAN	PRDX4	Peroxiredoxin-4	123.488
Q9UMY4	Q9UMY4	SNX12_HUMAN	SNX12	Sorting nexin-12	123.325
P55809	P55809	SCOT1_HUMAN	OXCT1	Succinyl-CoA:3-ketoacid coenzyme A transferase 1, mitochondrial	123.312
P12273	P12273	PIP_HUMAN	PIP	Prolactin-inducible protein	122.787
O00186	O00186	STXB3_HUMAN	STXBP3	Syntaxin-binding protein 3	122.571
Q7LBR1	Q7LBR1	CHM1B_HUMAN	CHMP1B	Charged multivesicular body protein 1b	122.53
Q15019	Q15019	SEPT2_HUMAN	SEPTIN2	Septin-2	122.361
Q07020	Q07020	RL18_HUMAN	RPL18	60S ribosomal protein L18	122.351
Q06124	Q06124	PTN11_HUMAN	PTPN11	Tyrosine-protein phosphatase non-receptor type 11	122.347
P61019	P61019;Q8WUD1	RAB2A_HUMAN	RAB2A	Ras-related protein Rab-2A	122.183
P59768	P59768	GBG2_HUMAN	GNG2	Guanine nucleotide-binding protein G(I)/G(S)/G(O) subunit gamma-2	122.082
P21281	P21281	VATB2_HUMAN	ATP6V1B2	V-type proton ATPase subunit B, brain isoform	121.924
Q96A26	Q96A26	F162A_HUMAN	FAM162A	Protein FAM162A	121.82
Q04760	Q04760	LGUL_HUMAN	GLO1	Lactoylglutathione lyase	121.694
Q96IJ6	Q96IJ6	GMPPA_HUMAN	GMPPA	Mannose-1-phosphate guanyltransferase alpha	121.369
Q16891	Q16891	MIC60_HUMAN	IMMT	MICOS complex subunit MIC60	121.306
Q8IYB1	Q8IYB1	M21D2_HUMAN	MB21D2	Nucleotidyltransferase MB21D2	121.165
O43765	O43765	SGTA_HUMAN	SGTA	Small glutamine-rich tetratricopeptide repeat-containing protein alpha	120.945
P13639	P13639	EF2_HUMAN	EEF2	Elongation factor 2	120.188
Q15363	Q15363	TMED2_HUMAN	TMED2	Transmembrane emp24 domain-containing protein 2	120.089
P52566	P52566	GDIR2_HUMAN	ARHGDIB	Rho GDP-dissociation inhibitor 2	119.923
O94886	O94886	CSCL1_HUMAN	TMEM63A	CSC1-like protein 1	119.717
Q12907	Q12907	LMAN2_HUMAN	LMAN2	Vesicular integral-membrane protein VIP36	119.364
O95260	O95260	ATE1_HUMAN	ATE1	Arginyl-tRNA--protein transferase 1	118.9
P30050	P30050	RL12_HUMAN	RPL12	60S ribosomal protein L12	118.887
Q8WXX5	Q8WXX5	DNJC9_HUMAN	DNAJC9	DnaJ homolog subfamily C member 9	118.812
Q15051	Q15051	IQCB1_HUMAN	IQCB1	IQ calmodulin-binding motif-containing protein 1	118.751
P11172	P11172	UMPS_HUMAN	UMPS	Uridine 5'-monophosphate synthase	118.69
Q5VZK9	Q5VZK9	CARL1_HUMAN	CARMIL1	F-actin-uncapping protein LRRC16A	118.531
P78527	P78527	PRKDC_HUMAN	PRKDC	DNA-dependent protein kinase catalytic subunit	118.341
Q16851	Q16851	UGPA_HUMAN	UGP2	UTP--glucose-1-phosphate uridylyltransferase	118.226
Q96F85	Q96F85	CNRP1_HUMAN	CNRIP1	CB1 cannabinoid receptor-interacting protein 1	118.216
Q9BXD5	Q9BXD5	NPL_HUMAN	NPL	N-acetylneuraminate lyase	118.147
P26373	P26373	RL13_HUMAN	RPL13	60S ribosomal protein L13	117.647
P99999	P99999	CYC_HUMAN	CYCS	Cytochrome c	117.53
P16150	P16150	LEUK_HUMAN	SPN	Leukosialin	117.162
Q9NZT1	Q9NZT1	CALL5_HUMAN	CALML5	Calmodulin-like protein 5	116.589
P0DOX2	P0DOX2	IGA2_HUMAN		Immunoglobulin alpha-2 heavy chain	116.525
P13598	P13598	ICAM2_HUMAN	ICAM2	Intercellular adhesion molecule 2	116.453
P35659	P35659	DEK_HUMAN	DEK	Protein DEK	116.132
O60841	O60841	IF2P_HUMAN	EIF5B	Eukaryotic translation initiation factor 5B	116.075
P50416	P50416	CPT1A_HUMAN	CPT1A	Carnitine O-palmitoyltransferase 1, liver isoform	115.961
O95273	O95273	CCDB1_HUMAN	CCNDBP1	Cyclin-D1-binding protein 1	115.621
O43760	O43760	SNG2_HUMAN	SYNGR2	Synaptogyrin-2	115.426
P22303	P22303	ACES_HUMAN	ACHE	Acetylcholinesterase	115.134
Q96AP7	Q96AP7	ESAM_HUMAN	ESAM	Endothelial cell-selective adhesion molecule	115.127
P25789	P25789	PSA4_HUMAN	PSMA4	Proteasome subunit alpha type-4	115.013
Q13488	Q13488	VPP3_HUMAN	TCIRG1	V-type proton ATPase 116 kDa subunit a 3	114.574
Q5VWC8	Q5VWC8	HACD4_HUMAN	HACD4	Very-long-chain (3R)-3-hydroxyacyl-CoA dehydratase 4	114.513
O95571	O95571	ETHE1_HUMAN	ETHE1	Persulfide dioxygenase ETHE1, mitochondrial	114.096
Q9Y4D1	Q9Y4D1	DAAM1_HUMAN	DAAM1	Disheveled-associated activator of morphogenesis 1	114.069
Q15185	Q15185	TEBP_HUMAN	PTGES3	Prostaglandin E synthase 3	114.042
Q9UDY4	Q9UDY4	DNJB4_HUMAN	DNAJB4	DnaJ homolog subfamily B member 4	113.969
P08574	P08574	CY1_HUMAN	CYC1	Cytochrome c1, heme protein, mitochondrial	113.873
Q9UJU6	Q9UJU6	DBNL_HUMAN	DBNL	Drebrin-like protein	113.658
Q9UIB8	Q9UIB8	SLAF5_HUMAN	CD84	SLAM family member 5	113.469
Q01469	Q01469	FABP5_HUMAN	FABP5	Fatty acid-binding protein 5	113.438
P29144	P29144	TPP2_HUMAN	TPP2	Tripeptidyl-peptidase 2	113.352
O15117	O15117	FYB1_HUMAN	FYB1	FYN-binding protein 1	112.807
P22894	P22894	MMP8_HUMAN	MMP8	Neutrophil collagenase	112.621
Q13103	Q13103	SPP24_HUMAN	SPP2	Secreted phosphoprotein 24	112.165
O75116	O75116	ROCK2_HUMAN	ROCK2	Rho-associated protein kinase 2	112.131
Q9Y5K6	Q9Y5K6	CD2AP_HUMAN	CD2AP	CD2-associated protein	112.087
P31943	P31943;P52597;P55795	HNRH1_HUMAN	HNRNPH1	Heterogeneous nuclear ribonucleoprotein H	110.807
Q99536	Q99536	VAT1_HUMAN	VAT1	Synaptic vesicle membrane protein VAT-1 homolog	110.728
Q7L591	Q7L591	DOK3_HUMAN	DOK3	Docking protein 3	110.67
P13501	P13501	CCL5_HUMAN	CCL5	C-C motif chemokine 5	110.394
P25325	P25325	THTM_HUMAN	MPST	3-mercaptopyruvate sulfurtransferase	110.29
O00571	O00571;O15523;Q9NQI0	DDX3X_HUMAN	DDX3X	ATP-dependent RNA helicase DDX3X	110.226
P23276	P23276	KELL_HUMAN	KEL	Kell blood group glycoprotein	110.133
P10720	P10720	PF4V_HUMAN	PF4V1	Platelet factor 4 variant	110.07
P27348	P27348	1433T_HUMAN	YWHAQ	14-3-3 protein theta	109.798
P29350	P29350	PTN6_HUMAN	PTPN6	Tyrosine-protein phosphatase non-receptor type 6	109.297
Q92905	Q92905	CSN5_HUMAN	COPS5	COP9 signalosome complex subunit 5	109.216
P00739	P00739	HPTR_HUMAN	HPR	Haptoglobin-related protein	108.977
Q6P4A8	Q6P4A8	PLBL1_HUMAN	PLBD1	Phospholipase B-like 1	108.844
Q70J99	Q70J99	UN13D_HUMAN	UNC13D	Protein unc-13 homolog D	108.326
O60645	O60645	EXOC3_HUMAN	EXOC3	Exocyst complex component 3	108.302
O95861	O95861	BPNT1_HUMAN	BPNT1	3'(2'),5'-bisphosphate nucleotidase 1	107.712
Q92738	Q92738	US6NL_HUMAN	USP6NL	USP6 N-terminal-like protein	107.436
P02753	P02753	RET4_HUMAN	RBP4	Retinol-binding protein 4	107.368
P30740	P30740	ILEU_HUMAN	SERPINB1	Leukocyte elastase inhibitor	107.329
Q9HD89	Q9HD89	RETN_HUMAN	RETN	Resistin	107.288
P54577	P54577	SYYC_HUMAN	YARS1	Tyrosine--tRNA ligase, cytoplasmic	107.249
Q15582	Q15582	BGH3_HUMAN	TGFBI	Transforming growth factor-beta-induced protein ig-h3	107.246
Q9NUJ1	Q9NUJ1	ABHDA_HUMAN	ABHD10	Palmitoyl-protein thioesterase ABHD10, mitochondrial	107.168
P62829	P62829	RL23_HUMAN	RPL23	60S ribosomal protein L23	107.115
P09104	P09104	ENOG_HUMAN	ENO2	Gamma-enolase	107.098
O75044	O75044;Q7Z6B7	SRGP2_HUMAN	SRGAP2	SLIT-ROBO Rho GTPase-activating protein 2	106.985
Q16698	Q16698	DECR_HUMAN	DECR1	2,4-dienoyl-CoA reductase [(3E)-enoyl-CoA-producing], mitochondrial	106.716
P61952	P61952;P63211	GBG11_HUMAN	GNG11	Guanine nucleotide-binding protein G(I)/G(S)/G(O) subunit gamma-11	106.377
P05976;P08590	P05976;P08590	MYL1_HUMAN;MYL3_HUMAN	MYL1;MYL3	Myosin light chain 1/3, skeletal muscle isoform	106.19
P22307	P22307	SCP2_HUMAN	SCP2	Sterol carrier protein 2	106.145
P13798	P13798	ACPH_HUMAN	APEH	Acylamino-acid-releasing enzyme	106.057
O76074	O76074	PDE5A_HUMAN	PDE5A	cGMP-specific 3',5'-cyclic phosphodiesterase	105.982
Q9NZL4	Q9NZL4	HPBP1_HUMAN	HSPBP1	Hsp70-binding protein 1	105.502
Q13867	Q13867	BLMH_HUMAN	BLMH	Bleomycin hydrolase	105.389
Q9Y3Q8	Q9Y3Q8	T22D4_HUMAN	TSC22D4	TSC22 domain family protein 4	105.336
P48509	P48509	CD151_HUMAN	CD151	CD151 antigen	105.294
P83731	P83731	RL24_HUMAN	RPL24	60S ribosomal protein L24	105.264
P34897	P34897	GLYM_HUMAN	SHMT2	Serine hydroxymethyltransferase, mitochondrial	105.01
Q8N6Q3	Q8N6Q3	CD177_HUMAN	CD177	CD177 antigen	104.995
Q9H299	Q9H299	SH3L3_HUMAN	SH3BGRL3	SH3 domain-binding glutamic acid-rich-like protein 3	104.506
P34932	P34932	HSP74_HUMAN	HSPA4	Heat shock 70 kDa protein 4	104.435
P05089	P05089	ARGI1_HUMAN	ARG1	Arginase-1	104.362
Q9P2E9	Q9P2E9	RRBP1_HUMAN	RRBP1	Ribosome-binding protein 1	103.977
Q5SSJ5	Q5SSJ5	HP1B3_HUMAN	HP1BP3	Heterochromatin protein 1-binding protein 3	103.926
Q9UI12	Q9UI12	VATH_HUMAN	ATP6V1H	V-type proton ATPase subunit H	103.911
P43405	P43405	KSYK_HUMAN	SYK	Tyrosine-protein kinase SYK	103.693
P17927	P17927	CR1_HUMAN	CR1	Complement receptor type 1	103.692
O75608	O75608	LYPA1_HUMAN	LYPLA1	Acyl-protein thioesterase 1	103.683
O60749	O60749;Q13596	SNX2_HUMAN	SNX2	Sorting nexin-2	103.538
P10321	P10321	HLAC_HUMAN	HLA-C	HLA class I histocompatibility antigen, C alpha chain	103.482
Q969R2	Q969R2	OSBP2_HUMAN	OSBP2	Oxysterol-binding protein 2	103.36
O94829	O94829	IPO13_HUMAN	IPO13	Importin-13	103.231
O00391	O00391	QSOX1_HUMAN	QSOX1	Sulfhydryl oxidase 1	103.075
P62917	P62917	RL8_HUMAN	RPL8	60S ribosomal protein L8	103.01
O43396	O43396	TXNL1_HUMAN	TXNL1	Thioredoxin-like protein 1	102.983
P26440	P26440	IVD_HUMAN	IVD	Isovaleryl-CoA dehydrogenase, mitochondrial	102.972
P31939	P31939	PUR9_HUMAN	ATIC	Bifunctional purine biosynthesis protein ATIC	102.96
P25787	P25787	PSA2_HUMAN	PSMA2	Proteasome subunit alpha type-2	102.939
Q9NX76	Q9NX76	CKLF6_HUMAN	CMTM6	CKLF-like MARVEL transmembrane domain-containing protein 6	102.585
Q9GZT8	Q9GZT8	NIF3L_HUMAN	NIF3L1	NIF3-like protein 1	102.341
P09622	P09622	DLDH_HUMAN	DLD	Dihydrolipoyl dehydrogenase, mitochondrial	101.905
Q9NSY1	Q2M2I8;Q9NSY1	BMP2K_HUMAN	BMP2K	BMP-2-inducible protein kinase	101.804
Q9UHQ9	Q9UHQ9	NB5R1_HUMAN	CYB5R1	NADH-cytochrome b5 reductase 1	101.792
P10619	P10619	PPGB_HUMAN	CTSA	Lysosomal protective protein	101.688
Q9NV70	Q9NV70	EXOC1_HUMAN	EXOC1	Exocyst complex component 1	101.552
P21912	P21912	SDHB_HUMAN	SDHB	Succinate dehydrogenase [ubiquinone] iron-sulfur subunit, mitochondrial	101.51
Q02218	Q02218;Q9ULD0	ODO1_HUMAN	OGDH	2-oxoglutarate dehydrogenase complex component E1	101.449
P02745	P02745	C1QA_HUMAN	C1QA	Complement C1q subcomponent subunit A	101.277
P27708	P27708	PYR1_HUMAN	CAD	CAD protein	101.113
O75563	O75563	SKAP2_HUMAN	SKAP2	Src kinase-associated phosphoprotein 2	101.015
Q9UDX3	Q9UDX3	S14L4_HUMAN	SEC14L4	SEC14-like protein 4	100.55
P13584	P13584	CP4B1_HUMAN	CYP4B1	Cytochrome P450 4B1	100.411
P35625	P35625	TIMP3_HUMAN	TIMP3	Metalloproteinase inhibitor 3	100.069
P22695	P22695	QCR2_HUMAN	UQCRC2	Cytochrome b-c1 complex subunit 2, mitochondrial	99.9335
Q04323	Q04323	UBXN1_HUMAN	UBXN1	UBX domain-containing protein 1	99.8754
O14561	O14561	ACPM_HUMAN	NDUFAB1	Acyl carrier protein, mitochondrial	99.753
O95352	O95352	ATG7_HUMAN	ATG7	Ubiquitin-like modifier-activating enzyme ATG7	99.6759
Q9Y587	Q9Y587	AP4S1_HUMAN	AP4S1	AP-4 complex subunit sigma-1	99.476
Q9UBC2	Q9UBC2	EP15R_HUMAN	EPS15L1	Epidermal growth factor receptor substrate 15-like 1	99.4162
Q8WWA1	Q8WWA1	TMM40_HUMAN	TMEM40	Transmembrane protein 40	99.0629
Q96C19	Q96C19	EFHD2_HUMAN	EFHD2	EF-hand domain-containing protein D2	98.8044
P09110	P09110	THIK_HUMAN	ACAA1	3-ketoacyl-CoA thiolase, peroxisomal	98.4254
P33176	O60282;P33176;Q12840	KINH_HUMAN	KIF5B	Kinesin-1 heavy chain	98.3639
Q96IV0	Q96IV0	NGLY1_HUMAN	NGLY1	Peptide-N(4)-(N-acetyl-beta-glucosaminyl)asparagine amidase	98.3486
P09382	P09382	LEG1_HUMAN	LGALS1	Galectin-1	98.3036
P08559	P08559	ODPA_HUMAN	PDHA1	Pyruvate dehydrogenase E1 component subunit alpha, somatic form, mitochondrial	98.2011
P52655;Q9UNN4	P52655;Q9UNN4	TF2AA_HUMAN;TF2AY_HUMAN	GTF2A1;GTF2A1L	Transcription initiation factor IIA subunit 1	97.8685
P04424	P04424	ARLY_HUMAN	ASL	Argininosuccinate lyase	97.7126
Q8NG06	Q8NG06	TRI58_HUMAN	TRIM58	E3 ubiquitin-protein ligase TRIM58	97.1733
Q96IU4	Q96IU4	ABHEB_HUMAN	ABHD14B	Putative protein-lysine deacylase ABHD14B	96.9228
Q8NI99	Q8NI99	ANGL6_HUMAN	ANGPTL6	Angiopoietin-related protein 6	96.5946
O14744	O14744	ANM5_HUMAN	PRMT5	Protein arginine N-methyltransferase 5	96.5452
P29279	P29279	CCN2_HUMAN	CCN2	CCN family member 2	96.463
Q8TAT6	Q8TAT6	NPL4_HUMAN	NPLOC4	Nuclear protein localization protein 4 homolog	96.1358
P62266	P62266	RS23_HUMAN	RPS23	40S ribosomal protein S23	96.1197
O00159	O00159	MYO1C_HUMAN	MYO1C	Unconventional myosin-Ic	95.8672
Q96HD9	Q96HD9	ACY3_HUMAN	ACY3	N-acyl-aromatic-L-amino acid amidohydrolase (carboxylate-forming)	95.7719
Q5R372	Q5R372	RBG1L_HUMAN	RABGAP1L	Rab GTPase-activating protein 1-like	95.6883
Q9Y376	Q9Y376	CAB39_HUMAN	CAB39	Calcium-binding protein 39	95.5816
Q9UNZ2	Q9UNZ2	NSF1C_HUMAN	NSFL1C	NSFL1 cofactor p47	95.4655
P62877	P62877	RBX1_HUMAN	RBX1	E3 ubiquitin-protein ligase RBX1	95.432
O14672	O14672	ADA10_HUMAN	ADAM10	Disintegrin and metalloproteinase domain-containing protein 10	95.3705
Q08426	Q08426	ECHP_HUMAN	EHHADH	Peroxisomal bifunctional enzyme	95.0542
Q9BXN1	Q9BXN1	ASPN_HUMAN	ASPN	Asporin	94.9633
Q9Y263	Q9Y263	PLAP_HUMAN	PLAA	Phospholipase A-2-activating protein	94.9434
Q00535	Q00535	CDK5_HUMAN	CDK5	Cyclin-dependent kinase 5	94.9115
Q9BTY7	Q9BTY7	HGH1_HUMAN	HGH1	Protein HGH1 homolog	94.8156
P41240	P41240	CSK_HUMAN	CSK	Tyrosine-protein kinase CSK	94.726
O75477	O75477	ERLN1_HUMAN	ERLIN1	Erlin-1	94.6979
P31151	P31151;Q86SG5	S10A7_HUMAN	S100A7	Protein S100-A7	94.3012
Q7Z434	Q7Z434	MAVS_HUMAN	MAVS	Mitochondrial antiviral-signaling protein	94.2815
Q5D862	Q5D862	FILA2_HUMAN	FLG2	Filaggrin-2	94.2588
P26022	P26022	PTX3_HUMAN	PTX3	Pentraxin-related protein PTX3	94.0525
Q13011	Q13011	ECH1_HUMAN	ECH1	Delta(3,5)-Delta(2,4)-dienoyl-CoA isomerase, mitochondrial	93.8328
Q8IUI8	Q8IUI8	CRLF3_HUMAN	CRLF3	Cytokine receptor-like factor 3	93.705
P13646	P13646	K1C13_HUMAN	KRT13	Keratin, type I cytoskeletal 13	93.6945
Q16181	Q16181	SEPT7_HUMAN	SEPTIN7	Septin-7	93.6521
P14854	P14854	CX6B1_HUMAN	COX6B1	Cytochrome c oxidase subunit 6B1	93.4954
O95498	O95498	VNN2_HUMAN	VNN2	Pantetheine hydrolase VNN2	93.4304
P28074	P28074	PSB5_HUMAN	PSMB5	Proteasome subunit beta type-5	93.3591
Q9NQW7	Q9NQW7	XPP1_HUMAN	XPNPEP1	Xaa-Pro aminopeptidase 1	92.7644
P15144	P15144	AMPN_HUMAN	ANPEP	Aminopeptidase N	92.7432
P28838	P28838	AMPL_HUMAN	LAP3	Cytosol aminopeptidase	92.7155
P0DJI8	P0DJI8;P0DJI9	SAA1_HUMAN	SAA1	Serum amyloid A-1 protein	92.6268
A4D1P6	A4D1P6	WDR91_HUMAN	WDR91	WD repeat-containing protein 91	92.5147
Q6VY07	Q6VY07	PACS1_HUMAN	PACS1	Phosphofurin acidic cluster sorting protein 1	92.4109
Q08AM6	Q08AM6	VAC14_HUMAN	VAC14	Protein VAC14 homolog	92.0841
O43427	O43427	FIBP_HUMAN	FIBP	Acidic fibroblast growth factor intracellular-binding protein	92.0118
Q6PHR2	Q6PHR2	ULK3_HUMAN	ULK3	Serine/threonine-protein kinase ULK3	91.9624
Q9NYL9	Q9NYL9	TMOD3_HUMAN	TMOD3	Tropomodulin-3	91.9489
Q9NZW5	Q14168;Q9NZW5	PALS2_HUMAN	PALS2	Protein PALS2	91.5165
Q92572	Q92572	AP3S1_HUMAN	AP3S1	AP-3 complex subunit sigma-1	91.5071
P09972	P09972	ALDOC_HUMAN	ALDOC	Fructose-bisphosphate aldolase C	91.4422
P48444	P48444	COPD_HUMAN	ARCN1	Coatomer subunit delta	91.3331
Q8NC96	Q8NC96	NECP1_HUMAN	NECAP1	Adaptin ear-binding coat-associated protein 1	91.1026
P62263	P62263	RS14_HUMAN	RPS14	40S ribosomal protein S14	90.9857
Q9UHY1	Q9UHY1	NRBP_HUMAN	NRBP1	Nuclear receptor-binding protein	90.978
Q01130;Q9BRL6	Q01130;Q9BRL6	SRSF2_HUMAN;SRSF8_HUMAN	SRSF2;SRSF8	Serine/arginine-rich splicing factor 2	90.931
P22792	P22792	CPN2_HUMAN	CPN2	Carboxypeptidase N subunit 2	90.6494
Q9BR76	Q9BR76	COR1B_HUMAN	CORO1B	Coronin-1B	90.6271
Q15438	Q15438	CYH1_HUMAN	CYTH1	Cytohesin-1	90.4191
Q9Y2T2	Q9Y2T2	AP3M1_HUMAN	AP3M1	AP-3 complex subunit mu-1	89.8939
P01817	P01817	HV205_HUMAN	IGHV2-5	Immunoglobulin heavy variable 2-5	89.7926
Q15762	Q15762	CD226_HUMAN	CD226	CD226 antigen	89.7149
P36959	P36959	GMPR1_HUMAN	GMPR	GMP reductase 1	89.4255
P78318	P78318	IGBP1_HUMAN	IGBP1	Immunoglobulin-binding protein 1	89.2506
Q96JH7	Q96JH7	VCIP1_HUMAN	VCPIP1	Deubiquitinating protein VCPIP1	89.0214
O95674	O95674	CDS2_HUMAN	CDS2	Phosphatidate cytidylyltransferase 2	88.9791
A0FGR8	A0FGR8	ESYT2_HUMAN	ESYT2	Extended synaptotagmin-2	88.9763
P13667	P13667	PDIA4_HUMAN	PDIA4	Protein disulfide-isomerase A4	88.8826
Q9H8H3	Q9H8H3	MET7A_HUMAN	METTL7A	Putative methyltransferase-like protein 7A	88.7957
P50402	P50402	EMD_HUMAN	EMD	Emerin	88.7
Q9Y4E8	Q9Y4E8	UBP15_HUMAN	USP15	Ubiquitin carboxyl-terminal hydrolase 15	88.573
Q04837	Q04837	SSBP_HUMAN	SSBP1	Single-stranded DNA-binding protein, mitochondrial	88.3691
Q96P48	Q96P48	ARAP1_HUMAN	ARAP1	Arf-GAP with Rho-GAP domain, ANK repeat and PH domain-containing protein 1	88.3155
Q4KMQ2	Q4KMQ2	ANO6_HUMAN	ANO6	Anoctamin-6	88.2817
Q9Y2X3	Q9Y2X3	NOP58_HUMAN	NOP58	Nucleolar protein 58	88.1754
P13498	P13498	CY24A_HUMAN	CYBA	Cytochrome b-245 light chain	88.1536
O14745	O14745	NHRF1_HUMAN	SLC9A3R1	Na(+)/H(+) exchange regulatory cofactor NHE-RF1	88.111
Q86YS7	Q86YS7	C2CD5_HUMAN	C2CD5	C2 domain-containing protein 5	87.8526
Q8NBF2	Q8NBF2	NHLC2_HUMAN	NHLRC2	NHL repeat-containing protein 2	87.7834
Q99961	Q99961	SH3G1_HUMAN	SH3GL1	Endophilin-A2	87.7227
Q9HA65	Q9HA65	TBC17_HUMAN	TBC1D17	TBC1 domain family member 17	87.6081
P01764;P01768;P0DP03	P01764;P01768;P0DP03	HV323_HUMAN;HV330_HUMAN;HVC05_HUMAN	IGHV3-23;IGHV3-30;IGHV3-30-5	Immunoglobulin heavy variable 3-23	87.4879
Q8WUW1	Q8WUW1	BRK1_HUMAN	BRK1	Protein BRICK1	87.3665
Q9H444	Q9H444	CHM4B_HUMAN	CHMP4B	Charged multivesicular body protein 4b	87.3494
P46779	P46779	RL28_HUMAN	RPL28	60S ribosomal protein L28	87.2759
Q9H7M9	Q9H7M9	VISTA_HUMAN	VSIR	V-type immunoglobulin domain-containing suppressor of T-cell activation	87.2146
Q96K17	Q96K17	BT3L4_HUMAN	BTF3L4	Transcription factor BTF3 homolog 4	87.2071
Q01433	Q01433	AMPD2_HUMAN	AMPD2	AMP deaminase 2	87.1579
P15924	P15924	DESP_HUMAN	DSP	Desmoplakin	87.0104
Q93070	Q93070	NAR4_HUMAN	ART4	Ecto-ADP-ribosyltransferase 4	86.9796
Q09161	Q09161	NCBP1_HUMAN	NCBP1	Nuclear cap-binding protein subunit 1	86.9298
P36222	P36222	CH3L1_HUMAN	CHI3L1	Chitinase-3-like protein 1	86.7799
Q53GQ0	Q53GQ0	DHB12_HUMAN	HSD17B12	Very-long-chain 3-oxoacyl-CoA reductase	86.7767
Q9NWX6	Q9NWX6	THG1_HUMAN	THG1L	Probable tRNA(His) guanylyltransferase	86.6338
Q8N392	Q8N392	RHG18_HUMAN	ARHGAP18	Rho GTPase-activating protein 18	86.5367
Q6IAA8	Q6IAA8	LTOR1_HUMAN	LAMTOR1	Ragulator complex protein LAMTOR1	86.4296
P23526	P23526	SAHH_HUMAN	AHCY	Adenosylhomocysteinase	86.1365
P02794	P02794	FRIH_HUMAN	FTH1	Ferritin heavy chain	85.8399
P58546	P58546	MTPN_HUMAN	MTPN	Myotrophin	85.7001
Q01432	P23109;Q01432	AMPD3_HUMAN	AMPD3	AMP deaminase 3	85.408
Q16774	Q16774	KGUA_HUMAN	GUK1	Guanylate kinase	85.3267
P49821	P49821	NDUV1_HUMAN	NDUFV1	NADH dehydrogenase [ubiquinone] flavoprotein 1, mitochondrial	85.2732
Q0VD83	Q0VD83	APOBR_HUMAN	APOBR	Apolipoprotein B receptor	85.2142
Q9Y371	Q9Y371	SHLB1_HUMAN	SH3GLB1	Endophilin-B1	85.1805
P49915	P49915	GUAA_HUMAN	GMPS	GMP synthase [glutamine-hydrolyzing]	85.1683
P26368	P26368	U2AF2_HUMAN	U2AF2	Splicing factor U2AF 65 kDa subunit	84.9196
Q13790	Q13790	APOF_HUMAN	APOF	Apolipoprotein F	84.8838
P42167	P42166;P42167	LAP2B_HUMAN	TMPO	Lamina-associated polypeptide 2, isoforms beta/gamma	84.6849
P49720	P49720	PSB3_HUMAN	PSMB3	Proteasome subunit beta type-3	84.6703
Q7Z7H5	Q7Z7H5	TMED4_HUMAN	TMED4	Transmembrane emp24 domain-containing protein 4	84.649
P19971	P19971	TYPH_HUMAN	TYMP	Thymidine phosphorylase	84.5773
Q15173	Q15173	2A5B_HUMAN	PPP2R5B	Serine/threonine-protein phosphatase 2A 56 kDa regulatory subunit beta isoform	84.5214
Q9NSD9	Q9NSD9	SYFB_HUMAN	FARSB	Phenylalanine--tRNA ligase beta subunit	84.4895
Q9UEY8	Q9UEY8	ADDG_HUMAN	ADD3	Gamma-adducin	84.3893
P51159	P51159	RB27A_HUMAN	RAB27A	Ras-related protein Rab-27A	84.3072
Q13148	Q13148	TADBP_HUMAN	TARDBP	TAR DNA-binding protein 43	84.13
P11940	P11940;Q4VXU2;Q96DU9	PABP1_HUMAN	PABPC1	Polyadenylate-binding protein 1	84.0802
Q96G23	Q96G23	CERS2_HUMAN	CERS2	Ceramide synthase 2	83.978
P21291	P21291	CSRP1_HUMAN	CSRP1	Cysteine and glycine-rich protein 1	83.8064
Q9H9B4	Q9H9B4	SFXN1_HUMAN	SFXN1	Sideroflexin-1	83.7215
Q9NQ75	Q9NQ75	CASS4_HUMAN	CASS4	Cas scaffolding protein family member 4	83.6366
Q96CV9	Q96CV9	OPTN_HUMAN	OPTN	Optineurin	83.5805
P63218	P63218	GBG5_HUMAN	GNG5	Guanine nucleotide-binding protein G(I)/G(S)/G(O) subunit gamma-5	83.3463
P20718	P20718	GRAH_HUMAN	GZMH	Granzyme H	83.2848
Q96D96	Q96D96	HVCN1_HUMAN	HVCN1	Voltage-gated hydrogen channel 1	83.154
Q9NRS6	Q9NRS6	SNX15_HUMAN	SNX15	Sorting nexin-15	83.1058
Q06187	Q06187	BTK_HUMAN	BTK	Tyrosine-protein kinase BTK	83.0729
Q86UE4	Q86UE4	LYRIC_HUMAN	MTDH	Protein LYRIC	82.9906
Q08477	Q08477	CP4F3_HUMAN	CYP4F3	Cytochrome P450 4F3	82.9558
O43314	O43314	VIP2_HUMAN	PPIP5K2	Inositol hexakisphosphate and diphosphoinositol-pentakisphosphate kinase 2	82.8504
Q9Y4D8	Q9Y4D8	HECD4_HUMAN	HECTD4	Probable E3 ubiquitin-protein ligase HECTD4	82.7743
Q9BX10	Q9BX10	GTPB2_HUMAN	GTPBP2	GTP-binding protein 2	82.5041
Q6ICL3	Q6ICL3	TNG2_HUMAN	TANGO2	Transport and Golgi organization protein 2 homolog	82.478
Q8NBS9	Q8NBS9	TXND5_HUMAN	TXNDC5	Thioredoxin domain-containing protein 5	82.4461
P05771	P05771	KPCB_HUMAN	PRKCB	Protein kinase C beta type	82.2882
O43149	O43149	ZZEF1_HUMAN	ZZEF1	Zinc finger ZZ-type and EF-hand domain-containing protein 1	82.2398
P07919	P07919	QCR6_HUMAN	UQCRH	Cytochrome b-c1 complex subunit 6, mitochondrial	82.1882
Q7L5D6	Q7L5D6	GET4_HUMAN	GET4	Golgi to ER traffic protein 4 homolog	82.156
Q9H4X1	Q9H4X1	RGCC_HUMAN	RGCC	Regulator of cell cycle RGCC	82.0952
Q9Y608	Q9Y608	LRRF2_HUMAN	LRRFIP2	Leucine-rich repeat flightless-interacting protein 2	81.7464
Q15746	Q15746	MYLK_HUMAN	MYLK	Myosin light chain kinase, smooth muscle	81.5293
Q562E7	Q562E7	WDR81_HUMAN	WDR81	WD repeat-containing protein 81	81.5161
Q12846	Q12846	STX4_HUMAN	STX4	Syntaxin-4	81.4862
P21964	P21964	COMT_HUMAN	COMT	Catechol O-methyltransferase	81.4339
Q8IXJ6	Q8IXJ6	SIR2_HUMAN	SIRT2	NAD-dependent protein deacetylase sirtuin-2	81.3388
P11441	P11441	UBL4A_HUMAN	UBL4A	Ubiquitin-like protein 4A	80.927
Q13492	Q13492	PICAL_HUMAN	PICALM	Phosphatidylinositol-binding clathrin assembly protein	80.9118
P57737	P57737	CORO7_HUMAN	CORO7	Coronin-7	80.8381
P49593	P49593	PPM1F_HUMAN	PPM1F	Protein phosphatase 1F	80.8313
Q9BVL4	Q9BVL4	SELO_HUMAN	SELENOO	Protein adenylyltransferase SelO, mitochondrial	80.6897
Q9NZL9	Q9NZL9	MAT2B_HUMAN	MAT2B	Methionine adenosyltransferase 2 subunit beta	80.5866
P49257	P49257	LMAN1_HUMAN	LMAN1	Protein ERGIC-53	80.4225
Q9Y3B8	Q9Y3B8	ORN_HUMAN	REXO2	Oligoribonuclease, mitochondrial	80.2759
P31040	P31040	SDHA_HUMAN	SDHA	Succinate dehydrogenase [ubiquinone] flavoprotein subunit, mitochondrial	80.0383
Q9NX63	Q9NX63	MIC19_HUMAN	CHCHD3	MICOS complex subunit MIC19	79.9506
P61009	P61009	SPCS3_HUMAN	SPCS3	Signal peptidase complex subunit 3	79.67
Q96BN8	Q96BN8	OTUL_HUMAN	OTULIN	Ubiquitin thioesterase otulin	79.5849
Q9UK55	Q9UK55	ZPI_HUMAN	SERPINA10	Protein Z-dependent protease inhibitor	79.5455
Q07817	Q07817	B2CL1_HUMAN	BCL2L1	Bcl-2-like protein 1	79.1953
O00217	O00217	NDUS8_HUMAN	NDUFS8	NADH dehydrogenase [ubiquinone] iron-sulfur protein 8, mitochondrial	79.1256
P27448	P27448	MARK3_HUMAN	MARK3	MAP/microtubule affinity-regulating kinase 3	78.9873
Q99808	Q99808	S29A1_HUMAN	SLC29A1	Equilibrative nucleoside transporter 1	78.8791
Q9NZ08	Q9NZ08	ERAP1_HUMAN	ERAP1	Endoplasmic reticulum aminopeptidase 1	78.7479
Q07812	Q07812	BAX_HUMAN	BAX	Apoptosis regulator BAX	78.7333
O75351	O75351	VPS4B_HUMAN	VPS4B	Vacuolar protein sorting-associated protein 4B	78.3802
Q9NX14	Q9NX14	NDUBB_HUMAN	NDUFB11	NADH dehydrogenase [ubiquinone] 1 beta subcomplex subunit 11, mitochondrial	78.2306
P49407	P49407	ARRB1_HUMAN	ARRB1	Beta-arrestin-1	78.1285
Q9Y6C9	Q9Y6C9	MTCH2_HUMAN	MTCH2	Mitochondrial carrier homolog 2	78.1284
Q9UMX0	Q9UMX0	UBQL1_HUMAN	UBQLN1	Ubiquilin-1	78.0892
P55145	P55145	MANF_HUMAN	MANF	Mesencephalic astrocyte-derived neurotrophic factor	77.8679
Q96KP1	Q96KP1	EXOC2_HUMAN	EXOC2	Exocyst complex component 2	77.7952
O95347	O95347	SMC2_HUMAN	SMC2	Structural maintenance of chromosomes protein 2	77.7903
Q96A49	Q96A49	SYAP1_HUMAN	SYAP1	Synapse-associated protein 1	77.783
P01717	P01717;P01718	LV325_HUMAN	IGLV3-25	Immunoglobulin lambda variable 3-25	77.5637
Q99572	Q99572	P2RX7_HUMAN	P2RX7	P2X purinoceptor 7	77.2161
Q96T76	Q96T76	MMS19_HUMAN	MMS19	MMS19 nucleotide excision repair protein homolog	77.1555
P05161	P05161	ISG15_HUMAN	ISG15	Ubiquitin-like protein ISG15	77.0685
P54136	P54136	SYRC_HUMAN	RARS1	Arginine--tRNA ligase, cytoplasmic	76.945
Q9NR56	Q5VZF2;Q9NR56	MBNL1_HUMAN	MBNL1	Muscleblind-like protein 1	76.931
Q92841	Q92841	DDX17_HUMAN	DDX17	Probable ATP-dependent RNA helicase DDX17	76.8816
Q8IWA5	Q8IWA5	CTL2_HUMAN	SLC44A2	Choline transporter-like protein 2	76.6711
P60900	P60900	PSA6_HUMAN	PSMA6	Proteasome subunit alpha type-6	76.3297
P05067	P05067	A4_HUMAN	APP	Amyloid-beta precursor protein	76.281
Q9UBV8	Q9UBV8	PEF1_HUMAN	PEF1	Peflin	76.2097
P05452	P05452	TETN_HUMAN	CLEC3B	Tetranectin	76.1923
P51809	P51809	VAMP7_HUMAN	VAMP7	Vesicle-associated membrane protein 7	76.1353
P23634	P23634	AT2B4_HUMAN	ATP2B4	Plasma membrane calcium-transporting ATPase 4	75.9377
P08779	P08779	K1C16_HUMAN	KRT16	Keratin, type I cytoskeletal 16	75.8698
Q8NFV4	Q8NFV4	ABHDB_HUMAN	ABHD11	Protein ABHD11	75.8331
Q9UBQ7	Q9UBQ7	GRHPR_HUMAN	GRHPR	Glyoxylate reductase/hydroxypyruvate reductase	75.6766
P06681	P06681	CO2_HUMAN	C2	Complement C2	75.6451
P60981	P60981	DEST_HUMAN	DSTN	Destrin	75.6258
O95456	O95456	PSMG1_HUMAN	PSMG1	Proteasome assembly chaperone 1	75.5859
Q14643	Q14643	ITPR1_HUMAN	ITPR1	Inositol 1,4,5-trisphosphate receptor type 1	75.549
Q9BUL8	Q9BUL8	PDC10_HUMAN	PDCD10	Programmed cell death protein 10	75.4296
Q9BV20	Q9BV20	MTNA_HUMAN	MRI1	Methylthioribose-1-phosphate isomerase	75.1929
Q9C0E2	Q9C0E2	XPO4_HUMAN	XPO4	Exportin-4	74.9099
A0A0A0MS15	A0A0A0MS15	HV349_HUMAN	IGHV3-49	Immunoglobulin heavy variable 3-49	74.8153
Q99829	Q99829	CPNE1_HUMAN	CPNE1	Copine-1	74.6223
O43747	O43747	AP1G1_HUMAN	AP1G1	AP-1 complex subunit gamma-1	74.5245
O75832	O75832	PSD10_HUMAN	PSMD10	26S proteasome non-ATPase regulatory subunit 10	74.3602
Q9H3U5	Q9H3U5	MFSD1_HUMAN	MFSD1	Major facilitator superfamily domain-containing protein 1	74.0407
Q3ZCW2	Q3ZCW2	LEGL_HUMAN	LGALSL	Galectin-related protein	74.0227
Q9Y5K5	Q9Y5K5	UCHL5_HUMAN	UCHL5	Ubiquitin carboxyl-terminal hydrolase isozyme L5	73.9644
P17931	P17931	LEG3_HUMAN	LGALS3	Galectin-3	73.9555
Q9Y2Q0	Q9NTI2;Q9Y2Q0	AT8A1_HUMAN	ATP8A1	Phospholipid-transporting ATPase IA	73.618
O95248	O95248	MTMR5_HUMAN	SBF1	Myotubularin-related protein 5	73.3736
O75663	O75663	TIPRL_HUMAN	TIPRL	TIP41-like protein	73.1064
P16152	P16152	CBR1_HUMAN	CBR1	Carbonyl reductase [NADPH] 1	73.0296
O00148;Q13838	O00148;Q13838	DX39A_HUMAN;DX39B_HUMAN	DDX39A;DDX39B	ATP-dependent RNA helicase DDX39A	73.0158
P06744	P06744	G6PI_HUMAN	GPI	Glucose-6-phosphate isomerase	72.9713
Q9UDY2	Q9UDY2	ZO2_HUMAN	TJP2	Tight junction protein ZO-2	72.969
P36543	P36543;Q96A05	VATE1_HUMAN	ATP6V1E1	V-type proton ATPase subunit E 1	72.8609
Q9BX46;Q9H0Z9	Q9BX46;Q9H0Z9	RBM24_HUMAN;RBM38_HUMAN	RBM24;RBM38	RNA-binding protein 24	72.8151
Q93100	Q93100	KPBB_HUMAN	PHKB	Phosphorylase b kinase regulatory subunit beta	72.7746
Q969X1	Q969X1	LFG3_HUMAN	TMBIM1	Protein lifeguard 3	72.6988
P22626	P22626	ROA2_HUMAN	HNRNPA2B1	Heterogeneous nuclear ribonucleoproteins A2/B1	72.4743
P49863	P49863	GRAK_HUMAN	GZMK	Granzyme K	72.195
Q9H0E2	Q9H0E2	TOLIP_HUMAN	TOLLIP	Toll-interacting protein	72.1678
P30536	P30536	TSPO_HUMAN	TSPO	Translocator protein	72.0853
A0A0C4DH72;A0A0C4DH73;P01597;P01611;P04432	P01597;P01611;P04432;A0A0C4DH72;A0A0C4DH73	KV106_HUMAN;KV112_HUMAN;KV139_HUMAN;KVD12_HUMAN;KVD39_HUMAN	IGKV1-12;IGKV1-39;IGKV1-6;IGKV1D-12;IGKV1D-39	Immunoglobulin kappa variable 1-6	72.0286
P49189	P49189	AL9A1_HUMAN	ALDH9A1	4-trimethylaminobutyraldehyde dehydrogenase	71.9788
L0R6Q1	L0R6Q1	S35U4_HUMAN	SLC35A4	SLC35A4 upstream open reading frame protein	71.9456
P31323	P31323	KAP3_HUMAN	PRKAR2B	cAMP-dependent protein kinase type II-beta regulatory subunit	71.8482
O76021	O76021	RL1D1_HUMAN	RSL1D1	Ribosomal L1 domain-containing protein 1	71.8251
O76094	O76094	SRP72_HUMAN	SRP72	Signal recognition particle subunit SRP72	71.7514
P30038	P30038	AL4A1_HUMAN	ALDH4A1	Delta-1-pyrroline-5-carboxylate dehydrogenase, mitochondrial	71.6575
P49908	P49908	SEPP1_HUMAN	SELENOP	Selenoprotein P	71.5142
O15162	O15162	PLS1_HUMAN	PLSCR1	Phospholipid scramblase 1	71.2891
P50151	P50151	GBG10_HUMAN	GNG10	Guanine nucleotide-binding protein G(I)/G(S)/G(O) subunit gamma-10	71.2342
Q9Y4L1	Q9Y4L1	HYOU1_HUMAN	HYOU1	Hypoxia up-regulated protein 1	71.2144
P51571	P51571	SSRD_HUMAN	SSR4	Translocon-associated protein subunit delta	71.2072
Q8N0U8	Q8N0U8	VKORL_HUMAN	VKORC1L1	Vitamin K epoxide reductase complex subunit 1-like protein 1	71.2049
P62424	P62424	RL7A_HUMAN	RPL7A	60S ribosomal protein L7a	71.1821
O60229	O60229	KALRN_HUMAN	KALRN	Kalirin	71.1658
Q6IBS0	Q6IBS0	TWF2_HUMAN	TWF2	Twinfilin-2	70.7461
O75923	O75923	DYSF_HUMAN	DYSF	Dysferlin	70.7125
P11498	P11498	PYC_HUMAN	PC	Pyruvate carboxylase, mitochondrial	70.6723
O14787	O14787	TNPO2_HUMAN	TNPO2	Transportin-2	70.5187
P50213	P50213	IDH3A_HUMAN	IDH3A	Isocitrate dehydrogenase [NAD] subunit alpha, mitochondrial	70.4788
P47985	P47985;P0C7P4	UCRI_HUMAN	UQCRFS1	Cytochrome b-c1 complex subunit Rieske, mitochondrial	70.4604
O60831	O60831	PRAF2_HUMAN	PRAF2	PRA1 family protein 2	70.2816
Q9P1F3	Q9P1F3	ABRAL_HUMAN	ABRACL	Costars family protein ABRACL	70.2814
Q9HAB8	Q9HAB8	PPCS_HUMAN	PPCS	Phosphopantothenate--cysteine ligase	70.0357
Q7L5N7	Q7L5N7	PCAT2_HUMAN	LPCAT2	Lysophosphatidylcholine acyltransferase 2	69.8212
P61313	P61313	RL15_HUMAN	RPL15	60S ribosomal protein L15	69.732
P23246;Q15233	P23246;Q15233	NONO_HUMAN;SFPQ_HUMAN	NONO;SFPQ	Splicing factor, proline- and glutamine-rich	69.7142
O15127	O15127	SCAM2_HUMAN	SCAMP2	Secretory carrier-associated membrane protein 2	69.6965
A0A0C4DH43	A0A0C4DH43;P0DOX6	HV70D_HUMAN	IGHV2-70D	Immunoglobulin heavy variable 2-70D	69.2711
Q9UKE5	Q9UKE5	TNIK_HUMAN	TNIK	TRAF2 and NCK-interacting protein kinase	69.187
P36915	P36915	GNL1_HUMAN	GNL1	Guanine nucleotide-binding protein-like 1	69.1286
Q9UHA4	Q9UHA4	LTOR3_HUMAN	LAMTOR3	Ragulator complex protein LAMTOR3	68.9588
Q13045	Q13045	FLII_HUMAN	FLII	Protein flightless-1 homolog	68.9529
Q6L8Q7	Q6L8Q7	PDE12_HUMAN	PDE12	2',5'-phosphodiesterase 12	68.9387
Q969Q0	Q969Q0	RL36L_HUMAN	RPL36AL	60S ribosomal protein L36a-like	68.6708
A1IGU5	A1IGU5	ARH37_HUMAN	ARHGEF37	Rho guanine nucleotide exchange factor 37	68.582
Q70IA6	Q70IA6	MOB2_HUMAN	MOB2	MOB kinase activator 2	68.3634
Q8NBQ5	Q8NBQ5	DHB11_HUMAN	HSD17B11	Estradiol 17-beta-dehydrogenase 11	67.684
P24071	P24071	FCAR_HUMAN	FCAR	Immunoglobulin alpha Fc receptor	67.63
P01877	P01877;P0DOX2	IGHA2_HUMAN	IGHA2	Immunoglobulin heavy constant alpha 2	67.4791
Q9Y3Z3	Q9Y3Z3	SAMH1_HUMAN	SAMHD1	Deoxynucleoside triphosphate triphosphohydrolase SAMHD1	67.4115
P28070	P28070	PSB4_HUMAN	PSMB4	Proteasome subunit beta type-4	67.3938
Q9GZP4	Q9GZP4	PITH1_HUMAN	PITHD1	PITH domain-containing protein 1	67.3731
Q6P3W7	Q6P3W7	SCYL2_HUMAN	SCYL2	SCY1-like protein 2	67.2509
P62910	P62910	RL32_HUMAN	RPL32	60S ribosomal protein L32	66.876
P42574	P42574	CASP3_HUMAN	CASP3	Caspase-3	66.5735
Q13574	Q13574	DGKZ_HUMAN	DGKZ	Diacylglycerol kinase zeta	66.5092
Q32MK0;Q86YV6;Q9H1R3	Q32MK0;Q9H1R3;Q86YV6	MYLK2_HUMAN;MYLK3_HUMAN;MYLK4_HUMAN	MYLK2;MYLK3;MYLK4	Myosin light chain kinase 3	66.4615
Q96AZ6	Q96AZ6	ISG20_HUMAN	ISG20	Interferon-stimulated gene 20 kDa protein	66.3514
Q14764	Q14764	MVP_HUMAN	MVP	Major vault protein	66.2537
Q9Y4G6	Q9Y4G6	TLN2_HUMAN	TLN2	Talin-2	66.2474
Q9BTV4	Q9BTV4	TMM43_HUMAN	TMEM43	Transmembrane protein 43	66.1028
Q96BJ3	Q96BJ3	AIDA_HUMAN	AIDA	Axin interactor, dorsalization-associated protein	66.0039
Q9P2X3	Q9P2X3	IMPCT_HUMAN	IMPACT	Protein IMPACT	65.799
P51570	P51570	GALK1_HUMAN	GALK1	Galactokinase	65.7879
Q9NYU2	Q9NYU2	UGGG1_HUMAN	UGGT1	UDP-glucose:glycoprotein glucosyltransferase 1	65.7734
P02008	P02008	HBAZ_HUMAN	HBZ	Hemoglobin subunit zeta	65.5211
Q14BN4	Q14BN4	SLMAP_HUMAN	SLMAP	Sarcolemmal membrane-associated protein	65.4723
P36871	P36871	PGM1_HUMAN	PGM1	Phosphoglucomutase-1	65.0292
Q9BT73	Q9BT73	PSMG3_HUMAN	PSMG3	Proteasome assembly chaperone 3	65.0073
P08754	P08754	GNAI3_HUMAN	GNAI3	Guanine nucleotide-binding protein G(i) subunit alpha-3	64.8074
P49773	P49773	HINT1_HUMAN	HINT1	Adenosine 5'-monophosphoramidase HINT1	64.6837
Q9NZ52	Q9NZ52	GGA3_HUMAN	GGA3	ADP-ribosylation factor-binding protein GGA3	64.6211
P21462	P21462	FPR1_HUMAN	FPR1	fMet-Leu-Phe receptor	64.3357
Q99747	Q99747	SNAG_HUMAN	NAPG	Gamma-soluble NSF attachment protein	64.3149
Q96S19	Q96S19	MTL26_HUMAN	METTL26	Methyltransferase-like 26	64.2983
Q13510	Q13510	ASAH1_HUMAN	ASAH1	Acid ceramidase	64.1708
Q9Y4G8	Q8TEU7;Q9Y4G8	RPGF2_HUMAN	RAPGEF2	Rap guanine nucleotide exchange factor 2	64.1406
Q9NTJ3	Q9NTJ3	SMC4_HUMAN	SMC4	Structural maintenance of chromosomes protein 4	64.0993
O43182	O43182	RHG06_HUMAN	ARHGAP6	Rho GTPase-activating protein 6	63.8143
P98194	P98194	AT2C1_HUMAN	ATP2C1	Calcium-transporting ATPase type 2C member 1	63.7424
O75190	O75190;Q8WWF6	DNJB6_HUMAN	DNAJB6	DnaJ homolog subfamily B member 6	63.713
P40199	P40199	CEAM6_HUMAN	CEACAM6	Carcinoembryonic antigen-related cell adhesion molecule 6	63.7031
P25788	P25788	PSA3_HUMAN	PSMA3	Proteasome subunit alpha type-3	63.634
P03951	P03951	FA11_HUMAN	F11	Coagulation factor XI	63.2846
Q9Y5K8	Q9Y5K8	VATD_HUMAN	ATP6V1D	V-type proton ATPase subunit D	63.2272
P41214	P41214	EIF2D_HUMAN	EIF2D	Eukaryotic translation initiation factor 2D	63.0575
P24534	P24534	EF1B_HUMAN	EEF1B2	Elongation factor 1-beta	62.9628
Q13131	Q13131	AAPK1_HUMAN	PRKAA1	5'-AMP-activated protein kinase catalytic subunit alpha-1	62.9146
P78324;Q5TFQ8	P78324;Q9P1W8;Q5TFQ8	SHPS1_HUMAN;SIRBL_HUMAN	SIRPA;SIRPB1	Tyrosine-protein phosphatase non-receptor type substrate 1	62.8256
P14543	P14543	NID1_HUMAN	NID1	Nidogen-1	62.818
O15198;P84022;Q15796	O15198;P84022;Q15796	SMAD2_HUMAN;SMAD3_HUMAN;SMAD9_HUMAN	SMAD2;SMAD3;SMAD9	Mothers against decapentaplegic homolog 9	62.7898
Q7L2H7	Q7L2H7	EIF3M_HUMAN	EIF3M	Eukaryotic translation initiation factor 3 subunit M	62.7554
Q9Y3A6	Q9Y3A6	TMED5_HUMAN	TMED5	Transmembrane emp24 domain-containing protein 5	62.67
P11387	P11387;Q969P6	TOP1_HUMAN	TOP1	DNA topoisomerase 1	62.6289
O75326	O75326	SEM7A_HUMAN	SEMA7A	Semaphorin-7A	62.4873
O15084	O15084;Q8N8A2	ANR28_HUMAN	ANKRD28	Serine/threonine-protein phosphatase 6 regulatory ankyrin repeat subunit A	62.4269
Q96RT1	Q96RT1	ERBIN_HUMAN	ERBIN	Erbin	62.3487
Q92990	Q92990	GLMN_HUMAN	GLMN	Glomulin	62.0597
Q92499	Q92499	DDX1_HUMAN	DDX1	ATP-dependent RNA helicase DDX1	61.9832
P55036	P55036	PSMD4_HUMAN	PSMD4	26S proteasome non-ATPase regulatory subunit 4	61.971
Q96PU5	Q96PU5	NED4L_HUMAN	NEDD4L	E3 ubiquitin-protein ligase NEDD4-like	61.7712
Q01082	Q01082	SPTB2_HUMAN	SPTBN1	Spectrin beta chain, non-erythrocytic 1	61.7031
Q9UIC8	Q9UIC8	LCMT1_HUMAN	LCMT1	Leucine carboxyl methyltransferase 1	61.6807
P13797	P13797;Q14651	PLST_HUMAN	PLS3	Plastin-3	61.5606
Q00796	Q00796	DHSO_HUMAN	SORD	Sorbitol dehydrogenase	61.5231
Q13113	Q13113	PDZ1I_HUMAN	PDZK1IP1	PDZK1-interacting protein 1	61.4538
P57764	P57764	GSDMD_HUMAN	GSDMD	Gasdermin-D	61.2468
O43504	O43504	LTOR5_HUMAN	LAMTOR5	Ragulator complex protein LAMTOR5	61.0995
O14735	O14735	CDIPT_HUMAN	CDIPT	CDP-diacylglycerol--inositol 3-phosphatidyltransferase	61.0785
Q9ULC5	Q9ULC5	ACSL5_HUMAN	ACSL5	Long-chain-fatty-acid--CoA ligase 5	60.6439
Q9Y6W5	Q9Y6W5	WASF2_HUMAN	WASF2	Actin-binding protein WASF2	60.5129
P40763	P40763	STAT3_HUMAN	STAT3	Signal transducer and activator of transcription 3	60.4889
Q96K76	Q96K76	UBP47_HUMAN	USP47	Ubiquitin carboxyl-terminal hydrolase 47	60.4032
Q08554	Q08554	DSC1_HUMAN	DSC1	Desmocollin-1	60.3453
P21283	P21283	VATC1_HUMAN	ATP6V1C1	V-type proton ATPase subunit C 1	60.2456
A0A0C4DH36	A0A0C4DH36	HV338_HUMAN	IGHV3-38	Probable non-functional immunoglobulin heavy variable 3-38	60.2356
P29692	P29692	EF1D_HUMAN	EEF1D	Elongation factor 1-delta	60.1628
Q9UNQ0	Q9UNQ0	ABCG2_HUMAN	ABCG2	Broad substrate specificity ATP-binding cassette transporter ABCG2	59.9837
P40616	P40616	ARL1_HUMAN	ARL1	ADP-ribosylation factor-like protein 1	59.969
O14776	O14776	TCRG1_HUMAN	TCERG1	Transcription elongation regulator 1	59.88
Q9UPU5	Q9UPU5	UBP24_HUMAN	USP24	Ubiquitin carboxyl-terminal hydrolase 24	59.8333
Q8TCJ2	Q8TCJ2	STT3B_HUMAN	STT3B	Dolichyl-diphosphooligosaccharide--protein glycosyltransferase subunit STT3B	59.7974
P47897	P47897	SYQ_HUMAN	QARS1	Glutamine--tRNA ligase	59.7643
P25774	P25774	CATS_HUMAN	CTSS	Cathepsin S	59.7317
Q9NVI7	Q9NVI7	ATD3A_HUMAN	ATAD3A	ATPase family AAA domain-containing protein 3A	59.5393
P07360	P07360	CO8G_HUMAN	C8G	Complement component C8 gamma chain	59.5276
Q8N4L2	Q8N4L2	PP4P2_HUMAN	PIP4P2	Type 2 phosphatidylinositol 4,5-bisphosphate 4-phosphatase	59.5149
O60518	O60518	RNBP6_HUMAN	RANBP6	Ran-binding protein 6	59.4886
Q9UNH7	Q9UNH7	SNX6_HUMAN	SNX6	Sorting nexin-6	59.426
P12318;P31995	P12318;P31995	FCG2A_HUMAN;FCG2C_HUMAN	FCGR2A;FCGR2C	Low affinity immunoglobulin gamma Fc region receptor II-a	59.2443
P53597	P53597	SUCA_HUMAN	SUCLG1	Succinate--CoA ligase [ADP/GDP-forming] subunit alpha, mitochondrial	59.2168
Q15181	Q15181	IPYR_HUMAN	PPA1	Inorganic pyrophosphatase	59.0935
P41252	P41252	SYIC_HUMAN	IARS1	Isoleucine--tRNA ligase, cytoplasmic	59.0442
Q8NBX0	Q8NBX0	SCPDL_HUMAN	SCCPDH	Saccharopine dehydrogenase-like oxidoreductase	58.9317
P11766	P11766	ADHX_HUMAN	ADH5	Alcohol dehydrogenase class-3	58.8516
Q70IA8	Q70IA8	MOB3C_HUMAN	MOB3C	MOB kinase activator 3C	58.8102
Q8WYN0	Q8WYN0	ATG4A_HUMAN	ATG4A	Cysteine protease ATG4A	58.6102
P33121	P33121	ACSL1_HUMAN	ACSL1	Long-chain-fatty-acid--CoA ligase 1	58.5177
Q9BZF1	Q9BZF1	OSBL8_HUMAN	OSBPL8	Oxysterol-binding protein-related protein 8	58.4826
Q9UKL6	Q9UKL6	PPCT_HUMAN	PCTP	Phosphatidylcholine transfer protein	58.4417
Q9HBF4	Q9HBF4	ZFYV1_HUMAN	ZFYVE1	Zinc finger FYVE domain-containing protein 1	58.3198
Q15631	Q15631	TSN_HUMAN	TSN	Translin	58.1923
O95831	O95831	AIFM1_HUMAN	AIFM1	Apoptosis-inducing factor 1, mitochondrial	57.899
O75489	O75489	NDUS3_HUMAN	NDUFS3	NADH dehydrogenase [ubiquinone] iron-sulfur protein 3, mitochondrial	57.7944
Q9UIQ6	Q9UIQ6	LCAP_HUMAN	LNPEP	Leucyl-cystinyl aminopeptidase	57.7488
Q8IVB5	Q8IVB5	LIX1L_HUMAN	LIX1L	LIX1-like protein	57.6209
Q9UH99	Q9UH99	SUN2_HUMAN	SUN2	SUN domain-containing protein 2	57.4876
O14976	O14976	GAK_HUMAN	GAK	Cyclin-G-associated kinase	57.4181
Q02880	Q02880	TOP2B_HUMAN	TOP2B	DNA topoisomerase 2-beta	57.2968
O60784	O60784	TOM1_HUMAN	TOM1	Target of Myb protein 1	57.2225
O43181	O43181	NDUS4_HUMAN	NDUFS4	NADH dehydrogenase [ubiquinone] iron-sulfur protein 4, mitochondrial	57.1656
O60268	O60268	K0513_HUMAN	KIAA0513	Uncharacterized protein KIAA0513	57.1307
Q7KZF4	Q7KZF4	SND1_HUMAN	SND1	Staphylococcal nuclease domain-containing protein 1	56.68
P55786	P55786;A6NEC2	PSA_HUMAN	NPEPPS	Puromycin-sensitive aminopeptidase	56.5651
Q5T3F8	Q5T3F8	CSCL2_HUMAN	TMEM63B	CSC1-like protein 2	56.5032
P07686	P07686	HEXB_HUMAN	HEXB	Beta-hexosaminidase subunit beta	56.4661
P01703	P01703	LV140_HUMAN	IGLV1-40	Immunoglobulin lambda variable 1-40	56.2374
Q07866	Q07866	KLC1_HUMAN	KLC1	Kinesin light chain 1	55.9024
Q9NX46	Q9NX46	ADPRS_HUMAN	ADPRS	ADP-ribosylhydrolase ARH3	55.8959
P17655	P17655	CAN2_HUMAN	CAPN2	Calpain-2 catalytic subunit	55.8262
Q8NFF5	Q8NFF5	FAD1_HUMAN	FLAD1	FAD synthase	55.7585
P53618	P53618	COPB_HUMAN	COPB1	Coatomer subunit beta	55.7429
Q6PJW8	Q6PJW8	CNST_HUMAN	CNST	Consortin	55.6833
P50851	P50851	LRBA_HUMAN	LRBA	Lipopolysaccharide-responsive and beige-like anchor protein	55.6553
Q96F07	Q96F07	CYFP2_HUMAN	CYFIP2	Cytoplasmic FMR1-interacting protein 2	55.3946
P12956	P12956	XRCC6_HUMAN	XRCC6	X-ray repair cross-complementing protein 6	55.3713
Q9Y5X1	Q9Y5X1	SNX9_HUMAN	SNX9	Sorting nexin-9	55.3407
O96008	O96008	TOM40_HUMAN	TOMM40	Mitochondrial import receptor subunit TOM40 homolog	55.2376
Q9UJZ1	Q9UJZ1	STML2_HUMAN	STOML2	Stomatin-like protein 2, mitochondrial	55.1487
P31327	P31327	CPSM_HUMAN	CPS1	Carbamoyl-phosphate synthase [ammonia], mitochondrial	55.1072
Q03252	Q03252	LMNB2_HUMAN	LMNB2	Lamin-B2	55.0369
Q15485	Q15485	FCN2_HUMAN	FCN2	Ficolin-2	55.0001
Q16512	Q16512	PKN1_HUMAN	PKN1	Serine/threonine-protein kinase N1	54.9914
Q15113	Q15113	PCOC1_HUMAN	PCOLCE	Procollagen C-endopeptidase enhancer 1	54.9603
Q92783	Q92783	STAM1_HUMAN	STAM	Signal transducing adapter molecule 1	54.9413
P42892	P42892	ECE1_HUMAN	ECE1	Endothelin-converting enzyme 1	54.8994
Q6PIU2	Q6PIU2	NCEH1_HUMAN	NCEH1	Neutral cholesterol ester hydrolase 1	54.8915
Q9Y5B9	Q9Y5B9	SP16H_HUMAN	SUPT16H	FACT complex subunit SPT16	54.531
Q96H20	Q96H20	SNF8_HUMAN	SNF8	Vacuolar-sorting protein SNF8	54.3613
P54619	P54619	AAKG1_HUMAN	PRKAG1	5'-AMP-activated protein kinase subunit gamma-1	54.3406
P15498	P15498	VAV_HUMAN	VAV1	Proto-oncogene vav	54.2917
Q9P0J0	Q9P0J0	NDUAD_HUMAN	NDUFA13	NADH dehydrogenase [ubiquinone] 1 alpha subcomplex subunit 13	54.2046
Q14919	Q14919	NC2A_HUMAN	DRAP1	Dr1-associated corepressor	54.0427
Q96CD2	Q96CD2	COAC_HUMAN	PPCDC	Phosphopantothenoylcysteine decarboxylase	53.9196
P22352	P22352	GPX3_HUMAN	GPX3	Glutathione peroxidase 3	53.8177
P62136	P62136	PP1A_HUMAN	PPP1CA	Serine/threonine-protein phosphatase PP1-alpha catalytic subunit	53.768
P62318	P62318	SMD3_HUMAN	SNRPD3	Small nuclear ribonucleoprotein Sm D3	53.6425
Q9UBS4	Q9UBS4	DJB11_HUMAN	DNAJB11	DnaJ homolog subfamily B member 11	53.4755
Q9Y6I3	Q9Y6I3	EPN1_HUMAN	EPN1	Epsin-1	53.2131
P05091	P05091	ALDH2_HUMAN	ALDH2	Aldehyde dehydrogenase, mitochondrial	53.1935
Q8IZ83	Q8IZ83	A16A1_HUMAN	ALDH16A1	Aldehyde dehydrogenase family 16 member A1	53.1118
P11177	P11177	ODPB_HUMAN	PDHB	Pyruvate dehydrogenase E1 component subunit beta, mitochondrial	53.0431
Q14103	Q14103	HNRPD_HUMAN	HNRNPD	Heterogeneous nuclear ribonucleoprotein D0	52.9453
Q9Y2A7	Q9Y2A7	NCKP1_HUMAN	NCKAP1	Nck-associated protein 1	52.8153
A6NGU5;P19440;P36268	A6NGU5;P19440;P36268	GGT1_HUMAN;GGT2_HUMAN;GGT3_HUMAN	GGT1;GGT2P;GGT3P	Putative glutathione hydrolase 3 proenzyme	52.6653
Q9UHD1	Q9UHD1	CHRD1_HUMAN	CHORDC1	Cysteine and histidine-rich domain-containing protein 1	52.614
O00442	O00442	RTCA_HUMAN	RTCA	RNA 3'-terminal phosphate cyclase	52.5609
Q9HD42	Q9HD42	CHM1A_HUMAN	CHMP1A	Charged multivesicular body protein 1a	52.3229
Q8N9U0	Q8N9U0	TAC2N_HUMAN	TC2N	Tandem C2 domains nuclear protein	52.0742
O15439	O15439	MRP4_HUMAN	ABCC4	ATP-binding cassette sub-family C member 4	52.026
E9PAV3;Q13765	Q13765;E9PAV3	NACAM_HUMAN;NACA_HUMAN	NACA	Nascent polypeptide-associated complex subunit alpha, muscle-specific form	51.9549
Q9HC38	Q9HC38	GLOD4_HUMAN	GLOD4	Glyoxalase domain-containing protein 4	51.9334
Q00688	Q00688	FKBP3_HUMAN	FKBP3	Peptidyl-prolyl cis-trans isomerase FKBP3	51.8818
Q15208	Q15208;Q9Y2H1	STK38_HUMAN	STK38	Serine/threonine-protein kinase 38	51.8223
Q9Y3U8	Q9Y3U8	RL36_HUMAN	RPL36	60S ribosomal protein L36	51.77
O00507	O00507	USP9Y_HUMAN	USP9Y	Probable ubiquitin carboxyl-terminal hydrolase FAF-Y	51.6808
Q53H96	Q53H96	P5CR3_HUMAN	PYCR3	Pyrroline-5-carboxylate reductase 3	51.6744
Q9UFN0	Q9UFN0	NPS3A_HUMAN	NIPSNAP3A	Protein NipSnap homolog 3A	51.6489
O75170	O75170	PP6R2_HUMAN	PPP6R2	Serine/threonine-protein phosphatase 6 regulatory subunit 2	51.5073
Q99685	Q99685	MGLL_HUMAN	MGLL	Monoglyceride lipase	51.4931
Q15436	Q15436	SC23A_HUMAN	SEC23A	Protein transport protein Sec23A	51.482
Q99719	Q99719	SEPT5_HUMAN	SEPTIN5	Septin-5	51.4744
P27918	P27918	PROP_HUMAN	CFP	Properdin	51.2163
P61916	P61916	NPC2_HUMAN	NPC2	NPC intracellular cholesterol transporter 2	50.7322
P18440	P18440	ARY1_HUMAN	NAT1	Arylamine N-acetyltransferase 1	50.6956
P42765	P42765	THIM_HUMAN	ACAA2	3-ketoacyl-CoA thiolase, mitochondrial	50.5983
P10515	P10515	ODP2_HUMAN	DLAT	Dihydrolipoyllysine-residue acetyltransferase component of pyruvate dehydrogenase complex, mitochondrial	50.4676
Q9NS86	Q9NS86	LANC2_HUMAN	LANCL2	LanC-like protein 2	50.4597
Q14152	Q14152	EIF3A_HUMAN	EIF3A	Eukaryotic translation initiation factor 3 subunit A	50.3841
P04083	P04083	ANXA1_HUMAN	ANXA1	Annexin A1	50.3344
Q9Y2B0	Q9Y2B0	CNPY2_HUMAN	CNPY2	Protein canopy homolog 2	50.3055
Q8WWI5	Q8WWI5	CTL1_HUMAN	SLC44A1	Choline transporter-like protein 1	50.2604
P56556	P56556	NDUA6_HUMAN	NDUFA6	NADH dehydrogenase [ubiquinone] 1 alpha subcomplex subunit 6	50.1363
Q9UH62	Q9UH62	ARMX3_HUMAN	ARMCX3	Armadillo repeat-containing X-linked protein 3	50.0817
Q5T447	Q5T447	HECD3_HUMAN	HECTD3	E3 ubiquitin-protein ligase HECTD3	50.0374
Q9Y678	Q9Y678	COPG1_HUMAN	COPG1	Coatomer subunit gamma-1	50.0264
Q9BX68	Q9BX68	HINT2_HUMAN	HINT2	Adenosine 5'-monophosphoramidase HINT2	49.8657
Q8IY17	Q8IY17	PLPL6_HUMAN	PNPLA6	Patatin-like phospholipase domain-containing protein 6	49.8349
P20338;P61018	P20338;P61018	RAB4A_HUMAN;RAB4B_HUMAN	RAB4A;RAB4B	Ras-related protein Rab-4A	49.7939
Q2TAZ0	Q2TAZ0	ATG2A_HUMAN	ATG2A	Autophagy-related protein 2 homolog A	49.675
P48163	P48163	MAOX_HUMAN	ME1	NADP-dependent malic enzyme	49.1986
O75306	O75306	NDUS2_HUMAN	NDUFS2	NADH dehydrogenase [ubiquinone] iron-sulfur protein 2, mitochondrial	49.0836
P17174	P17174	AATC_HUMAN	GOT1	Aspartate aminotransferase, cytoplasmic	49.0222
Q9H1E5	Q9H1E5	TMX4_HUMAN	TMX4	Thioredoxin-related transmembrane protein 4	48.8549
Q9H4L5	Q9H4L5	OSBL3_HUMAN	OSBPL3	Oxysterol-binding protein-related protein 3	48.7888
P16298;Q08209	P16298;P48454;Q08209	PP2BA_HUMAN;PP2BB_HUMAN	PPP3CA;PPP3CB	Serine/threonine-protein phosphatase 2B catalytic subunit beta isoform	48.7618
P42345	P42345	MTOR_HUMAN	MTOR	Serine/threonine-protein kinase mTOR	48.7499
Q93050	Q93050;Q9Y487	VPP1_HUMAN	ATP6V0A1	V-type proton ATPase 116 kDa subunit a 1	48.641
Q9UBQ5	Q9UBQ5	EIF3K_HUMAN	EIF3K	Eukaryotic translation initiation factor 3 subunit K	48.5367
P55957	P55957	BID_HUMAN	BID	BH3-interacting domain death agonist	48.4697
Q03519	Q03519	TAP2_HUMAN	TAP2	Antigen peptide transporter 2	48.4646
Q96PL5	Q96PL5	ERMAP_HUMAN	ERMAP	Erythroid membrane-associated protein	48.3999
P31942	P31942	HNRH3_HUMAN	HNRNPH3	Heterogeneous nuclear ribonucleoprotein H3	48.3555
Q9UNF1	Q9UNF1	MAGD2_HUMAN	MAGED2	Melanoma-associated antigen D2	48.3263
P17096	P17096	HMGA1_HUMAN	HMGA1	High mobility group protein HMG-I/HMG-Y	48.2992
P07951	P07951	TPM2_HUMAN	TPM2	Tropomyosin beta chain	48.2784
Q13464	Q13464	ROCK1_HUMAN	ROCK1	Rho-associated protein kinase 1	48.1719
Q9NQY0	Q9NQY0	BIN3_HUMAN	BIN3	Bridging integrator 3	47.9179
O14960	O14960	LECT2_HUMAN	LECT2	Leukocyte cell-derived chemotaxin-2	47.9077
Q8TD55	Q8TD55	PKHO2_HUMAN	PLEKHO2	Pleckstrin homology domain-containing family O member 2	47.728
Q14773	Q14773	ICAM4_HUMAN	ICAM4	Intercellular adhesion molecule 4	47.5726
Q8TF42	Q8TF42	UBS3B_HUMAN	UBASH3B	Ubiquitin-associated and SH3 domain-containing protein B	47.3978
Q8TBF2	Q8TBF2	PXL2B_HUMAN	PRXL2B	Prostamide/prostaglandin F synthase	47.0772
Q9NRQ2	Q9NRQ2	PLS4_HUMAN	PLSCR4	Phospholipid scramblase 4	47.0503
Q9NRP0	Q9NRP0	OSTC_HUMAN	OSTC	Oligosaccharyltransferase complex subunit OSTC	46.9348
Q15370	Q15370	ELOB_HUMAN	ELOB	Elongin-B	46.8904
Q9Y3B3	Q9Y3B3	TMED7_HUMAN	TMED7	Transmembrane emp24 domain-containing protein 7	46.6944
P17612	P17612	KAPCA_HUMAN	PRKACA	cAMP-dependent protein kinase catalytic subunit alpha	46.683
Q92696	Q92696	PGTA_HUMAN	RABGGTA	Geranylgeranyl transferase type-2 subunit alpha	46.4844
O14974	O14974	MYPT1_HUMAN	PPP1R12A	Protein phosphatase 1 regulatory subunit 12A	46.4045
P18031	P18031	PTN1_HUMAN	PTPN1	Tyrosine-protein phosphatase non-receptor type 1	46.3971
B5ME19;Q99613	Q99613;B5ME19	EIF3C_HUMAN;EIFCL_HUMAN	EIF3C;EIF3CL	Eukaryotic translation initiation factor 3 subunit C-like protein	46.1141
Q9Y3E0	Q9Y3E0	GOT1B_HUMAN	GOLT1B	Vesicle transport protein GOT1B	46.0323
O94905	O94905	ERLN2_HUMAN	ERLIN2	Erlin-2	45.9348
O43561	O43561	LAT_HUMAN	LAT	Linker for activation of T-cells family member 1	45.8977
P14923	P14923	PLAK_HUMAN	JUP	Junction plakoglobin	45.8511
P62993	P62993	GRB2_HUMAN	GRB2	Growth factor receptor-bound protein 2	45.8401
Q9HA64	Q9HA64	KT3K_HUMAN	FN3KRP	Ketosamine-3-kinase	45.6697
P52594	P52594	AGFG1_HUMAN	AGFG1	Arf-GAP domain and FG repeat-containing protein 1	45.6519
P28288	P28288	ABCD3_HUMAN	ABCD3	ATP-binding cassette sub-family D member 3	45.2361
Q12904	Q12904	AIMP1_HUMAN	AIMP1	Aminoacyl tRNA synthase complex-interacting multifunctional protein 1	45.2063
Q9P0J7	Q9P0J7	KCMF1_HUMAN	KCMF1	E3 ubiquitin-protein ligase KCMF1	45.1719
Q9Y385	Q9Y385	UB2J1_HUMAN	UBE2J1	Ubiquitin-conjugating enzyme E2 J1	45.1571
P56537	P56537	IF6_HUMAN	EIF6	Eukaryotic translation initiation factor 6	45.0084
B0I1T2	B0I1T2	MYO1G_HUMAN	MYO1G	Unconventional myosin-Ig	44.995
P61011	P61011	SRP54_HUMAN	SRP54	Signal recognition particle 54 kDa protein	44.8127
P45954	P45954	ACDSB_HUMAN	ACADSB	Short/branched chain specific acyl-CoA dehydrogenase, mitochondrial	44.764
P15735	P15735	PHKG2_HUMAN	PHKG2	Phosphorylase b kinase gamma catalytic chain, liver/testis isoform	44.7119
Q9BPX5	Q9BPX5	ARP5L_HUMAN	ARPC5L	Actin-related protein 2/3 complex subunit 5-like protein	44.6215
Q14155	Q14155;Q15052	ARHG7_HUMAN	ARHGEF7	Rho guanine nucleotide exchange factor 7	44.5534
P36551	P36551	HEM6_HUMAN	CPOX	Oxygen-dependent coproporphyrinogen-III oxidase, mitochondrial	44.5211
Q9H2T7	Q9H2T7	RBP17_HUMAN	RANBP17	Ran-binding protein 17	44.507
O75935	O75935	DCTN3_HUMAN	DCTN3	Dynactin subunit 3	44.4172
Q92820	Q92820	GGH_HUMAN	GGH	Gamma-glutamyl hydrolase	44.3489
Q8N1N4	Q8N1N4	K2C78_HUMAN	KRT78	Keratin, type II cytoskeletal 78	44.3155
O75643	O75643	U520_HUMAN	SNRNP200	U5 small nuclear ribonucleoprotein 200 kDa helicase	44.1861
Q9UBX5	Q9UBX5	FBLN5_HUMAN	FBLN5	Fibulin-5	44.1529
Q13325	Q13325	IFIT5_HUMAN	IFIT5	Interferon-induced protein with tetratricopeptide repeats 5	44.0551
Q9BYN0	Q9BYN0	SRXN1_HUMAN	SRXN1	Sulfiredoxin-1	43.9139
P36969	P36969	GPX4_HUMAN	GPX4	Phospholipid hydroperoxide glutathione peroxidase	43.8
Q96T51	Q96T51	RUFY1_HUMAN	RUFY1	RUN and FYVE domain-containing protein 1	43.5904
O43399	O43399	TPD54_HUMAN	TPD52L2	Tumor protein D54	43.3784
Q96TA1	Q96TA1	NIBA2_HUMAN	NIBAN2	Protein Niban 2	43.2482
Q86UT6	Q86UT6	NLRX1_HUMAN	NLRX1	NLR family member X1	43.188
O43312	O43312	MTSS1_HUMAN	MTSS1	Protein MTSS 1	42.9805
P14324	P14324	FPPS_HUMAN	FDPS	Farnesyl pyrophosphate synthase	42.9624
Q96N66	Q96N66	MBOA7_HUMAN	MBOAT7	Lysophospholipid acyltransferase 7	42.8854
O43169	O43169	CYB5B_HUMAN	CYB5B	Cytochrome b5 type B	42.5746
Q8N5J2	Q8N5J2	MINY1_HUMAN	MINDY1	Ubiquitin carboxyl-terminal hydrolase MINDY-1	42.4764
Q13094	Q13094	LCP2_HUMAN	LCP2	Lymphocyte cytosolic protein 2	42.4232
Q86Y34	Q86Y34	AGRG3_HUMAN	ADGRG3	Adhesion G protein-coupled receptor G3	42.3123
Q99733	Q99733	NP1L4_HUMAN	NAP1L4	Nucleosome assembly protein 1-like 4	42.2831
P12081	P12081	HARS1_HUMAN	HARS1	Histidine--tRNA ligase, cytoplasmic	42.2247
Q9Y2J8	Q9Y2J8	PADI2_HUMAN	PADI2	Protein-arginine deiminase type-2	42.2029
O75438	O75438	NDUB1_HUMAN	NDUFB1	NADH dehydrogenase [ubiquinone] 1 beta subcomplex subunit 1	42.1896
Q96QK1	Q96QK1	VPS35_HUMAN	VPS35	Vacuolar protein sorting-associated protein 35	42.1673
O94826	O94826	TOM70_HUMAN	TOMM70	Mitochondrial import receptor subunit TOM70	41.8888
P05156	P05156	CFAI_HUMAN	CFI	Complement factor I	41.8886
Q9P2R3	Q9P2R3	ANFY1_HUMAN	ANKFY1	Rabankyrin-5	41.8853
Q92538	Q92538	GBF1_HUMAN	GBF1	Golgi-specific brefeldin A-resistance guanine nucleotide exchange factor 1	41.7622
P50895	P50895	BCAM_HUMAN	BCAM	Basal cell adhesion molecule	41.6224
P62316	P62316	SMD2_HUMAN	SNRPD2	Small nuclear ribonucleoprotein Sm D2	41.4213
Q9Y5L0	Q9Y5L0	TNPO3_HUMAN	TNPO3	Transportin-3	41.3679
Q9GZM8;Q9NXR1	Q9GZM8;Q9NXR1	NDE1_HUMAN;NDEL1_HUMAN	NDE1;NDEL1	Nuclear distribution protein nudE-like 1	41.2848
Q16531	Q16531	DDB1_HUMAN	DDB1	DNA damage-binding protein 1	41.272
Q9H4I9	Q9H4I9	EMRE_HUMAN	SMDT1	Essential MCU regulator, mitochondrial	41.2528
P51580	P51580	TPMT_HUMAN	TPMT	Thiopurine S-methyltransferase	41.2344
Q96M27	Q96M27	PRRC1_HUMAN	PRRC1	Protein PRRC1	41.2306
Q9NY12	Q9NY12	GAR1_HUMAN	GAR1	H/ACA ribonucleoprotein complex subunit 1	41.1637
Q02413	Q02413	DSG1_HUMAN	DSG1	Desmoglein-1	41.1446
Q6PI48	Q6PI48	SYDM_HUMAN	DARS2	Aspartate--tRNA ligase, mitochondrial	41.0842
Q13155	Q13155	AIMP2_HUMAN	AIMP2	Aminoacyl tRNA synthase complex-interacting multifunctional protein 2	41.0365
P52815	P52815	RM12_HUMAN	MRPL12	39S ribosomal protein L12, mitochondrial	41.0046
P23381	P23381	SYWC_HUMAN	WARS1	Tryptophan--tRNA ligase, cytoplasmic	40.9096
P21399	P21399	ACOHC_HUMAN	ACO1	Cytoplasmic aconitate hydratase	40.8577
P10768	P10768	ESTD_HUMAN	ESD	S-formylglutathione hydrolase	40.8373
Q7Z794	Q7Z794	K2C1B_HUMAN	KRT77	Keratin, type II cytoskeletal 1b	40.4542
Q9UK41	Q9UK41	VPS28_HUMAN	VPS28	Vacuolar protein sorting-associated protein 28 homolog	40.352
P54105	P54105	ICLN_HUMAN	CLNS1A	Methylosome subunit pICln	40.2373
Q6ZNJ1	Q6ZNJ1	NBEL2_HUMAN	NBEAL2	Neurobeachin-like protein 2	40.2208
Q9H8M7	Q9H8M7	MINY3_HUMAN	MINDY3	Ubiquitin carboxyl-terminal hydrolase MINDY-3	40.1727
O96000	O96000	NDUBA_HUMAN	NDUFB10	NADH dehydrogenase [ubiquinone] 1 beta subcomplex subunit 10	40.113
Q99501	Q99501	GA2L1_HUMAN	GAS2L1	GAS2-like protein 1	40.0443
Q9BY43	Q9BY43	CHM4A_HUMAN	CHMP4A	Charged multivesicular body protein 4a	40.0431
Q8IUR7	Q8IUR7	ARMC8_HUMAN	ARMC8	Armadillo repeat-containing protein 8	40.0169
P10114	P10114	RAP2A_HUMAN	RAP2A	Ras-related protein Rap-2a	39.7153
Q9Y3D6	Q9Y3D6	FIS1_HUMAN	FIS1	Mitochondrial fission 1 protein	39.7085
Q9Y6M1	O00425;Q9NZI8;Q9Y6M1	IF2B2_HUMAN	IGF2BP2	Insulin-like growth factor 2 mRNA-binding protein 2	39.5207
Q9Y6F6	Q9Y6F6	IRAG1_HUMAN	IRAG1	Inositol 1,4,5-triphosphate receptor associated 1	39.29
P03952	P03952	KLKB1_HUMAN	KLKB1	Plasma kallikrein	39.2835
Q9Y6X5	Q6UWV6;Q9Y6X5	ENPP4_HUMAN	ENPP4	Bis(5'-adenosyl)-triphosphatase ENPP4	39.0428
O95292	O95292	VAPB_HUMAN	VAPB	Vesicle-associated membrane protein-associated protein B/C	39.0308
Q9Y6M5	Q9Y6M5	ZNT1_HUMAN	SLC30A1	Zinc transporter 1	39.0289
O60361;P22392	P22392;O60361	NDK8_HUMAN;NDKB_HUMAN	NME2;NME2P1	Putative nucleoside diphosphate kinase	38.9876
P46019	P46019	KPB2_HUMAN	PHKA2	Phosphorylase b kinase regulatory subunit alpha, liver isoform	38.909
Q6PGP7	Q6PGP7	TTC37_HUMAN	TTC37	Tetratricopeptide repeat protein 37	38.8975
Q9Y305	Q9Y305	ACOT9_HUMAN	ACOT9	Acyl-coenzyme A thioesterase 9, mitochondrial	38.8327
P15291	P15291	B4GT1_HUMAN	B4GALT1	Beta-1,4-galactosyltransferase 1	38.6718
Q9NS69	Q9NS69	TOM22_HUMAN	TOMM22	Mitochondrial import receptor subunit TOM22 homolog	38.5713
O95563	O95563	MPC2_HUMAN	MPC2	Mitochondrial pyruvate carrier 2	38.4474
Q04759	Q04759;Q05655	KPCT_HUMAN	PRKCQ	Protein kinase C theta type	38.3178
P48960	P48960	AGRE5_HUMAN	ADGRE5	Adhesion G protein-coupled receptor E5	38.2959
Q7L7X3	Q7L7X3	TAOK1_HUMAN	TAOK1	Serine/threonine-protein kinase TAO1	38.2868
P16930	P16930	FAAA_HUMAN	FAH	Fumarylacetoacetase	38.0026
Q9BTX7	Q9BTX7	TTPAL_HUMAN	TTPAL	Alpha-tocopherol transfer protein-like	37.9675
O95969	O95969	SG1D2_HUMAN	SCGB1D2	Secretoglobin family 1D member 2	37.8793
Q9UKY3	Q9UKY3	CES1P_HUMAN	CES1P1	Putative inactive carboxylesterase 4	37.866
O43598	O43598	DNPH1_HUMAN	DNPH1	2'-deoxynucleoside 5'-phosphate N-hydrolase 1	37.7318
Q1KMD3	Q1KMD3	HNRL2_HUMAN	HNRNPUL2	Heterogeneous nuclear ribonucleoprotein U-like protein 2	37.6199
Q9Y5L4	Q9Y5L4	TIM13_HUMAN	TIMM13	Mitochondrial import inner membrane translocase subunit Tim13	37.5749
Q96AX2	Q96AX2	RAB37_HUMAN	RAB37	Ras-related protein Rab-37	37.4943
O60234	O60234	GMFG_HUMAN	GMFG	Glia maturation factor gamma	37.4264
Q9NZQ3	Q9NZQ3	SPN90_HUMAN	NCKIPSD	NCK-interacting protein with SH3 domain	37.4065
Q969V3	Q969V3	NCLN_HUMAN	NCLN	Nicalin	37.3909
Q8IY33	Q8IY33	MILK2_HUMAN	MICALL2	MICAL-like protein 2	37.3373
Q9Y5X2	Q9Y5X2	SNX8_HUMAN	SNX8	Sorting nexin-8	37.227
Q16822	Q16822	PCKGM_HUMAN	PCK2	Phosphoenolpyruvate carboxykinase [GTP], mitochondrial	37.0836
Q16555	Q16555	DPYL2_HUMAN	DPYSL2	Dihydropyrimidinase-related protein 2	37.0519
Q15057	Q15057	ACAP2_HUMAN	ACAP2	Arf-GAP with coiled-coil, ANK repeat and PH domain-containing protein 2	37.0159
Q9UJW0	Q9UJW0	DCTN4_HUMAN	DCTN4	Dynactin subunit 4	36.9584
P54709	P54709	AT1B3_HUMAN	ATP1B3	Sodium/potassium-transporting ATPase subunit beta-3	36.8096
Q04695	Q04695;Q9C075	K1C17_HUMAN	KRT17	Keratin, type I cytoskeletal 17	36.7437
O75791	O75791	GRAP2_HUMAN	GRAP2	GRB2-related adapter protein 2	36.5924
Q9NWZ3	Q9NWZ3	IRAK4_HUMAN	IRAK4	Interleukin-1 receptor-associated kinase 4	36.4629
Q9UKM9	Q9UKM9	RALY_HUMAN	RALY	RNA-binding protein Raly	36.2903
Q6P2Q9	Q6P2Q9	PRP8_HUMAN	PRPF8	Pre-mRNA-processing-splicing factor 8	36.2546
Q8N6M0	Q8N6M0	OTU6B_HUMAN	OTUD6B	Deubiquitinase OTUD6B	36.1263
O14975	O14975	S27A2_HUMAN	SLC27A2	Long-chain fatty acid transport protein 2	36.1201
P09417	P09417	DHPR_HUMAN	QDPR	Dihydropteridine reductase	36.0352
P80404	P80404	GABT_HUMAN	ABAT	4-aminobutyrate aminotransferase, mitochondrial	36.0114
Q9NSE4	Q9NSE4	SYIM_HUMAN	IARS2	Isoleucine--tRNA ligase, mitochondrial	35.8745
Q93009	Q93009	UBP7_HUMAN	USP7	Ubiquitin carboxyl-terminal hydrolase 7	35.7712
Q9HBH0	Q9HBH0	RHOF_HUMAN	RHOF	Rho-related GTP-binding protein RhoF	35.6494
P02743	P02743	SAMP_HUMAN	APCS	Serum amyloid P-component	35.4722
Q5JSH3	Q5JSH3	WDR44_HUMAN	WDR44	WD repeat-containing protein 44	34.9753
P43353;P48448	P43353;P48448	AL3B1_HUMAN;AL3B2_HUMAN	ALDH3B1;ALDH3B2	Aldehyde dehydrogenase family 3 member B1	34.9645
Q14012	Q14012	KCC1A_HUMAN	CAMK1	Calcium/calmodulin-dependent protein kinase type 1	34.9421
P23560	P23560	BDNF_HUMAN	BDNF	Brain-derived neurotrophic factor	34.5828
Q8WWP7	Q8WWP7	GIMA1_HUMAN	GIMAP1	GTPase IMAP family member 1	34.5244
Q14088;Q9H082	Q14088;Q9H082	RB33A_HUMAN;RB33B_HUMAN	RAB33A;RAB33B	Ras-related protein Rab-33A	34.4996
Q9UQE7	Q9UQE7	SMC3_HUMAN	SMC3	Structural maintenance of chromosomes protein 3	34.4857
P27701	P27701	CD82_HUMAN	CD82	CD82 antigen	34.4384
Q13126	Q13126	MTAP_HUMAN	MTAP	S-methyl-5'-thioadenosine phosphorylase	34.0351
P07814	P07814	SYEP_HUMAN	EPRS1	Bifunctional glutamate/proline--tRNA ligase	33.9707
Q9H7C9	Q9H7C9	AAMDC_HUMAN	AAMDC	Mth938 domain-containing protein	33.8957
O75368	O75368	SH3L1_HUMAN	SH3BGRL	SH3 domain-binding glutamic acid-rich-like protein	33.6455
Q96H79	Q96H79	ZCCHL_HUMAN	ZC3HAV1L	Zinc finger CCCH-type antiviral protein 1-like	33.6271
P33151	P33151	CADH5_HUMAN	CDH5	Cadherin-5	33.596
Q13813	Q13813	SPTN1_HUMAN	SPTAN1	Spectrin alpha chain, non-erythrocytic 1	33.5857
Q9Y5M8	Q9Y5M8	SRPRB_HUMAN	SRPRB	Signal recognition particle receptor subunit beta	33.401
P56377	P56377	AP1S2_HUMAN	AP1S2	AP-1 complex subunit sigma-2	33.1935
Q9GZS3	Q9GZS3	WDR61_HUMAN	WDR61	WD repeat-containing protein 61	33.1784
Q9BUK6	Q9BUK6	MSTO1_HUMAN	MSTO1	Protein misato homolog 1	32.7624
O60313	O60313	OPA1_HUMAN	OPA1	Dynamin-like 120 kDa protein, mitochondrial	32.7093
P00813	P00813	ADA_HUMAN	ADA	Adenosine deaminase	32.5158
P49753;Q3I5F7;Q86TX2	P49753;Q86TX2;Q3I5F7	ACOT1_HUMAN;ACOT2_HUMAN;ACOT6_HUMAN	ACOT1;ACOT2;ACOT6	Acyl-coenzyme A thioesterase 2, mitochondrial	32.5157
Q8WU79	Q8WU79	SMAP2_HUMAN	SMAP2	Stromal membrane-associated protein 2	32.2958
P41226	P41226	UBA7_HUMAN	UBA7	Ubiquitin-like modifier-activating enzyme 7	32.2665
Q14683	Q14683	SMC1A_HUMAN	SMC1A	Structural maintenance of chromosomes protein 1A	32.2036
P05455	P05455	LA_HUMAN	SSB	Lupus La protein	32.1876
O15155	O15155	BET1_HUMAN	BET1	BET1 homolog	32.1365
Q9NVA2	Q9NVA2	SEP11_HUMAN	SEPTIN11	Septin-11	32.0218
O14523	O14523	C2C2L_HUMAN	C2CD2L	Phospholipid transfer protein C2CD2L	31.8234
O94925	O94925	GLSK_HUMAN	GLS	Glutaminase kidney isoform, mitochondrial	31.7135
Q13363	P56545;Q13363	CTBP1_HUMAN	CTBP1	C-terminal-binding protein 1	31.6608
A0A075B6K5;P80748	P80748;A0A075B6K5	LV321_HUMAN;LV39_HUMAN	IGLV3-21;IGLV3-9	Immunoglobulin lambda variable 3-9	31.6222
P49959	P49959	MRE11_HUMAN	MRE11	Double-strand break repair protein MRE11	31.488
Q99417	Q99417	MYCBP_HUMAN	MYCBP	c-Myc-binding protein	31.4297
Q9NQX3	Q9NQX3	GEPH_HUMAN	GPHN	Gephyrin	31.2646
Q9P126	Q9P126	CLC1B_HUMAN	CLEC1B	C-type lectin domain family 1 member B	31.0997
Q99436	Q99436	PSB7_HUMAN	PSMB7	Proteasome subunit beta type-7	30.9807
Q14558	Q14558	KPRA_HUMAN	PRPSAP1	Phosphoribosyl pyrophosphate synthase-associated protein 1	30.9643
Q9UPT5	Q9UPT5	EXOC7_HUMAN	EXOC7	Exocyst complex component 7	30.8814
Q9BWM7	Q9BWM7	SFXN3_HUMAN	SFXN3	Sideroflexin-3	30.8672
Q8TD19	Q8TD19	NEK9_HUMAN	NEK9	Serine/threonine-protein kinase Nek9	30.8403
Q96TC7	Q96TC7	RMD3_HUMAN	RMDN3	Regulator of microtubule dynamics protein 3	30.7769
Q9C0H2	Q9C0H2	TTYH3_HUMAN	TTYH3	Protein tweety homolog 3	30.7549
Q05397	Q05397	FAK1_HUMAN	PTK2	Focal adhesion kinase 1	30.725
Q15067	Q15067	ACOX1_HUMAN	ACOX1	Peroxisomal acyl-coenzyme A oxidase 1	30.535
O76013;Q14532	O76013;Q14532	K1H2_HUMAN;KRT36_HUMAN	KRT32;KRT36	Keratin, type I cuticular Ha6	30.5247
O15347	O15347	HMGB3_HUMAN	HMGB3	High mobility group protein B3	30.3858
Q96I99	Q96I99	SUCB2_HUMAN	SUCLG2	Succinate--CoA ligase [GDP-forming] subunit beta, mitochondrial	30.3259
P34896	P34896	GLYC_HUMAN	SHMT1	Serine hydroxymethyltransferase, cytosolic	30.1525
O75223	O75223	GGCT_HUMAN	GGCT	Gamma-glutamylcyclotransferase	30.1006
Q9H3H3	Q9H3H3	CK068_HUMAN	C11orf68	UPF0696 protein C11orf68	30.0432
O95497	O95497	VNN1_HUMAN	VNN1	Pantetheinase	29.9847
P60520	P60520	GBRL2_HUMAN	GABARAPL2	Gamma-aminobutyric acid receptor-associated protein-like 2	29.9171
P23921	P23921	RIR1_HUMAN	RRM1	Ribonucleoside-diphosphate reductase large subunit	29.9092
Q86YT9	Q86YT9	JAML_HUMAN	JAML	Junctional adhesion molecule-like	29.9013
P29590	P29590	PML_HUMAN	PML	Protein PML	29.8059
P31937	P31937	3HIDH_HUMAN	HIBADH	3-hydroxyisobutyrate dehydrogenase, mitochondrial	29.7481
Q8IZ07	Q8IZ07	AN13A_HUMAN	ANKRD13A	Ankyrin repeat domain-containing protein 13A	29.6493
Q6ZVM7	Q6ZVM7	TM1L2_HUMAN	TOM1L2	TOM1-like protein 2	29.6227
Q9BTZ2	Q9BTZ2;P0CG22	DHRS4_HUMAN	DHRS4	Dehydrogenase/reductase SDR family member 4	29.1883
Q92556	Q92556	ELMO1_HUMAN	ELMO1	Engulfment and cell motility protein 1	29.1247
P42126	P42126	ECI1_HUMAN	ECI1	Enoyl-CoA delta isomerase 1, mitochondrial	29.0884
O95376	O95376	ARI2_HUMAN	ARIH2	E3 ubiquitin-protein ligase ARIH2	29.0776
P42224	P42224	STAT1_HUMAN	STAT1	Signal transducer and activator of transcription 1-alpha/beta	29.0103
P14678;P63162	P14678;P63162	RSMB_HUMAN;RSMN_HUMAN	SNRPB;SNRPN	Small nuclear ribonucleoprotein-associated proteins B and B'	28.949
P37235	P37235	HPCL1_HUMAN	HPCAL1	Hippocalcin-like protein 1	28.8922
A5D8V6	A5D8V6	VP37C_HUMAN	VPS37C	Vacuolar protein sorting-associated protein 37C	28.8395
P51784	P51784	UBP11_HUMAN	USP11	Ubiquitin carboxyl-terminal hydrolase 11	28.71
Q05209	Q05209	PTN12_HUMAN	PTPN12	Tyrosine-protein phosphatase non-receptor type 12	28.701
Q9UI26	Q9UI26	IPO11_HUMAN	IPO11	Importin-11	28.6805
Q8WVJ2	Q8WVJ2	NUDC2_HUMAN	NUDCD2	NudC domain-containing protein 2	28.614
Q6IAN0	Q6IAN0	DRS7B_HUMAN	DHRS7B	Dehydrogenase/reductase SDR family member 7B	28.5377
Q9Y512	Q9Y512	SAM50_HUMAN	SAMM50	Sorting and assembly machinery component 50 homolog	28.5353
Q16795	Q16795	NDUA9_HUMAN	NDUFA9	NADH dehydrogenase [ubiquinone] 1 alpha subcomplex subunit 9, mitochondrial	28.3728
P61966	P61966	AP1S1_HUMAN	AP1S1	AP-1 complex subunit sigma-1A	27.8885
Q8IY22	Q8IY22	CMIP_HUMAN	CMIP	C-Maf-inducing protein	27.8019
Q6P1M0	Q6P1M0	S27A4_HUMAN	SLC27A4	Long-chain fatty acid transport protein 4	27.6046
Q9NW15	Q9NW15	ANO10_HUMAN	ANO10	Anoctamin-10	27.4024
P23786	P23786	CPT2_HUMAN	CPT2	Carnitine O-palmitoyltransferase 2, mitochondrial	27.3868
Q8WXF7	Q8WXF7	ATLA1_HUMAN	ATL1	Atlastin-1	27.3764
P48740	P48740	MASP1_HUMAN	MASP1	Mannan-binding lectin serine protease 1	26.9577
Q15904	Q15904	VAS1_HUMAN	ATP6AP1	V-type proton ATPase subunit S1	26.9079
P62310	P62310	LSM3_HUMAN	LSM3	U6 snRNA-associated Sm-like protein LSm3	26.7441
Q96P63	Q96P63	SPB12_HUMAN	SERPINB12	Serpin B12	26.6213
Q684P5	Q684P5	RPGP2_HUMAN	RAP1GAP2	Rap1 GTPase-activating protein 2	26.3587
Q8IYI6	Q8IYI6	EXOC8_HUMAN	EXOC8	Exocyst complex component 8	26.3526
P08758	P08758	ANXA5_HUMAN	ANXA5	Annexin A5	26.3117
Q9NUB1	Q9NUB1	ACS2L_HUMAN	ACSS1	Acetyl-coenzyme A synthetase 2-like, mitochondrial	26.1533
P01599	P01599	KV117_HUMAN	IGKV1-17	Immunoglobulin kappa variable 1-17	26.1502
Q8NAA5	Q8NAA5	LR75A_HUMAN	LRRC75A	Leucine-rich repeat-containing protein 75A	26.115
Q5VYK3	Q5VYK3	ECM29_HUMAN	ECPAS	Proteasome adapter and scaffold protein ECM29	26.0493
O60496	O60496	DOK2_HUMAN	DOK2	Docking protein 2	26.0137
P21266;P28161;P46439	P21266;P28161;P46439	GSTM2_HUMAN;GSTM3_HUMAN;GSTM5_HUMAN	GSTM2;GSTM3;GSTM5	Glutathione S-transferase Mu 3	25.9943
P00746	P00746	CFAD_HUMAN	CFD	Complement factor D	25.9448
P53814	P53814	SMTN_HUMAN	SMTN	Smoothelin	25.932
Q14432	Q14432	PDE3A_HUMAN	PDE3A	cGMP-inhibited 3',5'-cyclic phosphodiesterase 3A	25.8382
Q6Q788	Q6Q788	APOA5_HUMAN	APOA5	Apolipoprotein A-V	25.8209
O95466	O95466	FMNL1_HUMAN	FMNL1	Formin-like protein 1	25.5634
Q6IQ22	Q6IQ22	RAB12_HUMAN	RAB12	Ras-related protein Rab-12	25.4922
P56192	P56192	SYMC_HUMAN	MARS1	Methionine--tRNA ligase, cytoplasmic	25.4367
Q9H4A5;Q9H4A6	Q9H4A5;Q9H4A6	GLP3L_HUMAN;GOLP3_HUMAN	GOLPH3;GOLPH3L	Golgi phosphoprotein 3-like	25.3518
O43815	O43815	STRN_HUMAN	STRN	Striatin	25.1349
Q9Y383	Q9Y383	LC7L2_HUMAN	LUC7L2	Putative RNA-binding protein Luc7-like 2	25.1125
Q9Y5X3	Q9Y5X3	SNX5_HUMAN	SNX5	Sorting nexin-5	25.1032
Q8N136	Q8N136	DAW1_HUMAN	DAW1	Dynein assembly factor with WDR repeat domains 1	25.0952
P07093	P07093	GDN_HUMAN	SERPINE2	Glia-derived nexin	24.956
Q53H12	Q53H12	AGK_HUMAN	AGK	Acylglycerol kinase, mitochondrial	24.8329
Q96JJ7	Q96JJ7	TMX3_HUMAN	TMX3	Protein disulfide-isomerase TMX3	24.8128
Q9NRF8	Q9NRF8	PYRG2_HUMAN	CTPS2	CTP synthase 2	24.405
Q02790	Q02790	FKBP4_HUMAN	FKBP4	Peptidyl-prolyl cis-trans isomerase FKBP4	24.3688
P36955	P36955	PEDF_HUMAN	SERPINF1	Pigment epithelium-derived factor	24.3413
A6NMY6;P07355	A6NMY6;P07355	ANXA2_HUMAN;AXA2L_HUMAN	ANXA2;ANXA2P2	Putative annexin A2-like protein	24.292
P60228	P60228	EIF3E_HUMAN	EIF3E	Eukaryotic translation initiation factor 3 subunit E	24.254
P14209	P14209	CD99_HUMAN	CD99	CD99 antigen	24.1792
Q9H832	Q9H832	UBE2Z_HUMAN	UBE2Z	Ubiquitin-conjugating enzyme E2 Z	24.109
P62995	P62995	TRA2B_HUMAN	TRA2B	Transformer-2 protein homolog beta	24.0118
Q99570	Q99570	PI3R4_HUMAN	PIK3R4	Phosphoinositide 3-kinase regulatory subunit 4	23.9791
Q13190	Q13190	STX5_HUMAN	STX5	Syntaxin-5	23.8282
P58335	P58335	ANTR2_HUMAN	ANTXR2	Anthrax toxin receptor 2	23.6384
P09960	P09960	LKHA4_HUMAN	LTA4H	Leukotriene A-4 hydrolase	23.5249
Q9ULQ1	Q9ULQ1	TPC1_HUMAN	TPCN1	Two pore channel protein 1	23.3955
O95232	O95232	LC7L3_HUMAN	LUC7L3	Luc7-like protein 3	22.9779
Q9NZ45	Q9NZ45	CISD1_HUMAN	CISD1	CDGSH iron-sulfur domain-containing protein 1	22.9557
O95721	O95721	SNP29_HUMAN	SNAP29	Synaptosomal-associated protein 29	22.6874
Q9H3K2	Q9H3K2	GHITM_HUMAN	GHITM	Growth hormone-inducible transmembrane protein	22.5929
P35030	P35030	TRY3_HUMAN	PRSS3	Trypsin-3	22.5795
P17844	P17844	DDX5_HUMAN	DDX5	Probable ATP-dependent RNA helicase DDX5	22.4284
Q99426	Q99426	TBCB_HUMAN	TBCB	Tubulin-folding cofactor B	22.3902
Q14728	Q14728	MFS10_HUMAN	MFSD10	Major facilitator superfamily domain-containing protein 10	22.1016
Q9P2X0	Q9P2X0	DPM3_HUMAN	DPM3	Dolichol-phosphate mannosyltransferase subunit 3	22.0949
Q13153	Q13153	PAK1_HUMAN	PAK1	Serine/threonine-protein kinase PAK 1	21.7873
P18084	P18084	ITB5_HUMAN	ITGB5	Integrin beta-5	21.685
P13164;Q01628;Q01629	P13164;Q01628;Q01629	IFM1_HUMAN;IFM2_HUMAN;IFM3_HUMAN	IFITM1;IFITM2;IFITM3	Interferon-induced transmembrane protein 1	21.6381
Q02978	Q02978	M2OM_HUMAN	SLC25A11	Mitochondrial 2-oxoglutarate/malate carrier protein	21.5339
Q15393	Q15393	SF3B3_HUMAN	SF3B3	Splicing factor 3B subunit 3	21.2999
Q9UKU0	Q9UKU0	ACSL6_HUMAN	ACSL6	Long-chain-fatty-acid--CoA ligase 6	21.2578
Q86UF1	Q86UF1	TSN33_HUMAN	TSPAN33	Tetraspanin-33	21.1929
P42356	P42356	PI4KA_HUMAN	PI4KA	Phosphatidylinositol 4-kinase alpha	21.1182
Q13636	Q13636	RAB31_HUMAN	RAB31	Ras-related protein Rab-31	21.065
Q13885	Q13885;Q9BVA1	TBB2A_HUMAN	TUBB2A	Tubulin beta-2A chain	20.989
Q9UJ70	Q9UJ70	NAGK_HUMAN	NAGK	N-acetyl-D-glucosamine kinase	20.9284
O15305	O15305	PMM2_HUMAN	PMM2	Phosphomannomutase 2	20.7226
O75688	O75688	PPM1B_HUMAN	PPM1B	Protein phosphatase 1B	20.6301
P12111	P12111	CO6A3_HUMAN	COL6A3	Collagen alpha-3(VI) chain	20.5038
Q03518	Q03518	TAP1_HUMAN	TAP1	Antigen peptide transporter 1	20.4416
P01782;P0DP04	P01782;P0DP04	HV309_HUMAN;HV43D_HUMAN	IGHV3-43D;IGHV3-9	Immunoglobulin heavy variable 3-9	20.4222
Q5T2T1	Q5T2T1	MPP7_HUMAN	MPP7	MAGUK p55 subfamily member 7	20.3851
Q9UBR2	Q9UBR2	CATZ_HUMAN	CTSZ	Cathepsin Z	20.3352
Q92882	Q92882	OSTF1_HUMAN	OSTF1	Osteoclast-stimulating factor 1	20.0891
Q53GL7	Q53GL7	PAR10_HUMAN	PARP10	Protein mono-ADP-ribosyltransferase PARP10	20.0434
Q15386	Q15386	UBE3C_HUMAN	UBE3C	Ubiquitin-protein ligase E3C	19.9582
O95716	O95716;P20337;Q96E17	RAB3D_HUMAN	RAB3D	Ras-related protein Rab-3D	19.7279
Q9P107	Q9P107	GMIP_HUMAN	GMIP	GEM-interacting protein	19.5737
P15529	P15529	MCP_HUMAN	CD46	Membrane cofactor protein	19.5297
Q8N128	Q8N128	F177A_HUMAN	FAM177A1	Protein FAM177A1	19.2807
Q8NG11	Q8NG11	TSN14_HUMAN	TSPAN14	Tetraspanin-14	19.1423
Q5BJH7	Q5BJH7	YIF1B_HUMAN	YIF1B	Protein YIF1B	18.8514
P09497	P09497	CLCB_HUMAN	CLTB	Clathrin light chain B	18.8007
Q8NBJ5	Q8NBJ5	GT251_HUMAN	COLGALT1	Procollagen galactosyltransferase 1	18.7061
P17947	P17947	SPI1_HUMAN	SPI1	Transcription factor PU.1	18.4681
Q15738	Q15738	NSDHL_HUMAN	NSDHL	Sterol-4-alpha-carboxylate 3-dehydrogenase, decarboxylating	18.379
O14548	O14548	COX7R_HUMAN	COX7A2L	Cytochrome c oxidase subunit 7A-related protein, mitochondrial	18.1871
Q969X5	Q969X5	ERGI1_HUMAN	ERGIC1	Endoplasmic reticulum-Golgi intermediate compartment protein 1	18.0598
P26639	P26639	SYTC_HUMAN	TARS1	Threonine--tRNA ligase 1, cytoplasmic	17.9004
Q9Y3C5	Q9Y3C5	RNF11_HUMAN	RNF11	RING finger protein 11	17.7397
Q6ZUX7	Q6ZUX7	LHPL2_HUMAN	LHFPL2	LHFPL tetraspan subfamily member 2 protein	17.6804
Q99933	Q99933	BAG1_HUMAN	BAG1	BAG family molecular chaperone regulator 1	17.6528
P02545	P02545	LMNA_HUMAN	LMNA	Prelamin-A/C	17.609
Q93088;Q9H2M3	Q93088;Q9H2M3	BHMT1_HUMAN;BHMT2_HUMAN	BHMT;BHMT2	Betaine--homocysteine S-methyltransferase 1	17.5769
Q6YHK3	Q6YHK3	CD109_HUMAN	CD109	CD109 antigen	17.3197
P02100	P02100	HBE_HUMAN	HBE1	Hemoglobin subunit epsilon	16.7423
O14662	O14662	STX16_HUMAN	STX16	Syntaxin-16	16.031
O75746	O75746;Q9UJS0	S2512_HUMAN	SLC25A12	Electrogenic aspartate/glutamate antiporter SLC25A12, mitochondrial	15.2584
P47929	P47929	LEG7_HUMAN	LGALS7B	Galectin-7	14.7181
Q13347	Q13347	EIF3I_HUMAN	EIF3I	Eukaryotic translation initiation factor 3 subunit I	14.4125
O95081	O95081	AGFG2_HUMAN	AGFG2	Arf-GAP domain and FG repeat-containing protein 2	14.3708
Q9P2J5	Q9P2J5	SYLC_HUMAN	LARS1	Leucine--tRNA ligase, cytoplasmic	14.1746
A0A0B4J2H0;A0A0C4DH29;P01742;P01743;P0DP01	P01742;P01743;A0A0B4J2H0;A0A0C4DH29;P0DP01	HV103_HUMAN;HV108_HUMAN;HV146_HUMAN;HV169_HUMAN;HV69D_HUMAN	IGHV1-3;IGHV1-46;IGHV1-69;IGHV1-69D;IGHV1-8	Immunoglobulin heavy variable 1-69D	14.0707
Q15334	Q15334	L2GL1_HUMAN	LLGL1	Lethal(2) giant larvae protein homolog 1	13.952
Q9H3U1	Q9H3U1	UN45A_HUMAN	UNC45A	Protein unc-45 homolog A	13.7917
O60885;Q15059	O60885;Q15059	BRD3_HUMAN;BRD4_HUMAN	BRD3;BRD4	Bromodomain-containing protein 4	13.6105
Q16658	Q16658	FSCN1_HUMAN	FSCN1	Fascin	13.5546
C9JRZ8;P15121	C9JRZ8;P15121	AK1BF_HUMAN;ALDR_HUMAN	AKR1B1;AKR1B15	Aldo-keto reductase family 1 member B15	13.1632
Q6UX71	Q6UX71	PXDC2_HUMAN	PLXDC2	Plexin domain-containing protein 2	12.8126
P78344	P78344	IF4G2_HUMAN	EIF4G2	Eukaryotic translation initiation factor 4 gamma 2	12.2157
P98082	P98082	DAB2_HUMAN	DAB2	Disabled homolog 2	12.0915
Q9BZL6	Q9BZL6	KPCD2_HUMAN	PRKD2	Serine/threonine-protein kinase D2	11.979
B7Z1M9	B7Z1M9	C2D4D_HUMAN	C2CD4D	C2 calcium-dependent domain-containing protein 4D	11.9255
Q3SXM5	Q3SXM5	HSDL1_HUMAN	HSDL1	Inactive hydroxysteroid dehydrogenase-like protein 1	11.858
Q9Y3I0	Q9Y3I0	RTCB_HUMAN	RTCB	RNA-splicing ligase RtcB homolog	11.8426
Q9GZZ1	Q9GZZ1	NAA50_HUMAN	NAA50	N-alpha-acetyltransferase 50	10.9452
Q9NRL3	Q9NRL3	STRN4_HUMAN	STRN4	Striatin-4	10.6013
[truncated: 6 more rows]

## Sheet: Sheet2
Protein.Group	Protein.Ids	Protein.Names	Genes	First.Protein.Description	D:\7600-Data\20231010-293T\YRY-ZenoSWATH-55min-293T-250ng-20231009.wiff	D:\7600-Data\20231010-293T\YRY-ZenoSWATH-55min-293T-500ng-20231009.wiff
A0A075B6R2;A0A087WSY4;A0A0C4DH41;P01824;P01825;P06331;P0DP06;P0DP07;P0DP08	P01824;P01825;P06331;A0A075B6R2;A0A087WSY4;A0A0C4DH41;P0DP06;P0DP07;P0DP08	HV404_HUMAN;HV431_HUMAN;HV432_HUMAN;HV434_HUMAN;HV439_HUMAN;HV459_HUMAN;HV461_HUMAN;HVD34_HUMAN;HVD82_HUMAN	IGHV4-30-2;IGHV4-30-4;IGHV4-31;IGHV4-34;IGHV4-38-2;IGHV4-39;IGHV4-4;IGHV4-59;IGHV4-61	Immunoglobulin heavy variable 4-4	24.9353
A0A0B4J2D5;P0DPI2	A0A0B4J2D5;P0DPI2	GAL3A_HUMAN;GAL3B_HUMAN	GATD3;GATD3B	Putative glutamine amidotransferase-like class 1 domain-containing protein 3B, mitochondrial	158.19	166.932
A0A494C1R9;A6NKD2;P0CV98;P0CV99;P0CW00;P0CW01;Q01534	Q01534;A0A494C1R9;A6NKD2;P0CV98;P0CV99;P0CW00;P0CW01	TSPY1_HUMAN;TSPY2_HUMAN;TSPY3_HUMAN;TSPY4_HUMAN;TSPY8_HUMAN;TSPY9_HUMAN;TSPYA_HUMAN	TSPY1;TSPY10;TSPY2;TSPY3;TSPY4;TSPY8;TSPY9	Testis-specific Y-encoded protein 9	32.6823
A0AVT1	A0AVT1	UBA6_HUMAN	UBA6	Ubiquitin-like modifier-activating enzyme 6	64.5827	64.066
A0FGR8	A0FGR8	ESYT2_HUMAN	ESYT2	Extended synaptotagmin-2	65.6326	39.2506
A0MZ66	A0MZ66	SHOT1_HUMAN	SHTN1	Shootin-1	17.2428	16.659
A1L020;Q5U5Q3;Q6ZN04;Q86XN8	Q5U5Q3;Q6ZN04;Q86XN8;A1L020	MEX3A_HUMAN;MEX3B_HUMAN;MEX3C_HUMAN;MEX3D_HUMAN	MEX3A;MEX3B;MEX3C;MEX3D	RNA-binding protein MEX3A	14.0839	15.4497
A1L0T0	A1L0T0	HACL2_HUMAN	ILVBL	2-hydroxyacyl-CoA lyase 2	31.4924	37.0858
A1X283	A1X283	SPD2B_HUMAN	SH3PXD2B	SH3 and PX domain-containing protein 2B	30.9525	35.9172
A2A3N6;Q99755	O60331;Q99755;A2A3N6	PI51A_HUMAN;PIPSL_HUMAN	PIP5K1A;PIPSL	Putative PIP5K1A and PSMD4-like protein	30.7264	24.8962
A3KMH1	A3KMH1	VWA8_HUMAN	VWA8	von Willebrand factor A domain-containing protein 8	11.6046	5.85308
A3KN83;Q9Y2G9	Q9Y2G9;A3KN83	SBNO1_HUMAN;SBNO2_HUMAN	SBNO1;SBNO2	Protein strawberry notch homolog 1	5.00997	6.96015
A4D1E9	A4D1E9	GTPBA_HUMAN	GTPBP10	GTP-binding protein 10	27.3275	23.284
A4FU28;Q96PC5	Q96PC5;A4FU28	CTGE9_HUMAN;MIA2_HUMAN	CTAGE9;MIA2	cTAGE family member 9	10.956	13.1143
A5YKK6	A5YKK6	CNOT1_HUMAN	CNOT1	CCR4-NOT transcription complex subunit 1	73.2758	79.2662
A6NCE7;Q9GZQ8	Q9GZQ8;Q9H492;A6NCE7	MLP3B_HUMAN;MP3B2_HUMAN	MAP1LC3B;MAP1LC3B2	Microtubule-associated proteins 1A/1B light chain 3 beta 2	50.986	60.8934
A6NDG6	A6NDG6	PGP_HUMAN	PGP	Glycerol-3-phosphate phosphatase	148.957	163.99
A6NFN3;O43251;Q9NWB1	O43251;Q9NWB1;A6NFN3	RFOX1_HUMAN;RFOX2_HUMAN;RFOX3_HUMAN	RBFOX1;RBFOX2;RBFOX3	RNA binding protein fox-1 homolog 3	12.3561	7.30169
A6NHL2	A6NHL2	TBAL3_HUMAN	TUBAL3	Tubulin alpha chain-like 3	29.9382	39.9862
A6NHR9	A6NHR9	SMHD1_HUMAN	SMCHD1	Structural maintenance of chromosomes flexible hinge domain-containing protein 1	30.7303	27.8261
A6NIH7;Q13432	A6NIH7;Q13432	U119A_HUMAN;U119B_HUMAN	UNC119;UNC119B	Protein unc-119 homolog B	22.5063
A8CG34;Q96HA1	A8CG34;Q96HA1	P121A_HUMAN;P121C_HUMAN	POM121;POM121C	Nuclear envelope pore membrane protein POM 121C	19.6319	20.7403
A8K0Z3;A8MWX3;C4AMC7;Q6VEQ5;Q9NQA3	A8K0Z3;A8MWX3;C4AMC7;Q6VEQ5;Q9NQA3	WASH1_HUMAN;WASH2_HUMAN;WASH3_HUMAN;WASH4_HUMAN;WASH6_HUMAN	WASH2P;WASH3P;WASH4P;WASH6P;WASHC1	WASH complex subunit 1	16.6283	18.6459
A8MWD9;P62308	P62308;A8MWD9	RUXGL_HUMAN;RUXG_HUMAN	SNRPG;SNRPGP15	Putative small nuclear ribonucleoprotein G-like protein 15	228.237	229.034
A8MXV4	A8MXV4	NUD19_HUMAN	NUDT19	Acyl-coenzyme A diphosphatase NUDT19	20.8852	26.6797
A8MYX2;B3EWG3;B3EWG5;B3EWG6	B3EWG5;A8MYX2;B3EWG3;B3EWG6	FM25A_HUMAN;FM25C_HUMAN;FM25E_HUMAN;FM25G_HUMAN	FAM25A;FAM25C;FAM25E;FAM25G	Protein FAM25E	40.1804	30.7677
B3EWF7	B3EWF7	EP2A2_HUMAN	EPM2A	Laforin, isoform 9		8.192
B5ME19;Q99613	Q99613;B5ME19	EIF3C_HUMAN;EIFCL_HUMAN	EIF3C;EIF3CL	Eukaryotic translation initiation factor 3 subunit C-like protein	265.568	260.745
B9A064;P0CG04;P0DOY2;P0DOY3	A0M8Q6;P0CF74;P0CG04;P0DOY2;P0DOY3;B9A064;P0DOX8	IGLC1_HUMAN;IGLC2_HUMAN;IGLC3_HUMAN;IGLL5_HUMAN	IGLC1;IGLC2;IGLC3;IGLL5	Immunoglobulin lambda-like polypeptide 5	80.5388	37.4044
C9JLW8	C9JLW8	MCRI1_HUMAN	MCRIP1	Mapk-regulated corepressor-interacting protein 1	23.9859	27.9893
E9PAV3;Q13765	Q13765;E9PAV3	NACAM_HUMAN;NACA_HUMAN	NACA	Nascent polypeptide-associated complex subunit alpha, muscle-specific form	454.711	416.011
E9PRG8	E9PRG8	CK098_HUMAN	C11orf98	Uncharacterized protein C11orf98	30.8417	31.9138
L0R6Q1	L0R6Q1	S35U4_HUMAN	SLC35A4	SLC35A4 upstream open reading frame protein	46.3074	33.5911
O00115	O00115	DNS2A_HUMAN	DNASE2	Deoxyribonuclease-2-alpha	12.85
O00116	O00116	ADAS_HUMAN	AGPS	Alkyldihydroxyacetonephosphate synthase, peroxisomal	66.7	65.6489
O00139	O00139	KIF2A_HUMAN	KIF2A	Kinesin-like protein KIF2A	77.6451	72.13
O00148	O00148	DX39A_HUMAN	DDX39A	ATP-dependent RNA helicase DDX39A	150.24	169.165
O00151	O00151	PDLI1_HUMAN	PDLIM1	PDZ and LIM domain protein 1	174.796	169.291
O00154	O00154	BACH_HUMAN	ACOT7	Cytosolic acyl coenzyme A thioester hydrolase	150.675	145.977
O00159	O00159	MYO1C_HUMAN	MYO1C	Unconventional myosin-Ic	21.4926	21.5545
O00161	O00161	SNP23_HUMAN	SNAP23	Synaptosomal-associated protein 23	101.902	100.331
O00165	O00165	HAX1_HUMAN	HAX1	HCLS1-associated protein X-1	35.449	58.1216
O00170	O00170	AIP_HUMAN	AIP	AH receptor-interacting protein	102.588	94.5725
O00178	O00178	GTPB1_HUMAN	GTPBP1	GTP-binding protein 1	49.6535	61.8171
O00186	O00186	STXB3_HUMAN	STXBP3	Syntaxin-binding protein 3	55.0941	46.9297
O00193	O00193	SMAP_HUMAN	SMAP	Small acidic protein	13.7358	12.7959
O00203	O00203	AP3B1_HUMAN	AP3B1	AP-3 complex subunit beta-1	64.7448	60.0678
O00217	O00217	NDUS8_HUMAN	NDUFS8	NADH dehydrogenase [ubiquinone] iron-sulfur protein 8, mitochondrial	174.664	164.864
O00231	O00231	PSD11_HUMAN	PSMD11	26S proteasome non-ATPase regulatory subunit 11	206.338	189.734
O00232	O00232	PSD12_HUMAN	PSMD12	26S proteasome non-ATPase regulatory subunit 12	211.801	187.813
O00233	O00233	PSMD9_HUMAN	PSMD9	26S proteasome non-ATPase regulatory subunit 9	24.7609	25.1722
O00244	O00244	ATOX1_HUMAN	ATOX1	Copper transport protein ATOX1	18.9936	31.0669
O00264	O00264	PGRC1_HUMAN	PGRMC1	Membrane-associated progesterone receptor component 1	608.367	662.544
O00267	O00267	SPT5H_HUMAN	SUPT5H	Transcription elongation factor SPT5	86.7322	92.6172
O00273	O00273	DFFA_HUMAN	DFFA	DNA fragmentation factor subunit alpha	248.15	227.053
O00291	O00291	HIP1_HUMAN	HIP1	Huntingtin-interacting protein 1	16.5051	11.7884
O00299	O00299	CLIC1_HUMAN	CLIC1	Chloride intracellular channel protein 1	492.31	527.844
O00303	O00303	EIF3F_HUMAN	EIF3F	Eukaryotic translation initiation factor 3 subunit F	365.624	359.376
O00330	O00330	ODPX_HUMAN	PDHX	Pyruvate dehydrogenase protein X component, mitochondrial	51.3888	52.9737
O00399	O00399	DCTN6_HUMAN	DCTN6	Dynactin subunit 6	53.7454	47.9548
O00400	O00400	ACATN_HUMAN	SLC33A1	Acetyl-coenzyme A transporter 1	27.3299	32.7623
O00401	O00401	WASL_HUMAN	WASL	Actin nucleation-promoting factor WASL	23.683	22.602
O00410	O00410	IPO5_HUMAN	IPO5	Importin-5	456.711	456.211
O00411	O00411	RPOM_HUMAN	POLRMT	DNA-directed RNA polymerase, mitochondrial	19.7963	23.4108
O00422	O00422	SAP18_HUMAN	SAP18	Histone deacetylase complex subunit SAP18	244.594	243.098
O00425	O00425	IF2B3_HUMAN	IGF2BP3	Insulin-like growth factor 2 mRNA-binding protein 3	140.577	164.045
O00429	O00429	DNM1L_HUMAN	DNM1L	Dynamin-1-like protein	105.137	93.1883
O00442	O00442	RTCA_HUMAN	RTCA	RNA 3'-terminal phosphate cyclase	61.9652	56.3872
O00458	O00458	IFRD1_HUMAN	IFRD1	Interferon-related developmental regulator 1	8.0461	7.93979
O00469	O00469	PLOD2_HUMAN	PLOD2	Procollagen-lysine,2-oxoglutarate 5-dioxygenase 2	35.9554	36.2219
O00471	O00471	EXOC5_HUMAN	EXOC5	Exocyst complex component 5	23.0717	25.2127
O00479	O00479	HMGN4_HUMAN	HMGN4	High mobility group nucleosome-binding domain-containing protein 4	11.6029
O00483	O00483	NDUA4_HUMAN	NDUFA4	Cytochrome c oxidase subunit NDUFA4	231.607	221.936
O00487	O00487	PSDE_HUMAN	PSMD14	26S proteasome non-ATPase regulatory subunit 14	307.783	210.636
O00499	O00499	BIN1_HUMAN	BIN1	Myc box-dependent-interacting protein 1	36.9612	33.14
O00505	O00505	IMA4_HUMAN	KPNA3	Importin subunit alpha-4	150.412	156.443
O00507	O00507	USP9Y_HUMAN	USP9Y	Probable ubiquitin carboxyl-terminal hydrolase FAF-Y	27.8867	27.4076
O00541	O00541	PESC_HUMAN	PES1	Pescadillo homolog	84.0784	89.6147
O00560	O00560	SDCB1_HUMAN	SDCBP	Syntenin-1	7.50697	6.96589
O00566	O00566	MPP10_HUMAN	MPHOSPH10	U3 small nucleolar ribonucleoprotein protein MPP10	49.7085	49.9043
O00567	O00567	NOP56_HUMAN	NOP56	Nucleolar protein 56	280.18	290.594
O00571	O00571;O15523;Q9NQI0	DDX3X_HUMAN	DDX3X	ATP-dependent RNA helicase DDX3X	258.243	273.957
O00584	O00584	RNT2_HUMAN	RNASET2	Ribonuclease T2	25.9078	27.5662
O00592	O00592	PODXL_HUMAN	PODXL	Podocalyxin	27.1316	7.89899
O00625	O00625	PIR_HUMAN	PIR	Pirin	48.6995	41.1172
O00629	O00629	IMA3_HUMAN	KPNA4	Importin subunit alpha-3	81.2827	78.5676
O00712;Q12857	O00712;Q12857	NFIA_HUMAN;NFIB_HUMAN	NFIA;NFIB	Nuclear factor 1 B-type		7.2373
O00743	O00743	PPP6_HUMAN	PPP6C	Serine/threonine-protein phosphatase 6 catalytic subunit	22.9729	33.3187
O00746	O00746	NDKM_HUMAN	NME4	Nucleoside diphosphate kinase, mitochondrial	12.9284	25.548
O00762	O00762	UBE2C_HUMAN	UBE2C	Ubiquitin-conjugating enzyme E2 C	43.2458	38.5812
O00764	O00764	PDXK_HUMAN	PDXK	Pyridoxal kinase	45.3561	62.7499
O00767	O00767	SCD_HUMAN	SCD	Stearoyl-CoA desaturase	13.4708	22.0053
O14497	O14497	ARI1A_HUMAN	ARID1A	AT-rich interactive domain-containing protein 1A	20.0813	21.4619
O14519	O14519	CDKA1_HUMAN	CDK2AP1	Cyclin-dependent kinase 2-associated protein 1	48.3498	33.6299
O14521	O14521	DHSD_HUMAN	SDHD	Succinate dehydrogenase [ubiquinone] cytochrome b small subunit, mitochondrial	56.6415	83.3581
O14548	O14548	COX7R_HUMAN	COX7A2L	Cytochrome c oxidase subunit 7A-related protein, mitochondrial	42.6112	58.8337
O14561	O14561	ACPM_HUMAN	NDUFAB1	Acyl carrier protein, mitochondrial	162.444	157.069
O14562	O14562	UBFD1_HUMAN	UBFD1	Ubiquitin domain-containing protein UBFD1	31.357	39.174
O14579	O14579	COPE_HUMAN	COPE	Coatomer subunit epsilon	132.473	134.334
O14617	O14617	AP3D1_HUMAN	AP3D1	AP-3 complex subunit delta-1	38.8988	43.1065
O14618	O14618	CCS_HUMAN	CCS	Copper chaperone for superoxide dismutase	23.5577	26.5083
O14646	O14646;O14647;Q3L8U1;Q8TD26;Q9HCK8;Q9P2D1	CHD1_HUMAN	CHD1	Chromodomain-helicase-DNA-binding protein 1	27.2123	37.4397
O14654	O14654	IRS4_HUMAN	IRS4	Insulin receptor substrate 4	75.115	79.2107
O14656	O14656	TOR1A_HUMAN	TOR1A	Torsin-1A		21.7519
O14662	O14662	STX16_HUMAN	STX16	Syntaxin-16		5.16892
O14681	O14681	EI24_HUMAN	EI24	Etoposide-induced protein 2.4 homolog		28.6966
O14683	O14683	P5I11_HUMAN	TP53I11	Tumor protein p53-inducible protein 11	11.7439	4.79645
O14730	O14730	RIOK3_HUMAN	RIOK3	Serine/threonine-protein kinase RIO3		18.1327
O14735	O14735	CDIPT_HUMAN	CDIPT	CDP-diacylglycerol--inositol 3-phosphatidyltransferase	60.5119	55.2516
O14737	O14737	PDCD5_HUMAN	PDCD5	Programmed cell death protein 5	114.775	126.29
O14744	O14744	ANM5_HUMAN	PRMT5	Protein arginine N-methyltransferase 5	402.037	437.09
O14745	O14745	NHRF1_HUMAN	SLC9A3R1	Na(+)/H(+) exchange regulatory cofactor NHE-RF1	99.5449	109.152
O14773	O14773	TPP1_HUMAN	TPP1	Tripeptidyl-peptidase 1	60.5088	53.5105
O14776	O14776	TCRG1_HUMAN	TCERG1	Transcription elongation regulator 1	133.681	135.729
O14777	O14777	NDC80_HUMAN	NDC80	Kinetochore protein NDC80 homolog		6.42175
O14787	O14787	TNPO2_HUMAN	TNPO2	Transportin-2	169.319	129.08
O14802	O14802	RPC1_HUMAN	POLR3A	DNA-directed RNA polymerase III subunit RPC1	36.1494	36.0667
O14818	O14818	PSA7_HUMAN	PSMA7	Proteasome subunit alpha type-7	559.289	540.523
O14828	O14828	SCAM3_HUMAN	SCAMP3	Secretory carrier-associated membrane protein 3	89.4377	86.8506
O14880	O14880	MGST3_HUMAN	MGST3	Microsomal glutathione S-transferase 3	41.4293	33.5539
O14908	O14908;Q8TF64	GIPC1_HUMAN	GIPC1	PDZ domain-containing protein GIPC1	27.5572	40.2512
O14925	O14925	TIM23_HUMAN	TIMM23	Mitochondrial import inner membrane translocase subunit Tim23	13.1359	27.5567
O14929	O14929	HAT1_HUMAN	HAT1	Histone acetyltransferase type B catalytic subunit	88.6762	88.7355
O14936	O14936	CSKP_HUMAN	CASK	Peripheral plasma membrane protein CASK	44.5651	43.1872
O14948	O14948	TFEC_HUMAN	TFEC	Transcription factor EC	8.21397	5.91711
O14949	O14949	QCR8_HUMAN	UQCRQ	Cytochrome b-c1 complex subunit 8	68.1901	68.7215
O14950;P19105	O14950;P19105;P24844	ML12A_HUMAN;ML12B_HUMAN	MYL12A;MYL12B	Myosin regulatory light chain 12B	249.06	283.072
O14964	O14964	HGS_HUMAN	HGS	Hepatocyte growth factor-regulated tyrosine kinase substrate	50.9441	56.2676
O14974	O14974	MYPT1_HUMAN	PPP1R12A	Protein phosphatase 1 regulatory subunit 12A	59.0334	54.4651
O14976	O14976	GAK_HUMAN	GAK	Cyclin-G-associated kinase	15.6274	18.7015
O14979	O14979	HNRDL_HUMAN	HNRNPDL	Heterogeneous nuclear ribonucleoprotein D-like	1010.05	1062.77
O14980	O14980	XPO1_HUMAN	XPO1	Exportin-1	285.875	278.219
O15027	O15027	SC16A_HUMAN	SEC16A	Protein transport protein Sec16A	31.7374	32.8854
O15042	O15042	SR140_HUMAN	U2SURP	U2 snRNP-associated SURP motif-containing protein	69.8797	61.2928
O15047	O15047	SET1A_HUMAN	SETD1A	Histone-lysine N-methyltransferase SETD1A		3.51142
O15067	O15067	PUR4_HUMAN	PFAS	Phosphoribosylformylglycinamidine synthase	133.338	126.854
O15083;Q8IUD2	O15083;Q8IUD2	ERC2_HUMAN;RB6I2_HUMAN	ERC1;ERC2	ERC protein 2	12.259	13.9605
O15084	O15084	ANR28_HUMAN	ANKRD28	Serine/threonine-protein phosphatase 6 regulatory ankyrin repeat subunit A	18.6086	28.9541
O15091	O15091	MRPP3_HUMAN	PRORP	Mitochondrial ribonuclease P catalytic subunit	16.8256	16.4957
O15111	O15111	IKKA_HUMAN	CHUK	Inhibitor of nuclear factor kappa-B kinase subunit alpha	25.7512	15.687
O15116	O15116	LSM1_HUMAN	LSM1	U6 snRNA-associated Sm-like protein LSm1	55.4553	60.9235
O15118	O15118	NPC1_HUMAN	NPC1	NPC intracellular cholesterol transporter 1	30.7691	25.8889
O15126	O15126	SCAM1_HUMAN	SCAMP1	Secretory carrier-associated membrane protein 1	14.7395	10.0348
O15127	O15127	SCAM2_HUMAN	SCAMP2	Secretory carrier-associated membrane protein 2	27.589	23.5851
O15143	O15143	ARC1B_HUMAN	ARPC1B	Actin-related protein 2/3 complex subunit 1B	22.7397	19.7756
O15144	O15144	ARPC2_HUMAN	ARPC2	Actin-related protein 2/3 complex subunit 2	126.199	111.775
O15145	O15145	ARPC3_HUMAN	ARPC3	Actin-related protein 2/3 complex subunit 3	83.1231	98.9803
O15155	O15155	BET1_HUMAN	BET1	BET1 homolog	15.3851	12.1696
O15160	O15160	RPAC1_HUMAN	POLR1C	DNA-directed RNA polymerases I and III subunit RPAC1	98.1054	91.3003
O15173	O15173	PGRC2_HUMAN	PGRMC2	Membrane-associated progesterone receptor component 2	112.537	87.3515
O15198;P84022;Q15796	O15198;P84022;Q15796	SMAD2_HUMAN;SMAD3_HUMAN;SMAD9_HUMAN	SMAD2;SMAD3;SMAD9	Mothers against decapentaplegic homolog 9	29.5718	39.0613
O15212	O15212	PFD6_HUMAN	PFDN6	Prefoldin subunit 6	40.1672	50.9515
O15213	O15213	WDR46_HUMAN	WDR46	WD repeat-containing protein 46	58.0264	57.6478
O15226	O15226	NKRF_HUMAN	NKRF	NF-kappa-B-repressing factor	97.523	90.9826
O15235	O15235	RT12_HUMAN	MRPS12	28S ribosomal protein S12, mitochondrial	19.2579	22.1171
O15258	O15258	RER1_HUMAN	RER1	Protein RER1	35.1988	51.4728
O15260	O15260	SURF4_HUMAN	SURF4	Surfeit locus protein 4	137.512	148.003
O15269	O15269	SPTC1_HUMAN	SPTLC1	Serine palmitoyltransferase 1	50.7425	75.59
O15294	O15294	OGT1_HUMAN	OGT	UDP-N-acetylglucosamine--peptide N-acetylglucosaminyltransferase 110 kDa subunit	30.332	20.1093
O15305	O15305	PMM2_HUMAN	PMM2	Phosphomannomutase 2	70.2465	62.7839
O15344	O15344	TRI18_HUMAN	MID1	E3 ubiquitin-protein ligase Midline-1	55.3686	47.3167
O15347	O15347	HMGB3_HUMAN	HMGB3	High mobility group protein B3	292.063	363.943
O15355	O15355	PPM1G_HUMAN	PPM1G	Protein phosphatase 1G	235.299	266.008
O15371	O15371	EIF3D_HUMAN	EIF3D	Eukaryotic translation initiation factor 3 subunit D	233.806	235.85
O15372	O15372	EIF3H_HUMAN	EIF3H	Eukaryotic translation initiation factor 3 subunit H	201.229	176.645
O15381	O15381	NVL_HUMAN	NVL	Nuclear valosin-containing protein-like	16.9447	28.5742
O15382	O15382	BCAT2_HUMAN	BCAT2	Branched-chain-amino-acid aminotransferase, mitochondrial	33.2288	25.4742
O15391;P25490	O15391;P25490;Q96MM3	TYY1_HUMAN;TYY2_HUMAN	YY1;YY2	Transcription factor YY2	62.5734	68.8724
O15397	O15397	IPO8_HUMAN	IPO8	Importin-8	28.1107	22.2021
O15439	O15439	MRP4_HUMAN	ABCC4	ATP-binding cassette sub-family C member 4	23.3013	17.0556
O15446	O15446	RPA34_HUMAN	POLR1G	DNA-directed RNA polymerase I subunit RPA34	25.328	23.688
O15460	O15460	P4HA2_HUMAN	P4HA2	Prolyl 4-hydroxylase subunit alpha-2	17.3969	19.8598
O15479	O15479;O15481;Q9UBF1;P43366;Q96LZ2	MAGB2_HUMAN	MAGEB2	Melanoma-associated antigen B2	72.1551	75.7994
O15498	O15498	YKT6_HUMAN	YKT6	Synaptobrevin homolog YKT6	83.3125	55.3664
O15511	O15511	ARPC5_HUMAN	ARPC5	Actin-related protein 2/3 complex subunit 5	84.1835	88.8606
O15514	O15514	RPB4_HUMAN	POLR2D	DNA-directed RNA polymerase II subunit RPB4	12.5628	22.1049
O15541	O15541	R113A_HUMAN	RNF113A	E3 ubiquitin-protein ligase RNF113A	20.4941	25.0704
O43143	O43143;O60231;Q14562	DHX15_HUMAN	DHX15	ATP-dependent RNA helicase DHX15	356.779	351.391
O43148	O43148	MCES_HUMAN	RNMT	mRNA cap guanine-N7 methyltransferase	32.2887	33.1021
O43159	O43159	RRP8_HUMAN	RRP8	Ribosomal RNA-processing protein 8	32.8406	31.1058
O43169	O43169	CYB5B_HUMAN	CYB5B	Cytochrome b5 type B	46.2756	51.4308
O43172	O43172	PRP4_HUMAN	PRPF4	U4/U6 small nuclear ribonucleoprotein Prp4	72.0088	80.9785
O43175	O43175	SERA_HUMAN	PHGDH	D-3-phosphoglycerate dehydrogenase	1960.15	2003.69
O43181	O43181	NDUS4_HUMAN	NDUFS4	NADH dehydrogenase [ubiquinone] iron-sulfur protein 4, mitochondrial	84.0248	76.7834
O43237	O43237	DC1L2_HUMAN	DYNC1LI2	Cytoplasmic dynein 1 light intermediate chain 2	13.2443	28.3849
O43242	O43242	PSMD3_HUMAN	PSMD3	26S proteasome non-ATPase regulatory subunit 3	221.282	201.283
O43252	O43252	PAPS1_HUMAN	PAPSS1	Bifunctional 3'-phosphoadenosine 5'-phosphosulfate synthase 1	111.865	132.723
O43264	O43264	ZW10_HUMAN	ZW10	Centromere/kinetochore protein zw10 homolog	25.133	38.2838
O43290	O43290	SNUT1_HUMAN	SART1	U4/U6.U5 tri-snRNP-associated protein 1	67.6742	65.0321
O43292	O43292	GPAA1_HUMAN	GPAA1	Glycosylphosphatidylinositol anchor attachment 1 protein	44.2876	26.2261
O43301	O43301	HS12A_HUMAN	HSPA12A	Heat shock 70 kDa protein 12A	28.5785	21.0144
O43324	O43324	MCA3_HUMAN	EEF1E1	Eukaryotic translation elongation factor 1 epsilon-1	147.647	146.088
O43347	O43347	MSI1H_HUMAN	MSI1	RNA-binding protein Musashi homolog 1	19.1422	22.2716
O43390	O43390	HNRPR_HUMAN	HNRNPR	Heterogeneous nuclear ribonucleoprotein R	855.6	874.438
O43395	O43395	PRPF3_HUMAN	PRPF3	U4/U6 small nuclear ribonucleoprotein Prp3	66.8565	66.4662
O43396	O43396	TXNL1_HUMAN	TXNL1	Thioredoxin-like protein 1	107.407	109.457
O43399	O43399	TPD54_HUMAN	TPD52L2	Tumor protein D54	129.826	123.729
O43402	O43402	EMC8_HUMAN	EMC8	ER membrane protein complex subunit 8	40.7713	39.9133
O43414	O43414	ERI3_HUMAN	ERI3	ERI1 exoribonuclease 3	34.7929	36.6511
O43432	O43432	IF4G3_HUMAN	EIF4G3	Eukaryotic translation initiation factor 4 gamma 3	11.4042	15.4996
O43447	O43447	PPIH_HUMAN	PPIH	Peptidyl-prolyl cis-trans isomerase H	142.997	165.825
O43464	O43464;P83110	HTRA2_HUMAN	HTRA2	Serine protease HTRA2, mitochondrial	31.3536	32.5333
O43488	O43488	ARK72_HUMAN	AKR7A2	Aflatoxin B1 aldehyde reductase member 2	69.9855	64.5526
O43491	O43491	E41L2_HUMAN	EPB41L2	Band 4.1-like protein 2	129.809	131.273
O43502	O43502	RA51C_HUMAN	RAD51C	DNA repair protein RAD51 homolog 3	7.51482	8.24272
O43583	O43583	DENR_HUMAN	DENR	Density-regulated protein	137.477	106.352
O43592	O43592	XPOT_HUMAN	XPOT	Exportin-T	102.536	114.884
O43598	O43598	DNPH1_HUMAN	DNPH1	2'-deoxynucleoside 5'-phosphate N-hydrolase 1	87.5729	68.9873
O43615	O43615	TIM44_HUMAN	TIMM44	Mitochondrial import inner membrane translocase subunit TIM44	170.015	162.285
O43617	O43617	TPPC3_HUMAN	TRAPPC3	Trafficking protein particle complex subunit 3	111.71	87.8288
O43633	O43633	CHM2A_HUMAN	CHMP2A	Charged multivesicular body protein 2a	49.3537	54.3891
O43657	O43657	TSN6_HUMAN	TSPAN6	Tetraspanin-6	25.4643	7.97525
O43660	O43660	PLRG1_HUMAN	PLRG1	Pleiotropic regulator 1	69.6432	74.4469
O43663	O43663	PRC1_HUMAN	PRC1	Protein regulator of cytokinesis 1	31.7037	37.4059
O43665	O43665	RGS10_HUMAN	RGS10	Regulator of G-protein signaling 10	13.4659	15.3317
O43670	O43670	ZN207_HUMAN	ZNF207	BUB3-interacting and GLEBS motif-containing protein ZNF207	190.954	191.713
O43674	O43674	NDUB5_HUMAN	NDUFB5	NADH dehydrogenase [ubiquinone] 1 beta subcomplex subunit 5, mitochondrial	42.5194	33.5318
O43676	O43676	NDUB3_HUMAN	NDUFB3	NADH dehydrogenase [ubiquinone] 1 beta subcomplex subunit 3	62.298	61.5455
O43678	O43678	NDUA2_HUMAN	NDUFA2	NADH dehydrogenase [ubiquinone] 1 alpha subcomplex subunit 2	86.375	88.3099
O43679;Q86U70	O43679;Q86U70	LDB1_HUMAN;LDB2_HUMAN	LDB1;LDB2	LIM domain-binding protein 2	24.6071	16.4476
O43681	O43681	GET3_HUMAN	GET3	ATPase GET3	98.5971	104.898
O43684	O43684	BUB3_HUMAN	BUB3	Mitotic checkpoint protein BUB3	205.556	186.411
O43707	O43707	ACTN4_HUMAN	ACTN4	Alpha-actinin-4	310.323	315.098
O43708	O43708	MAAI_HUMAN	GSTZ1	Maleylacetoacetate isomerase	65.5796	76.4574
O43716	O43716	GATC_HUMAN	GATC	Glutamyl-tRNA(Gln) amidotransferase subunit C, mitochondrial		16.5271
O43719	O43719	HTSF1_HUMAN	HTATSF1	HIV Tat-specific factor 1	127.358	117.904
O43747	O43747	AP1G1_HUMAN	AP1G1	AP-1 complex subunit gamma-1	118.041	107.867
O43759	O43759	SNG1_HUMAN	SYNGR1	Synaptogyrin-1	30.8671	29.5521
O43760	O43760	SNG2_HUMAN	SYNGR2	Synaptogyrin-2	78.2238	80.4302
O43765	O43765	SGTA_HUMAN	SGTA	Small glutamine-rich tetratricopeptide repeat-containing protein alpha	137.223	121.375
O43768	O43768;P56211	ENSA_HUMAN	ENSA	Alpha-endosulfine	314.01	412.341
O43772	O43772	MCAT_HUMAN	SLC25A20	Mitochondrial carnitine/acylcarnitine carrier protein	26.0151	36.3637
O43776	O43776	SYNC_HUMAN	NARS1	Asparagine--tRNA ligase, cytoplasmic	137.724	131.051
O43795	O43795	MYO1B_HUMAN	MYO1B	Unconventional myosin-Ib	18.3206	29.4503
O43809	O43809	CPSF5_HUMAN	NUDT21	Cleavage and polyadenylation specificity factor subunit 5	216.897	183.424
O43813	O43813	LANC1_HUMAN	LANCL1	Glutathione S-transferase LANCL1	22.8603	28.1019
O43815	O43815	STRN_HUMAN	STRN	Striatin	31.251	21.7894
O43818	O43818	U3IP2_HUMAN	RRP9	U3 small nucleolar RNA-interacting protein 2	93.4473	95.2983
O43819	O43819	SCO2_HUMAN	SCO2	Protein SCO2 homolog, mitochondrial	29.1987	31.8077
O43823	O43823	AKAP8_HUMAN	AKAP8	A-kinase anchor protein 8	38.1184	35.0078
O43824	O43824	GTPB6_HUMAN	GTPBP6	Putative GTP-binding protein 6	15.051	7.02204
O43826	O43826	G6PT1_HUMAN	SLC37A4	Glucose-6-phosphate exchanger SLC37A4	20.2186	20.2325
O43837	O43837	IDH3B_HUMAN	IDH3B	Isocitrate dehydrogenase [NAD] subunit beta, mitochondrial	76.0566	81.9058
O43847	O43847	NRDC_HUMAN	NRDC	Nardilysin	44.2782	34.7357
O43852	O43852	CALU_HUMAN	CALU	Calumenin	198.659	221.902
O43865	O43865	SAHH2_HUMAN	AHCYL1	S-adenosylhomocysteine hydrolase-like protein 1	49.4331	46.1982
O43913	O43913	ORC5_HUMAN	ORC5	Origin recognition complex subunit 5	18.6025	19.4341
O43920	O43920	NDUS5_HUMAN	NDUFS5	NADH dehydrogenase [ubiquinone] iron-sulfur protein 5	39.1033	62.1334
O43924	O43924	PDE6D_HUMAN	PDE6D	Retinal rod rhodopsin-sensitive cGMP 3',5'-cyclic phosphodiesterase subunit delta	20.8374	10.6055
O43929	O43929	ORC4_HUMAN	ORC4	Origin recognition complex subunit 4	20.5471	19.4015
O60216	O60216	RAD21_HUMAN	RAD21	Double-strand-break repair protein rad21 homolog	43.742	50.6138
O60218	O60218	AK1BA_HUMAN	AKR1B10	Aldo-keto reductase family 1 member B10	42.6889	56.8983
O60220	O60220	TIM8A_HUMAN	TIMM8A	Mitochondrial import inner membrane translocase subunit Tim8 A	63.7053	58.869
O60231	O60231	DHX16_HUMAN	DHX16	Pre-mRNA-splicing factor ATP-dependent RNA helicase DHX16	28.6795	40.5928
O60232	O60232	ZNRD2_HUMAN	ZNRD2	Protein ZNRD2	138.643	96.8363
O60234	O60234	GMFG_HUMAN	GMFG	Glia maturation factor gamma	17.7454	21.8354
O60235;Q8WZ64	O60235;Q8WZ64	ARAP2_HUMAN;TM11D_HUMAN	ARAP2;TMPRSS11D	Transmembrane protease serine 11D	9.85101	10.7472
O60256	O60256	KPRB_HUMAN	PRPSAP2	Phosphoribosyl pyrophosphate synthase-associated protein 2	125.425	111.796
O60264	O60264;P28370	SMCA5_HUMAN	SMARCA5	SWI/SNF-related matrix-associated actin-dependent regulator of chromatin subfamily A member 5	200.383	192.279
O60271	O60271	JIP4_HUMAN	SPAG9	C-Jun-amino-terminal kinase-interacting protein 4	113.961	110.228
O60287	O60287	NPA1P_HUMAN	URB1	Nucleolar pre-ribosomal-associated protein 1	7.34281	11.4504
O60306	O60306	AQR_HUMAN	AQR	RNA helicase aquarius	27.3392	35.7843
O60313	O60313	OPA1_HUMAN	OPA1	Dynamin-like 120 kDa protein, mitochondrial	47.9377	59.4141
O60341	O60341	KDM1A_HUMAN	KDM1A	Lysine-specific histone demethylase 1A	45.4618	36.9307
O60343	O60343	TBCD4_HUMAN	TBC1D4	TBC1 domain family member 4	10.6094	13.417
O60488	O60488	ACSL4_HUMAN	ACSL4	Long-chain-fatty-acid--CoA ligase 4	83.3765	78.0611
O60493	O60493	SNX3_HUMAN	SNX3	Sorting nexin-3	91.1585	117.529
O60502	O60502	OGA_HUMAN	OGA	Protein O-GlcNAcase	56.6227	63.4747
O60506	O60506	HNRPQ_HUMAN	SYNCRIP	Heterogeneous nuclear ribonucleoprotein Q	338.712	321.57
O60508	O60508	PRP17_HUMAN	CDC40	Pre-mRNA-processing factor 17	21.7171	15.6486
O60518	O60518	RNBP6_HUMAN	RANBP6	Ran-binding protein 6	31.3833	34.2134
O60524	O60524	NEMF_HUMAN	NEMF	Ribosome quality control complex subunit NEMF	33.2	25.8669
O60547	O60547	GMDS_HUMAN	GMDS	GDP-mannose 4,6 dehydratase	48.1636	46.7244
O60563	O60563	CCNT1_HUMAN	CCNT1	Cyclin-T1	10.0354	12.3162
O60566	O60566	BUB1B_HUMAN	BUB1B	Mitotic checkpoint serine/threonine-protein kinase BUB1 beta	12.4269	12.6342
O60568	O60568	PLOD3_HUMAN	PLOD3	Multifunctional procollagen lysine hydroxylase and glycosyltransferase LH3	35.2984	30.8849
O60610	O60610	DIAP1_HUMAN	DIAPH1	Protein diaphanous homolog 1	53.8763	55.7397
O60637	O60637	TSN3_HUMAN	TSPAN3	Tetraspanin-3	91.3123	99.5982
O60645	O60645	EXOC3_HUMAN	EXOC3	Exocyst complex component 3	15.9579	11.01
O60664	O60664	PLIN3_HUMAN	PLIN3	Perilipin-3	88.6529	93.8314
O60678	O60678	ANM3_HUMAN	PRMT3	Protein arginine N-methyltransferase 3	56.0799	53.2652
O60684	O60684	IMA7_HUMAN	KPNA6	Importin subunit alpha-7	60.1671	67.5465
O60701	O60701	UGDH_HUMAN	UGDH	UDP-glucose 6-dehydrogenase	31.3878	32.5218
O60716	O60716	CTND1_HUMAN	CTNND1	Catenin delta-1	41.936	35.7974
O60725	O60725	ICMT_HUMAN	ICMT	Protein-S-isoprenylcysteine O-methyltransferase	18.2301	10.8358
O60739	O60739	EIF1B_HUMAN	EIF1B	Eukaryotic translation initiation factor 1b	9.18707	11.9153
O60749	O60749;Q13596	SNX2_HUMAN	SNX2	Sorting nexin-2	125.034	118.06
O60762	O60762	DPM1_HUMAN	DPM1	Dolichol-phosphate mannosyltransferase subunit 1	77.0862	77.0196
O60763	O60763	USO1_HUMAN	USO1	General vesicular transport factor p115	70.6261	73.79
O60783	O60783	RT14_HUMAN	MRPS14	28S ribosomal protein S14, mitochondrial	23.5397	14.4513
O60784	O60784	TOM1_HUMAN	TOM1	Target of Myb protein 1	13.095	10.6618
O60814;P57053;P58876;P62807;Q5QNW6;Q93079;Q99877;Q99879;Q99880	O60814;P06899;P23527;P33778;P57053;P58876;P62807;Q16778;Q5QNW6;Q8N257;Q93079;Q96A08;Q99877;Q99879;Q99880	H2B1C_HUMAN;H2B1D_HUMAN;H2B1H_HUMAN;H2B1K_HUMAN;H2B1L_HUMAN;H2B1M_HUMAN;H2B1N_HUMAN;H2B2F_HUMAN;H2BFS_HUMAN	H2BC10;H2BC12;H2BC12L;H2BC13;H2BC14;H2BC15;H2BC18;H2BC5;H2BC9	Histone H2B type 1-K	30740.6	30686.1
O60825	O60825	F262_HUMAN	PFKFB2	6-phosphofructo-2-kinase/fructose-2,6-bisphosphatase 2	31.43	37.9886
O60826	O60826	CCD22_HUMAN	CCDC22	Coiled-coil domain-containing protein 22	17.6093	24.7632
O60828	O60828	PQBP1_HUMAN	PQBP1	Polyglutamine-binding protein 1	133.061	157.838
O60831	O60831	PRAF2_HUMAN	PRAF2	PRA1 family protein 2	47.7683	74.6108
O60832	O60832	DKC1_HUMAN	DKC1	H/ACA ribonucleoprotein complex subunit DKC1	193.796	210.592
O60841	O60841	IF2P_HUMAN	EIF5B	Eukaryotic translation initiation factor 5B	185.099	178.3
O60869	O60869	EDF1_HUMAN	EDF1	Endothelial differentiation-related factor 1	220.277	215.213
O60870	O60870	KIN17_HUMAN	KIN	DNA/RNA-binding protein KIN17	10.5162	6.90763
O60884	O60884	DNJA2_HUMAN	DNAJA2	DnaJ homolog subfamily A member 2	306.005	235.413
O60885	O60885;Q15059	BRD4_HUMAN	BRD4	Bromodomain-containing protein 4	39.712	39.7812
O60888	O60888	CUTA_HUMAN	CUTA	Protein CutA	172.406	258.354
O60925	O60925	PFD1_HUMAN	PFDN1	Prefoldin subunit 1	404.909	446.017
O60941;Q9Y4J8	O60941;Q9Y4J8	DTNA_HUMAN;DTNB_HUMAN	DTNA;DTNB	Dystrobrevin beta	13.4846	10.1811
O75083	O75083	WDR1_HUMAN	WDR1	WD repeat-containing protein 1	247.076	219.76
O75116	O75116	ROCK2_HUMAN	ROCK2	Rho-associated protein kinase 2	17.3707	15.4029
O75122	O75122	CLAP2_HUMAN	CLASP2	CLIP-associating protein 2	14.1223
O75127	O75127	PTCD1_HUMAN	PTCD1	Pentatricopeptide repeat-containing protein 1, mitochondrial	8.02096	19.7535
O75131	O75131	CPNE3_HUMAN	CPNE3	Copine-3	139.409	131.788
O75146	O75146	HIP1R_HUMAN	HIP1R	Huntingtin-interacting protein 1-related protein	3.91325
O75150	O75150	BRE1B_HUMAN	RNF40	E3 ubiquitin-protein ligase BRE1B	31.4336	32.784
O75152	O75152	ZC11A_HUMAN	ZC3H11A	Zinc finger CCCH domain-containing protein 11A	72.0369	54.1898
O75153	O75153	CLU_HUMAN	CLUH	Clustered mitochondria protein homolog	40.1991	41.4607
O75175	O75175	CNOT3_HUMAN	CNOT3	CCR4-NOT transcription complex subunit 3	28.2508	30.3
O75179	O75179	ANR17_HUMAN	ANKRD17	Ankyrin repeat domain-containing protein 17	35.8601	35.629
O75190	O75190;P25686;Q8NHS0	DNJB6_HUMAN	DNAJB6	DnaJ homolog subfamily B member 6	21.1066	35.3522
O75191	O75191	XYLB_HUMAN	XYLB	Xylulose kinase	19.6906	21.2252
O75208	O75208	COQ9_HUMAN	COQ9	Ubiquinone biosynthesis protein COQ9, mitochondrial	35.1055	41.873
O75223	O75223	GGCT_HUMAN	GGCT	Gamma-glutamylcyclotransferase	66.3601	77.8812
O75251	O75251	NDUS7_HUMAN	NDUFS7	NADH dehydrogenase [ubiquinone] iron-sulfur protein 7, mitochondrial	95.9174	79.3099
O75306	O75306	NDUS2_HUMAN	NDUFS2	NADH dehydrogenase [ubiquinone] iron-sulfur protein 2, mitochondrial	133.517	152.568
O75312	O75312	ZPR1_HUMAN	ZPR1	Zinc finger protein ZPR1	51.0388	56.1625
O75323	O75323	NIPS2_HUMAN	NIPSNAP2	Protein NipSnap homolog 2	63.1219	63.8285
O75330	O75330	HMMR_HUMAN	HMMR	Hyaluronan mediated motility receptor	18.1071	21.6258
O75340	O75340	PDCD6_HUMAN	PDCD6	Programmed cell death protein 6	92.5486	85.2714
O75347	O75347	TBCA_HUMAN	TBCA	Tubulin-specific chaperone A	433.024	405.678
O75348	O75348	VATG1_HUMAN	ATP6V1G1	V-type proton ATPase subunit G 1	70.8367	67.2134
O75351	O75351	VPS4B_HUMAN	VPS4B	Vacuolar protein sorting-associated protein 4B	32.7657	37.5652
O75352	O75352	MPU1_HUMAN	MPDU1	Mannose-P-dolichol utilization defect 1 protein	87.87	77.9299
O75367	O75367	H2AY_HUMAN	MACROH2A1	Core histone macro-H2A.1	740.571	737.492
O75368	O75368	SH3L1_HUMAN	SH3BGRL	SH3 domain-binding glutamic acid-rich-like protein	33.6208	30.774
O75369	O75369	FLNB_HUMAN	FLNB	Filamin-B	374.864	372.474
O75380	O75380	NDUS6_HUMAN	NDUFS6	NADH dehydrogenase [ubiquinone] iron-sulfur protein 6, mitochondrial	65.645	59.0158
O75381	O75381	PEX14_HUMAN	PEX14	Peroxisomal membrane protein PEX14	43.3215	31.3031
O75390	O75390	CISY_HUMAN	CS	Citrate synthase, mitochondrial	511.368	511.262
O75391	O75391	SPAG7_HUMAN	SPAG7	Sperm-associated antigen 7	11.8668	27.7923
O75396	O75396	SC22B_HUMAN	SEC22B	Vesicle-trafficking protein SEC22b	92.8558	94.7991
O75400	O75400	PR40A_HUMAN	PRPF40A	Pre-mRNA-processing factor 40 homolog A	76.2157	83.541
O75410	O75410	TACC1_HUMAN	TACC1	Transforming acidic coiled-coil-containing protein 1	0.654123	10.1456
O75419	O75419	CDC45_HUMAN	CDC45	Cell division control protein 45 homolog	12.8447	8.93489
O75431	O75431	MTX2_HUMAN	MTX2	Metaxin-2	62.5838	52.7575
O75436	O75436	VP26A_HUMAN	VPS26A	Vacuolar protein sorting-associated protein 26A	78.4566	86.2313
O75438	O75438	NDUB1_HUMAN	NDUFB1	NADH dehydrogenase [ubiquinone] 1 beta subcomplex subunit 1	55.5361	53.2048
O75439	O75439	MPPB_HUMAN	PMPCB	Mitochondrial-processing peptidase subunit beta	77.0876	76.7706
O75448	O75448	MED24_HUMAN	MED24	Mediator of RNA polymerase II transcription subunit 24		4.07837
O75449;Q9BW62	O75449;Q9BW62	KATL1_HUMAN;KTNA1_HUMAN	KATNA1;KATNAL1	Katanin p60 ATPase-containing subunit A1	39.4233	50.902
O75467;Q6AW86	O75467;Q6AW86	Z324A_HUMAN;Z324B_HUMAN	ZNF324;ZNF324B	Zinc finger protein 324A		537.938
O75475	O75475	PSIP1_HUMAN	PSIP1	PC4 and SFRS1-interacting protein	203.145	199.237
O75477	O75477	ERLN1_HUMAN	ERLIN1	Erlin-1	49.6838	56.5651
O75489	O75489	NDUS3_HUMAN	NDUFS3	NADH dehydrogenase [ubiquinone] iron-sulfur protein 3, mitochondrial	117.728	118.747
O75494	O75494	SRS10_HUMAN	SRSF10	Serine/arginine-rich splicing factor 10	140.987	98.1714
O75496	O75496	GEMI_HUMAN	GMNN	Geminin	10.4046	19.4323
O75503	O75503	CLN5_HUMAN	CLN5	Ceroid-lipofuscinosis neuronal protein 5	20.5777	18.247
O75506	O75506	HSBP1_HUMAN	HSBP1	Heat shock factor-binding protein 1	33.8566	19.7848
O75521	O75521	ECI2_HUMAN	ECI2	Enoyl-CoA delta isomerase 2	34.7877	32.1737
O75525	O75525	KHDR3_HUMAN	KHDRBS3	KH domain-containing, RNA-binding, signal transduction-associated protein 3	32.7794	33.901
O75530	O75530	EED_HUMAN	EED	Polycomb protein EED	17.8923	20.0748
O75531	O75531	BAF_HUMAN	BANF1	Barrier-to-autointegration factor	725.593	781.886
O75533	O75533	SF3B1_HUMAN	SF3B1	Splicing factor 3B subunit 1	201.411	195.924
O75534	O75534	CSDE1_HUMAN	CSDE1	Cold shock domain-containing protein E1	125.239	140.84
O75554	O75554	WBP4_HUMAN	WBP4	WW domain-binding protein 4	7.81092	3.36507
O75569	O75569	PRKRA_HUMAN	PRKRA	Interferon-inducible double-stranded RNA-dependent protein kinase activator A	33.0831	37.3788
O75575	O75575	RPC9_HUMAN	CRCP	DNA-directed RNA polymerase III subunit RPC9	15.2481	16.4858
O75592	O75592	MYCB2_HUMAN	MYCBP2	E3 ubiquitin-protein ligase MYCBP2	12.9721	15.8269
O75607	O75607	NPM3_HUMAN	NPM3	Nucleoplasmin-3	180.002	166.194
O75608	O75608	LYPA1_HUMAN	LYPLA1	Acyl-protein thioesterase 1	159.237	129.916
O75616	O75616	ERAL1_HUMAN	ERAL1	GTPase Era, mitochondrial	22.8821	25.284
O75629	O75629	CREG1_HUMAN	CREG1	Protein CREG1	41.6424	45.5424
O75635	O75635	SPB7_HUMAN	SERPINB7	Serpin B7	52.6107	39.3516
O75643	O75643	U520_HUMAN	SNRNP200	U5 small nuclear ribonucleoprotein 200 kDa helicase	165.841	160.551
O75663	O75663	TIPRL_HUMAN	TIPRL	TIP41-like protein	210.1	250.853
O75683	O75683	SURF6_HUMAN	SURF6	Surfeit locus protein 6	52.198	41.2905
O75688	O75688;P35813	PPM1B_HUMAN	PPM1B	Protein phosphatase 1B	12.086	14.6043
O75691	O75691	UTP20_HUMAN	UTP20	Small subunit processome component 20 homolog	50.6802	57.9345
O75694	O75694	NU155_HUMAN	NUP155	Nuclear pore complex protein Nup155	68.3183	78.0797
O75717	O75717	WDHD1_HUMAN	WDHD1	WD repeat and HMG-box DNA-binding protein 1	47.65	54.7431
O75718	O75718	CRTAP_HUMAN	CRTAP	Cartilage-associated protein	44.5253	37.7842
O75746	O75746	S2512_HUMAN	SLC25A12	Electrogenic aspartate/glutamate antiporter SLC25A12, mitochondrial	112.685	108.54
O75787	O75787	RENR_HUMAN	ATP6AP2	Renin receptor	7.87693	26.8462
O75792	O75792	RNH2A_HUMAN	RNASEH2A	Ribonuclease H2 subunit A	87.1085	77.9153
O75794	O75794	CD123_HUMAN	CDC123	Cell division cycle protein 123 homolog	18.6466	21.9347
O75817	O75817	POP7_HUMAN	POP7	Ribonuclease P protein subunit p20	32.0391	11.9178
O75818	O75818	RPP40_HUMAN	RPP40	Ribonuclease P protein subunit p40	30.6983	27.1855
O75821	O75821	EIF3G_HUMAN	EIF3G	Eukaryotic translation initiation factor 3 subunit G	411.896	323.945
O75822	O75822	EIF3J_HUMAN	EIF3J	Eukaryotic translation initiation factor 3 subunit J	177.108	159.596
O75828	O75828	CBR3_HUMAN	CBR3	Carbonyl reductase [NADPH] 3		7.53593
O75832	O75832	PSD10_HUMAN	PSMD10	26S proteasome non-ATPase regulatory subunit 10	65.5824	61.8546
O75844	O75844	FACE1_HUMAN	ZMPSTE24	CAAX prenyl protease 1 homolog	124.781	148.399
O75874	O75874	IDHC_HUMAN	IDH1	Isocitrate dehydrogenase [NADP] cytoplasmic	107.984	139.514
O75879	O75879	GATB_HUMAN	GATB	Glutamyl-tRNA(Gln) amidotransferase subunit B, mitochondrial	17.9435	10.496
O75880	O75880	SCO1_HUMAN	SCO1	Protein SCO1 homolog, mitochondrial	102.126	150.734
O75884	O75884	RBBP9_HUMAN	RBBP9	Serine hydrolase RBBP9	26.7142	26.731
O75897	O75897	ST1C4_HUMAN	SULT1C4	Sulfotransferase 1C4	33.0578
O75899	O75899	GABR2_HUMAN	GABBR2	Gamma-aminobutyric acid type B receptor subunit 2	64.1507
O75909	O75909	CCNK_HUMAN	CCNK	Cyclin-K	21.7524	40.9936
O75915	O75915	PRAF3_HUMAN	ARL6IP5	PRA1 family protein 3	84.965	118.55
O75934	O75934	SPF27_HUMAN	BCAS2	Pre-mRNA-splicing factor SPF27	80.1446	68.025
O75935	O75935	DCTN3_HUMAN	DCTN3	Dynactin subunit 3	69.7646	71.4561
O75937	O75937	DNJC8_HUMAN	DNAJC8	DnaJ homolog subfamily C member 8	516.875	514.237
O75940	O75940	SPF30_HUMAN	SMNDC1	Survival of motor neuron-related-splicing factor 30	47.6312	40.7157
O75947	O75947	ATP5H_HUMAN	ATP5PD	ATP synthase subunit d, mitochondrial	240.388	266.674
O75955	O75955	FLOT1_HUMAN	FLOT1	Flotillin-1	42.8702	37.0618
O75964	O75964	ATP5L_HUMAN	ATP5MG	ATP synthase subunit g, mitochondrial	248.664	233.701
O75970	O75970	MPDZ_HUMAN	MPDZ	Multiple PDZ domain protein	85.6723	75.0964
O75976	O75976	CBPD_HUMAN	CPD	Carboxypeptidase D	23.4528	27.7999
O76003	O76003	GLRX3_HUMAN	GLRX3	Glutaredoxin-3	381.71	393.978
O76021	O76021	RL1D1_HUMAN	RSL1D1	Ribosomal L1 domain-containing protein 1	690.714	577.356
O76031	O76031	CLPX_HUMAN	CLPX	ATP-dependent Clp protease ATP-binding subunit clpX-like, mitochondrial	81.391	112.119
O76070	O76070	SYUG_HUMAN	SNCG	Gamma-synuclein	43.5273	43.8973
O76071	O76071	CIAO1_HUMAN	CIAO1	Probable cytosolic iron-sulfur protein assembly protein CIAO1	43.6653	36.9042
O76094	O76094	SRP72_HUMAN	SRP72	Signal recognition particle subunit SRP72	84.9801	90.2061
O76095	O76095	JTB_HUMAN	JTB	Protein JTB	118.558	115.32
O94760	O94760	DDAH1_HUMAN	DDAH1	N(G),N(G)-dimethylarginine dimethylaminohydrolase 1	66.201	66.066
O94763	O94763	RMP_HUMAN	URI1	Unconventional prefoldin RPB5 interactor 1	23.0407	16.9049
O94766	O94766	B3GA3_HUMAN	B3GAT3	Galactosylgalactosylxylosylprotein 3-beta-glucuronosyltransferase 3	12.2062	10.1111
O94776	O94776	MTA2_HUMAN	MTA2	Metastasis-associated protein MTA2	70.3016	70.1498
O94788	O94788	AL1A2_HUMAN	ALDH1A2	Retinal dehydrogenase 2	43.3164	44.1529
O94811	O94811	TPPP_HUMAN	TPPP	Tubulin polymerization-promoting protein	3.61917	5.47658
O94826	O94826	TOM70_HUMAN	TOMM70	Mitochondrial import receptor subunit TOM70	199.503	205.922
O94832	O94832	MYO1D_HUMAN	MYO1D	Unconventional myosin-Id	18.756	24.4865
O94842	O94842	TOX4_HUMAN	TOX4	TOX high mobility group box family member 4	49.1027	30.9056
O94855	O94855	SC24D_HUMAN	SEC24D	Protein transport protein Sec24D	22.7617	22.729
O94874	O94874	UFL1_HUMAN	UFL1	E3 UFM1-protein ligase 1	41.8396	41.4323
O94888	O94888	UBXN7_HUMAN	UBXN7	UBX domain-containing protein 7	25.1212	24.1883
O94901	O94901	SUN1_HUMAN	SUN1	SUN domain-containing protein 1	15.0402	18.4101
O94903	O94903	PLPHP_HUMAN	PLPBP	Pyridoxal phosphate homeostasis protein	134.371	112.126
O94905	O94905	ERLN2_HUMAN	ERLIN2	Erlin-2	112.951	131.519
O94906	O94906	PRP6_HUMAN	PRPF6	Pre-mRNA-processing factor 6	108.802	127.874
O94925	O94925	GLSK_HUMAN	GLS	Glutaminase kidney isoform, mitochondrial	80.4156	76.1913
O94927	O94927	HAUS5_HUMAN	HAUS5	HAUS augmin-like complex subunit 5	17.332	22.2696
O94966	O94966	UBP19_HUMAN	USP19	Ubiquitin carboxyl-terminal hydrolase 19	14.5182	18.3768
O94973	O94973	AP2A2_HUMAN	AP2A2	AP-2 complex subunit alpha-2	67.0049	86.8128
O94979	O94979	SC31A_HUMAN	SEC31A	Protein transport protein Sec31A	105.933	93.3058
O94992	O94992	HEXI1_HUMAN	HEXIM1	Protein HEXIM1	16.2653	21.4531
O95071	O95071	UBR5_HUMAN	UBR5	E3 ubiquitin-protein ligase UBR5	32.2079	37.2367
O95104	O95104	SCAF4_HUMAN	SCAF4	SR-related and CTD-associated factor 4	27.3163	25.9261
O95139	O95139	NDUB6_HUMAN	NDUFB6	NADH dehydrogenase [ubiquinone] 1 beta subcomplex subunit 6	30.1915	29.5621
O95159	O95159	ZFPL1_HUMAN	ZFPL1	Zinc finger protein-like 1	25.7533	26.6852
O95163	O95163	ELP1_HUMAN	ELP1	Elongator complex protein 1	47.5282	60.9045
O95167	O95167	NDUA3_HUMAN	NDUFA3	NADH dehydrogenase [ubiquinone] 1 alpha subcomplex subunit 3	44.3894	60.0267
O95168	O95168	NDUB4_HUMAN	NDUFB4	NADH dehydrogenase [ubiquinone] 1 beta subcomplex subunit 4	83.1993	76.8895
O95169	O95169	NDUB8_HUMAN	NDUFB8	NADH dehydrogenase [ubiquinone] 1 beta subcomplex subunit 8, mitochondrial	96.9253	59.2731
O95182	O95182	NDUA7_HUMAN	NDUFA7	NADH dehydrogenase [ubiquinone] 1 alpha subcomplex subunit 7	56.6633	55.6568
O95197	O95197	RTN3_HUMAN	RTN3	Reticulon-3	346.584	355.827
O95202	O95202	LETM1_HUMAN	LETM1	Mitochondrial proton/calcium exchanger protein	184.313	199.148
O95208	O95208	EPN2_HUMAN	EPN2	Epsin-2		10.8355
O95218	O95218	ZRAB2_HUMAN	ZRANB2	Zinc finger Ran-binding domain-containing protein 2	176.483	170.342
O95232	O95232	LC7L3_HUMAN	LUC7L3	Luc7-like protein 3	92.2421	85.473
O95239	O95239;Q2VIQ3	KIF4A_HUMAN	KIF4A	Chromosome-associated kinesin KIF4A	20.5231	20.0182
O95251	O95251	KAT7_HUMAN	KAT7	Histone acetyltransferase KAT7	4.87019	10.4513
O95292	O95292	VAPB_HUMAN	VAPB	Vesicle-associated membrane protein-associated protein B/C	107.148	122.401
O95295	O95295	SNAPN_HUMAN	SNAPIN	SNARE-associated protein Snapin	21.0161	25.2203
O95297	O95297	MPZL1_HUMAN	MPZL1	Myelin protein zero-like protein 1	17.7744	25.3641
O95298	O95298	NDUC2_HUMAN	NDUFC2	NADH dehydrogenase [ubiquinone] 1 subunit C2	173.862	146.092
O95299	O95299	NDUAA_HUMAN	NDUFA10	NADH dehydrogenase [ubiquinone] 1 alpha subcomplex subunit 10, mitochondrial	60.6994	52.2819
O95302	O95302;Q75LS8	FKBP9_HUMAN	FKBP9	Peptidyl-prolyl cis-trans isomerase FKBP9		13.148
O95336	O95336	6PGL_HUMAN	PGLS	6-phosphogluconolactonase	165.188	170.481
O95340	O95340	PAPS2_HUMAN	PAPSS2	Bifunctional 3'-phosphoadenosine 5'-phosphosulfate synthase 2	45.4294	46.8419
O95347	O95347	SMC2_HUMAN	SMC2	Structural maintenance of chromosomes protein 2	109.301	112.182
O95352	O95352	ATG7_HUMAN	ATG7	Ubiquitin-like modifier-activating enzyme ATG7	33.2623	34.4087
O95372	O95372	LYPA2_HUMAN	LYPLA2	Acyl-protein thioesterase 2	59.0324	63.0422
O95373	O95373	IPO7_HUMAN	IPO7	Importin-7	263.69	269.613
O95394	O95394	AGM1_HUMAN	PGM3	Phosphoacetylglucosamine mutase	88.0743	89.0559
O95400	O95400	CD2B2_HUMAN	CD2BP2	CD2 antigen cytoplasmic tail-binding protein 2	49.3117	47.1062
O95433	O95433	AHSA1_HUMAN	AHSA1	Activator of 90 kDa heat shock protein ATPase homolog 1	322.448	306.586
O95453	O95453	PARN_HUMAN	PARN	Poly(A)-specific ribonuclease PARN	18.4736	37.6613
O95456	O95456	PSMG1_HUMAN	PSMG1	Proteasome assembly chaperone 1	57.3477	57.3875
O95478	O95478	NSA2_HUMAN	NSA2	Ribosome biogenesis protein NSA2 homolog	16.2073	15.0127
O95486	O95486	SC24A_HUMAN	SEC24A	Protein transport protein Sec24A	21.7948	18.8231
O95487	O95487	SC24B_HUMAN	SEC24B	Protein transport protein Sec24B	17.988	30.5127
O95551	O95551	TYDP2_HUMAN	TDP2	Tyrosyl-DNA phosphodiesterase 2		11.3979
O95563	O95563	MPC2_HUMAN	MPC2	Mitochondrial pyruvate carrier 2	49.101	40.8959
O95571	O95571	ETHE1_HUMAN	ETHE1	Persulfide dioxygenase ETHE1, mitochondrial	24.6212	35.4403
O95573	O95573	ACSL3_HUMAN	ACSL3	Fatty acid CoA ligase Acsl3	59.274	71.2783
O95602	O95602	RPA1_HUMAN	POLR1A	DNA-directed RNA polymerase I subunit RPA1	39.9896	26.5071
O95630	O95630	STABP_HUMAN	STAMBP	STAM-binding protein	28.8078	32.9438
O95639	O95639	CPSF4_HUMAN	CPSF4	Cleavage and polyadenylation specificity factor subunit 4	26.5829	28.2985
O95671	O95671	ASML_HUMAN	ASMTL	Probable bifunctional dTTP/UTP pyrophosphatase/methyltransferase protein	25.1566	24.4449
O95684	O95684	CEP43_HUMAN	CEP43	Centrosomal protein 43	15.7598	16.4464
O95716	O95716	RAB3D_HUMAN	RAB3D	Ras-related protein Rab-3D	53.0162	62.5126
O95721	O95721	SNP29_HUMAN	SNAP29	Synaptosomal-associated protein 29	13.6386	25.8695
O95747	O95747	OXSR1_HUMAN	OXSR1	Serine/threonine-protein kinase OSR1	87.4461	92.7174
O95749	O95749	GGPPS_HUMAN	GGPS1	Geranylgeranyl pyrophosphate synthase	32.8758	16.6417
O95757	O95757	HS74L_HUMAN	HSPA4L	Heat shock 70 kDa protein 4L	117.52	118.936
O95758	O95758	PTBP3_HUMAN	PTBP3	Polypyrimidine tract-binding protein 3	10.6543	6.76672
O95777	O95777	LSM8_HUMAN	LSM8	U6 snRNA-associated Sm-like protein LSm8	227.592	188.094
O95782	O95782	AP2A1_HUMAN	AP2A1	AP-2 complex subunit alpha-1	49.794	57.6168
O95793	O95793	STAU1_HUMAN	STAU1	Double-stranded RNA-binding protein Staufen homolog 1	63.2689	58.6228
O95801	O95801	TTC4_HUMAN	TTC4	Tetratricopeptide repeat protein 4	67.7323	56.7947
O95816	O95816	BAG2_HUMAN	BAG2	BAG family molecular chaperone regulator 2	75.735	79.2613
O95817	O95817	BAG3_HUMAN	BAG3	BAG family molecular chaperone regulator 3	22.9764	23.5589
O95819	O95819	M4K4_HUMAN	MAP4K4	Mitogen-activated protein kinase kinase kinase kinase 4	36.3984	29.7704
O95825	O95825	QORL1_HUMAN	CRYZL1	Quinone oxidoreductase-like protein 1	7.76084	10.1
O95831	O95831	AIFM1_HUMAN	AIFM1	Apoptosis-inducing factor 1, mitochondrial	264.694	275.593
O95834	O95834	EMAL2_HUMAN	EML2	Echinoderm microtubule-associated protein-like 2	27.9958	25.183
O95857;Q12999	Q12999;O95857	TSN13_HUMAN;TSN31_HUMAN	TSPAN13;TSPAN31	Tetraspanin-13	12.9924	20.7419
O95861	O95861	BPNT1_HUMAN	BPNT1	3'(2'),5'-bisphosphate nucleotidase 1	127.284	115.092
O95865	O95865	DDAH2_HUMAN	DDAH2	N(G),N(G)-dimethylarginine dimethylaminohydrolase 2	20.729	26.6851
O95881	O95881	TXD12_HUMAN	TXNDC12	Thioredoxin domain-containing protein 12	85.1866	97.6162
O95983	O95983	MBD3_HUMAN	MBD3	Methyl-CpG-binding domain protein 3	119.541	89.6335
O95999	O95999	BCL10_HUMAN	BCL10	B-cell lymphoma/leukemia 10	12.1404	21.2862
O96000	O96000	NDUBA_HUMAN	NDUFB10	NADH dehydrogenase [ubiquinone] 1 beta subcomplex subunit 10	182.389	158.315
O96005	O96005	CLPT1_HUMAN	CLPTM1	Putative lipid scramblase CLPTM1	25.9279	19.0296
O96007	O96007	MOC2B_HUMAN	MOCS2	Molybdopterin synthase catalytic subunit		17.659
O96008	O96008	TOM40_HUMAN	TOMM40	Mitochondrial import receptor subunit TOM40 homolog	312.634	305.683
O96013	O96013	PAK4_HUMAN	PAK4	Serine/threonine-protein kinase PAK 4	10.4828	10.1361
O96019	O96019	ACL6A_HUMAN	ACTL6A	Actin-like protein 6A	68.2625	70.8196
O96033	O96033	MOC2A_HUMAN	MOCS2	Molybdopterin synthase sulfur carrier subunit	22.7536	21.4958
P00167	P00167	CYB5_HUMAN	CYB5A	Cytochrome b5	79.8756	70.4421
P00338	P00338	LDHA_HUMAN	LDHA	L-lactate dehydrogenase A chain	2452.81	2378.73
P00367	P00367;P49448	DHE3_HUMAN	GLUD1	Glutamate dehydrogenase 1, mitochondrial	228.133	224.938
P00374	P00374	DYR_HUMAN	DHFR	Dihydrofolate reductase	85.4886	90.8961
P00387	P00387	NB5R3_HUMAN	CYB5R3	NADH-cytochrome b5 reductase 3	421.623	412.778
P00390	P00390	GSHR_HUMAN	GSR	Glutathione reductase, mitochondrial	171.958	146.457
P00403	P00403	COX2_HUMAN	MT-CO2	Cytochrome c oxidase subunit 2	915.366	803.625
P00414	P00414	COX3_HUMAN	MT-CO3	Cytochrome c oxidase subunit 3	7.08894
P00441	P00441	SODC_HUMAN	SOD1	Superoxide dismutase [Cu-Zn]	143.926	128.912
P00491	P00491	PNPH_HUMAN	PNP	Purine nucleoside phosphorylase	274.478	291.28
P00492	P00492	HPRT_HUMAN	HPRT1	Hypoxanthine-guanine phosphoribosyltransferase	453.176	444.812
P00505	P00505	AATM_HUMAN	GOT2	Aspartate aminotransferase, mitochondrial	545.623	554.968
P00558	P00558	PGK1_HUMAN	PGK1	Phosphoglycerate kinase 1	1761.99	1679.25
P00568	P00568	KAD1_HUMAN	AK1	Adenylate kinase isoenzyme 1	438.865	445.239
P00751	P00751	CFAB_HUMAN	CFB	Complement factor B		7.97893
P00813	P00813	ADA_HUMAN	ADA	Adenosine deaminase	14.3237	9.66338
P00846	P00846	ATP6_HUMAN	MT-ATP6	ATP synthase subunit a	86.4599	102.209
P00918	P00918	CAH2_HUMAN	CA2	Carbonic anhydrase 2	1196.27	1052.08
P00966	P00966	ASSY_HUMAN	ASS1	Argininosuccinate synthase	78.808	65.8404
P01111	P01111;P01112	RASN_HUMAN	NRAS	GTPase NRas	91.1837	100.935
P01780	P01780	HV307_HUMAN	IGHV3-7	Immunoglobulin heavy variable 3-7	64.183	11.6986
P01834	P01834;P0DOX7	IGKC_HUMAN	IGKC	Immunoglobulin kappa constant	1927.09	331.864
P01857	P01857;P01859;P0DOX5	IGHG1_HUMAN	IGHG1	Immunoglobulin heavy constant gamma 1	867.624	213.792
P01859	P01859	IGHG2_HUMAN	IGHG2	Immunoglobulin heavy constant gamma 2	211.164	69.5611
P01860	P01860	IGHG3_HUMAN	IGHG3	Immunoglobulin heavy constant gamma 3	15.0598
P01876	P01876	IGHA1_HUMAN	IGHA1	Immunoglobulin heavy constant alpha 1	16.282	3.13096
P02042;P68871	P02042;P02100;P68871;P69891;P69892	HBB_HUMAN;HBD_HUMAN	HBB;HBD	Hemoglobin subunit delta	38.009	37.2777
P02533;P08779;P13645	P02533;P08779;P13645;Q7Z3Y7;Q7Z3Y8;Q7Z3Y9;Q7Z3Z0	K1C10_HUMAN;K1C14_HUMAN;K1C16_HUMAN	KRT10;KRT14;KRT16	Keratin, type I cytoskeletal 14	26.5061	24.1884
P02545	P02545	LMNA_HUMAN	LMNA	Prelamin-A/C	561.176	524.662
P02765	P02765	FETUA_HUMAN	AHSG	Alpha-2-HS-glycoprotein	11.0323	10.8567
P02768	P02768	ALBU_HUMAN	ALB	Albumin	202.512	143.937
P02786	P02786	TFR1_HUMAN	TFRC	Transferrin receptor protein 1	92.5779	90.8182
P02788	P02788	TRFL_HUMAN	LTF	Lactotransferrin	24.649	20.1506
P02794	P02794	FRIH_HUMAN	FTH1	Ferritin heavy chain	26.3738	31.7272
P03886	P03886	NU1M_HUMAN	MT-ND1	NADH-ubiquinone oxidoreductase chain 1	26.1798	40.4744
P03891	P03891	NU2M_HUMAN	MT-ND2	NADH-ubiquinone oxidoreductase chain 2	38.6802	29.6982
P03905	P03905	NU4M_HUMAN	MT-ND4	NADH-ubiquinone oxidoreductase chain 4	14.6007	25.6509
P03915	P03915	NU5M_HUMAN	MT-ND5	NADH-ubiquinone oxidoreductase chain 5	13.8435	13.3755
P03928	P03928	ATP8_HUMAN	MT-ATP8	ATP synthase protein 8	24.8236	15.3663
P04004	P04004	VTNC_HUMAN	VTN	Vitronectin	109.913	92.5463
P04040	P04040	CATA_HUMAN	CAT	Catalase	43.2151	39.9579
P04062	P04062	GLCM_HUMAN	GBA	Lysosomal acid glucosylceramidase	47.9306	49.9536
P04066	P04066	FUCO_HUMAN	FUCA1	Tissue alpha-L-fucosidase	19.0806	15.4452
P04075	P04075	ALDOA_HUMAN	ALDOA	Fructose-bisphosphate aldolase A	2091.08	1876.7
P04080	P04080	CYTB_HUMAN	CSTB	Cystatin-B	287.101	258.224
P04083	P04083	ANXA1_HUMAN	ANXA1	Annexin A1	45.9352	46.6218
P04179	P04179	SODM_HUMAN	SOD2	Superoxide dismutase [Mn], mitochondrial	157.219	203.02
P04181	P04181	OAT_HUMAN	OAT	Ornithine aminotransferase, mitochondrial	252.005	248.975
P04183	P04183	KITH_HUMAN	TK1	Thymidine kinase, cytosolic	63.2746	67.377
P04264	P04259;P04264	K2C1_HUMAN	KRT1	Keratin, type II cytoskeletal 1	49.145	47.1964
P04350	P04350	TBB4A_HUMAN	TUBB4A	Tubulin beta-4A chain	16.0123	21.3112
P04406	P04406	G3P_HUMAN	GAPDH	Glyceraldehyde-3-phosphate dehydrogenase	3799.2	3978.76
P04439	P01889;P01893;P04439;P13747;P17693	HLAA_HUMAN	HLA-A	HLA class I histocompatibility antigen, A alpha chain	27.109	25.423
P04632	P04632	CPNS1_HUMAN	CAPNS1	Calpain small subunit 1	139.067	119.353
P04637	P04637	P53_HUMAN	TP53	Cellular tumor antigen p53	71.7644	64.5136
P04792	P04792	HSPB1_HUMAN	HSPB1	Heat shock protein beta-1	164.983	139.11
P04818	P04818	TYSY_HUMAN	TYMS	Thymidylate synthase	41.4136	34.0155
P04843	P04843	RPN1_HUMAN	RPN1	Dolichyl-diphosphooligosaccharide--protein glycosyltransferase subunit 1	311.926	313.561
P04844	P04844	RPN2_HUMAN	RPN2	Dolichyl-diphosphooligosaccharide--protein glycosyltransferase subunit 2	318.015	317.925
P04899	P04899	GNAI2_HUMAN	GNAI2	Guanine nucleotide-binding protein G(i) subunit alpha-2	19.803	21.094
P04908;P0C0S8;P20671;Q16777;Q6FI13;Q7L7L0;Q93077;Q96KK5;Q99878;Q9BTM1	P04908;P0C0S8;P20671;Q16777;Q6FI13;Q7L7L0;Q93077;Q96KK5;Q99878;Q9BTM1	H2A1B_HUMAN;H2A1C_HUMAN;H2A1D_HUMAN;H2A1H_HUMAN;H2A1J_HUMAN;H2A1_HUMAN;H2A2A_HUMAN;H2A2C_HUMAN;H2A3_HUMAN;H2AJ_HUMAN	H2AC12;H2AC14;H2AC17;H2AC19;H2AC20;H2AC6;H2AC7;H2AC8;H2AJ;H2AW	Histone H2A type 1-B/E	6982.23	5357.46
P05023	P05023	AT1A1_HUMAN	ATP1A1	Sodium/potassium-transporting ATPase subunit alpha-1	628.807	617.126
P05026	P05026	AT1B1_HUMAN	ATP1B1	Sodium/potassium-transporting ATPase subunit beta-1	53.0297	49.7227
P05091	P05091	ALDH2_HUMAN	ALDH2	Aldehyde dehydrogenase, mitochondrial	249.645	257.958
P05114	P05114	HMGN1_HUMAN	HMGN1	Non-histone chromosomal protein HMG-14	35.1907	48.9298
P05141	P05141	ADT2_HUMAN	SLC25A5	ADP/ATP translocase 2	1455.7	1415.64
P05198	P05198	IF2A_HUMAN	EIF2S1	Eukaryotic translation initiation factor 2 subunit 1	342.744	309.895
P05386	P05386	RLA1_HUMAN	RPLP1	60S acidic ribosomal protein P1	1703.26	1642.59
P05387	P05387	RLA2_HUMAN	RPLP2	60S acidic ribosomal protein P2	2607.16	2166.68
P05388	P05388	RLA0_HUMAN	RPLP0	60S acidic ribosomal protein P0	1119.76	1169.61
P05412	P05412	JUN_HUMAN	JUN	Transcription factor Jun	6.21481	6.02389
P05455	P05455	LA_HUMAN	SSB	Lupus La protein	374.275	418.215
P05549;Q6VUC0;Q92481	P05549;Q92481;Q6VUC0	AP2A_HUMAN;AP2B_HUMAN;AP2E_HUMAN	TFAP2A;TFAP2B;TFAP2E	Transcription factor AP-2-alpha	10.8239	7.50303
P05556	P05556	ITB1_HUMAN	ITGB1	Integrin beta-1	64.2146	65.7083
P05771;P17252	P05771;P17252	KPCA_HUMAN;KPCB_HUMAN	PRKCA;PRKCB	Protein kinase C beta type	5.20345	15.9813
P05783	P05783	K1C18_HUMAN	KRT18	Keratin, type I cytoskeletal 18	165.655	188.01
P05787	P05787	K2C8_HUMAN	KRT8	Keratin, type II cytoskeletal 8	200.748	202.96
P05976;P08590	P05976;P08590	MYL1_HUMAN;MYL3_HUMAN	MYL1;MYL3	Myosin light chain 1/3, skeletal muscle isoform	122.089	116.258
P06132	P06132	DCUP_HUMAN	UROD	Uroporphyrinogen decarboxylase	66.2256	52.3593
P06280	P06280	AGAL_HUMAN	GLA	Alpha-galactosidase A	82.6686	94.1969
P06396	P06396	GELS_HUMAN	GSN	Gelsolin	34.927	43.4661
P06454	P06454	PTMA_HUMAN	PTMA	Prothymosin alpha	1427.98	1316.98
P06493	P06493	CDK1_HUMAN	CDK1	Cyclin-dependent kinase 1	345.324	376.654
P06576	P06576	ATPB_HUMAN	ATP5F1B	ATP synthase subunit beta, mitochondrial	1689.26	1652.74
P06730	P06730	IF4E_HUMAN	EIF4E	Eukaryotic translation initiation factor 4E	225.776	250.656
P06732	P06732	KCRM_HUMAN	CKM	Creatine kinase M-type	95.173	70.934
P06733	P06733	ENOA_HUMAN	ENO1	Alpha-enolase	9225.94	9543.38
P06737	P06737	PYGL_HUMAN	PYGL	Glycogen phosphorylase, liver form	242.642	250.884
P06744	P06744	G6PI_HUMAN	GPI	Glucose-6-phosphate isomerase	992.572	1028
P06746	P06746	DPOLB_HUMAN	POLB	DNA polymerase beta		6.12169
P06748	P06748	NPM_HUMAN	NPM1	Nucleophosmin	7478.52	6826.61
P06753	P06753	TPM3_HUMAN	TPM3	Tropomyosin alpha-3 chain	281.283	239.436
P06865	P06865	HEXA_HUMAN	HEXA	Beta-hexosaminidase subunit alpha	51.9127	44.6992
P07099	P07099	HYEP_HUMAN	EPHX1	Epoxide hydrolase 1	146.859	141.346
P07108	P07108	ACBP_HUMAN	DBI	Acyl-CoA-binding protein	32.051	35.8223
P07195	P00338;P07195;P07864;Q6ZMR3	LDHB_HUMAN	LDHB	L-lactate dehydrogenase B chain	5051.13	5050.18
P07196	P07196	NFL_HUMAN	NEFL	Neurofilament light polypeptide	25.3922	28.5361
P07197	P07197	NFM_HUMAN	NEFM	Neurofilament medium polypeptide	105.103	111.187
P07199	P07199	CENPB_HUMAN	CENPB	Major centromere autoantigen B	13.0942	12.0606
P07203	P07203	GPX1_HUMAN	GPX1	Glutathione peroxidase 1	46.1266	52.3478
P07237	P07237	PDIA1_HUMAN	P4HB	Protein disulfide-isomerase	1084.85	1069.98
P07305	P07305	H10_HUMAN	H1-0	Histone H1.0	801.869	659.591
P07311	P07311	ACYP1_HUMAN	ACYP1	Acylphosphatase-1	23.132	17.2444
P07339	P07339	CATD_HUMAN	CTSD	Cathepsin D	198.423	168.725
P07355	A6NMY6;P07355	ANXA2_HUMAN	ANXA2	Annexin A2	248.963	250.061
P07384	P07384	CAN1_HUMAN	CAPN1	Calpain-1 catalytic subunit	51.8512	50.2672
P07437	P07437	TBB5_HUMAN	TUBB	Tubulin beta chain	4103.2	4129.92
P07602	P07602	SAP_HUMAN	PSAP	Prosaposin	391.974	444.919
P07686	P07686	HEXB_HUMAN	HEXB	Beta-hexosaminidase subunit beta	120.877	117.652
P07737	P07737	PROF1_HUMAN	PFN1	Profilin-1	2017.84	2298.2
P07741	P07741	APT_HUMAN	APRT	Adenine phosphoribosyltransferase	519.816	544.075
P07814	P07814	SYEP_HUMAN	EPRS1	Bifunctional glutamate/proline--tRNA ligase	489.236	467.385
P07858	P07858	CATB_HUMAN	CTSB	Cathepsin B	48.3011	51.5001
P07900	P07900	HS90A_HUMAN	HSP90AA1	Heat shock protein HSP 90-alpha	2498.84	2291.85
P07910	P07910	HNRPC_HUMAN	HNRNPC	Heterogeneous nuclear ribonucleoproteins C1/C2	2231.99	2221.78
P07919	P07919	QCR6_HUMAN	UQCRH	Cytochrome b-c1 complex subunit 6, mitochondrial	43.4013	59.0362
P07947	P07947	YES_HUMAN	YES1	Tyrosine-protein kinase Yes	6.51526	10.7886
P07948	P06241;P07947;P07948;P08631;P12931	LYN_HUMAN	LYN	Tyrosine-protein kinase Lyn	39.8208	29.0423
P07954	P07954	FUMH_HUMAN	FH	Fumarate hydratase, mitochondrial	147.099	150.242
P08133	P08133	ANXA6_HUMAN	ANXA6	Annexin A6	243.901	227.332
P08134	P08134;P61586;P62745	RHOC_HUMAN	RHOC	Rho-related GTP-binding protein RhoC	503.844	504.438
P08195	P08195	4F2_HUMAN	SLC3A2	4F2 cell-surface antigen heavy chain	270.587	295.009
P08237	P08237	PFKAM_HUMAN	PFKM	ATP-dependent 6-phosphofructokinase, muscle type	73.0956	68.0593
P08238	P07900;P08238;Q14568;Q58FF8	HS90B_HUMAN	HSP90AB1	Heat shock protein HSP 90-beta	3930.65	3878.08
P08240	P08240	SRPRA_HUMAN	SRPRA	Signal recognition particle receptor subunit alpha	57.5788	51.0109
P08243	P08243	ASNS_HUMAN	ASNS	Asparagine synthetase [glutamine-hydrolyzing]	419.757	397.735
P08397	P08397	HEM3_HUMAN	HMBS	Porphobilinogen deaminase	127.128	130.956
P08559	P08559	ODPA_HUMAN	PDHA1	Pyruvate dehydrogenase E1 component subunit alpha, somatic form, mitochondrial	282.479	260.403
P08574	P08574	CY1_HUMAN	CYC1	Cytochrome c1, heme protein, mitochondrial	230.638	240.61
P08579	P08579	RU2B_HUMAN	SNRPB2	U2 small nuclear ribonucleoprotein B''	149.624	150.456
P08621	P08621	RU17_HUMAN	SNRNP70	U1 small nuclear ribonucleoprotein 70 kDa	361.025	340.252
P08648	P08648	ITA5_HUMAN	ITGA5	Integrin alpha-5	3.64551	13.4204
P08670	P08670	VIME_HUMAN	VIM	Vimentin	4387	4260.92
P08708	P08708	RS17_HUMAN	RPS17	40S ribosomal protein S17	650.405	704.487
P08754	P04899;P08754;P09471;P63096	GNAI3_HUMAN	GNAI3	Guanine nucleotide-binding protein G(i) subunit alpha-3	56.5198	62.094
P08758	P08758	ANXA5_HUMAN	ANXA5	Annexin A5	624.586	698.01
P08865	P08865	RSSA_HUMAN	RPSA	40S ribosomal protein SA	1691.17	1662.9
P08962	P08962	CD63_HUMAN	CD63	CD63 antigen	36.1064	46.3035
P09001	P09001	RM03_HUMAN	MRPL3	39S ribosomal protein L3, mitochondrial	42.471	33.6818
P09012	P09012	SNRPA_HUMAN	SNRPA	U1 small nuclear ribonucleoprotein A	305.1	300.988
P09104	P09104	ENOG_HUMAN	ENO2	Gamma-enolase	63.4242	61.9558
P09110	P09110	THIK_HUMAN	ACAA1	3-ketoacyl-CoA thiolase, peroxisomal	43.6522	38.7938
P09132	P09132	SRP19_HUMAN	SRP19	Signal recognition particle 19 kDa protein	32.2427	28.2313
P09211	P09211	GSTP1_HUMAN	GSTP1	Glutathione S-transferase P	1275.12	1356.85
P09234	P09234	RU1C_HUMAN	SNRPC	U1 small nuclear ribonucleoprotein C	57.3043	64.0973
P09382	P09382	LEG1_HUMAN	LGALS1	Galectin-1	46.9677	45.017
P09417	P09417	DHPR_HUMAN	QDPR	Dihydropteridine reductase	49.1748	44.4904
P09429	P09429;P26583;B2RPK0	HMGB1_HUMAN	HMGB1	High mobility group protein B1	847.011	877.765
P09455	P09455	RET1_HUMAN	RBP1	Retinol-binding protein 1	62.3712	65.4612
P09493	P09493	TPM1_HUMAN	TPM1	Tropomyosin alpha-1 chain	469.824	344.04
P09496	P09496	CLCA_HUMAN	CLTA	Clathrin light chain A	328.48	359.358
P09497	P09497	CLCB_HUMAN	CLTB	Clathrin light chain B	115.263	122.787
P09525	P09525	ANXA4_HUMAN	ANXA4	Annexin A4	28.673	27.1886
P09543	P09543	CN37_HUMAN	CNP	2',3'-cyclic-nucleotide 3'-phosphodiesterase	76.7433	81.8563
P09601	P09601	HMOX1_HUMAN	HMOX1	Heme oxygenase 1	23.2767	40.4915
P09622	P09622	DLDH_HUMAN	DLD	Dihydrolipoyl dehydrogenase, mitochondrial	320.88	286.32
P09651	P09651	ROA1_HUMAN	HNRNPA1	Heterogeneous nuclear ribonucleoprotein A1	2528.58	2588.21
P09661	P09661	RU2A_HUMAN	SNRPA1	U2 small nuclear ribonucleoprotein A'	214.61	230.96
P09669	P09669	COX6C_HUMAN	COX6C	Cytochrome c oxidase subunit 6C	278.116	300.543
P09874	P09874	PARP1_HUMAN	PARP1	Poly [ADP-ribose] polymerase 1	1469.77	1454.49
P09884	P09884	DPOLA_HUMAN	POLA1	DNA polymerase alpha catalytic subunit	160.128	94.8664
P09936	P09936	UCHL1_HUMAN	UCHL1	Ubiquitin carboxyl-terminal hydrolase isozyme L1	655.372	669.261
P09960	P09960	LKHA4_HUMAN	LTA4H	Leukotriene A-4 hydrolase	309.76	294.208
P09972	P09972	ALDOC_HUMAN	ALDOC	Fructose-bisphosphate aldolase C	60.933	62.2445
P0C0S5;Q71UI9	P0C0S5;Q71UI9	H2AV_HUMAN;H2AZ_HUMAN	H2AZ1;H2AZ2	Histone H2A.Z	1212.29	1215.36
P0CG22;Q9BTZ2	Q9BTZ2;P0CG22	DHRS4_HUMAN;DR4L1_HUMAN	DHRS4;DHRS4L1	Putative dehydrogenase/reductase SDR family member 4-like 1	14.9061	8.79498
P0CG39	A0JP26;A5A3E0;B2RU33;Q6S8J3;A0A0A6YYL3;P0CG38;P0CG39;Q6S545;Q6S5H5;Q6S8J7;A6NI47;H3BUK9	POTEJ_HUMAN	POTEJ	POTE ankyrin domain family member J	312.845	312.782
P0DMV8;P0DMV9	P0DMV8;P0DMV9;P34931	HS71A_HUMAN;HS71B_HUMAN	HSPA1A;HSPA1B	Heat shock 70 kDa protein 1A	2958.18	2901.72
P0DP23;P0DP24;P0DP25	P0DP23;P0DP24;P0DP25	CALM1_HUMAN;CALM2_HUMAN;CALM3_HUMAN	CALM1;CALM2;CALM3	Calmodulin-1	544.81	556.307
P0DPB6	P0DPB6	RPAC2_HUMAN	POLR1D	DNA-directed RNA polymerases I and III subunit RPAC2	28.9598	46.0745
P0DPH7;P0DPH8;Q6PEY2;Q71U36	P0DPH7;P0DPH8;Q6PEY2;Q71U36	TBA1A_HUMAN;TBA3C_HUMAN;TBA3D_HUMAN;TBA3E_HUMAN	TUBA1A;TUBA3C;TUBA3D;TUBA3E	Tubulin alpha-3C chain	52.4143	44.6302
P10109	P10109	ADX_HUMAN	FDX1	Adrenodoxin, mitochondrial	34.5807	31.4624
P10155	P10155	RO60_HUMAN	RO60	RNA-binding protein RO60	186.725	157.931
P10253	P10253	LYAG_HUMAN	GAA	Lysosomal alpha-glucosidase	50.9013	55.804
P10301	P10301	RRAS_HUMAN	RRAS	Ras-related protein R-Ras	13.8453	9.5634
P10321	P10321	HLAC_HUMAN	HLA-C	HLA class I histocompatibility antigen, C alpha chain	29.7164	35.1656
P10398	P04049;P10398;P15056	ARAF_HUMAN	ARAF	Serine/threonine-protein kinase A-Raf	18.7293	6.21227
P10412	P10412;P16402;P16403	H14_HUMAN	H1-4	Histone H1.4	10264.9	10213
P10515	P10515	ODP2_HUMAN	DLAT	Dihydrolipoyllysine-residue acetyltransferase component of pyruvate dehydrogenase complex, mitochondrial	271.209	259.741
P10589;P24468	P10589;P24468	COT1_HUMAN;COT2_HUMAN	NR2F1;NR2F2	COUP transcription factor 1	10.9383	11.6557
P10599	P10599	THIO_HUMAN	TXN	Thioredoxin	751.37	718.133
P10606	P10606	COX5B_HUMAN	COX5B	Cytochrome c oxidase subunit 5B, mitochondrial	1490.06	1390.53
P10636	P10636	TAU_HUMAN	MAPT	Microtubule-associated protein tau	26.9309	55.8957
P10644	P10644	KAP0_HUMAN	PRKAR1A	cAMP-dependent protein kinase type I-alpha regulatory subunit	39.902	39.4893
P10768	P10768	ESTD_HUMAN	ESD	S-formylglutathione hydrolase	133.638	143.662
P10809	P10809	CH60_HUMAN	HSPD1	60 kDa heat shock protein, mitochondrial	3361.45	3305.58
P11021	P11021	BIP_HUMAN	HSPA5	Endoplasmic reticulum chaperone BiP	2406.7	2507.18
P11047	P11047	LAMC1_HUMAN	LAMC1	Laminin subunit gamma-1	11.9897	15.0748
P11117	P11117	PPAL_HUMAN	ACP2	Lysosomal acid phosphatase	13.5406	24.9712
P11142	P0DMV8;P0DMV9;P11021;P11142;P34931;P54652	HSP7C_HUMAN	HSPA8	Heat shock cognate 71 kDa protein	3670.46	3577.63
P11166	P11166	GTR1_HUMAN	SLC2A1	Solute carrier family 2, facilitated glucose transporter member 1	9.51932	14.106
P11171	P11171	EPB41_HUMAN	EPB41	Protein 4.1	52.773	42.2479
P11172	P11172	UMPS_HUMAN	UMPS	Uridine 5'-monophosphate synthase	86.4587	87.8763
P11177	P11177	ODPB_HUMAN	PDHB	Pyruvate dehydrogenase E1 component subunit beta, mitochondrial	261.293	250.613
P11182	P11182	ODB2_HUMAN	DBT	Lipoamide acyltransferase component of branched-chain alpha-keto acid dehydrogenase complex, mitochondrial	29.1977	30.2931
P11216	P11216	PYGB_HUMAN	PYGB	Glycogen phosphorylase, brain form	86.2937	79.9865
P11233	P11233	RALA_HUMAN	RALA	Ras-related protein Ral-A	205.434	161.825
P11279	P11279	LAMP1_HUMAN	LAMP1	Lysosome-associated membrane glycoprotein 1	143.056	155.563
P11310	P11310	ACADM_HUMAN	ACADM	Medium-chain specific acyl-CoA dehydrogenase, mitochondrial	169.759	167.246
P11387	P11387	TOP1_HUMAN	TOP1	DNA topoisomerase 1	355.615	361.858
P11388	P11388	TOP2A_HUMAN	TOP2A	DNA topoisomerase 2-alpha	286.008	294.485
P11413	P11413	G6PD_HUMAN	G6PD	Glucose-6-phosphate 1-dehydrogenase	136.844	138.125
P11441	P11441	UBL4A_HUMAN	UBL4A	Ubiquitin-like protein 4A	52.1628	63.0022
P11498	P11498	PYC_HUMAN	PC	Pyruvate carboxylase, mitochondrial	47.1239	44.3936
P11586	P11586	C1TC_HUMAN	MTHFD1	C-1-tetrahydrofolate synthase, cytoplasmic	755.568	784.229
P11717	P11717	MPRI_HUMAN	IGF2R	Cation-independent mannose-6-phosphate receptor	78.6703	73.9495
P11766	P11766	ADHX_HUMAN	ADH5	Alcohol dehydrogenase class-3	287.529	321.681
P11802	P11802	CDK4_HUMAN	CDK4	Cyclin-dependent kinase 4	47.0703	27.6904
P11908	P11908	PRPS2_HUMAN	PRPS2	Ribose-phosphate pyrophosphokinase 2	36.5407	28.4355
P11940	P11940;Q4VXU2	PABP1_HUMAN	PABPC1	Polyadenylate-binding protein 1	590.748	596.462
P12004	P12004	PCNA_HUMAN	PCNA	Proliferating cell nuclear antigen	878.454	981.554
P12081	P12081;P49590	HARS1_HUMAN	HARS1	Histidine--tRNA ligase, cytoplasmic	186.95	194.005
P12235	P12235	ADT1_HUMAN	SLC25A4	ADP/ATP translocase 1	64.702	50.6572
P12236	P05141;P12235;P12236;Q9H0C2	ADT3_HUMAN	SLC25A6	ADP/ATP translocase 3	4289.54	4167.1
P12268	P12268	IMDH2_HUMAN	IMPDH2	Inosine-5'-monophosphate dehydrogenase 2	741.834	755.878
P12270	P12270	TPR_HUMAN	TPR	Nucleoprotein TPR	136.524	125.827
P12277	P12277	KCRB_HUMAN	CKB	Creatine kinase B-type	3675.98	3283.08
P12532	P12532	KCRU_HUMAN	CKMT1B	Creatine kinase U-type, mitochondrial	331.946	350.514
P12694	P12694	ODBA_HUMAN	BCKDHA	2-oxoisovalerate dehydrogenase subunit alpha, mitochondrial	10.7328	11.292
P12814	P12814	ACTN1_HUMAN	ACTN1	Alpha-actinin-1	109.258	95.0562
P12955	P12955	PEPD_HUMAN	PEPD	Xaa-Pro dipeptidase	113.351	123.619
P12956	P12956	XRCC6_HUMAN	XRCC6	X-ray repair cross-complementing protein 6	892.967	885.464
P13010	P13010	XRCC5_HUMAN	XRCC5	X-ray repair cross-complementing protein 5	1053.89	1018.33
P13073	P13073	COX41_HUMAN	COX4I1	Cytochrome c oxidase subunit 4 isoform 1, mitochondrial	787.541	814.643
P13473	P13473	LAMP2_HUMAN	LAMP2	Lysosome-associated membrane glycoprotein 2	280.789	273.21
P13489	P13489	RINI_HUMAN	RNH1	Ribonuclease inhibitor	221.056	213.289
P13591	P13591	NCAM1_HUMAN	NCAM1	Neural cell adhesion molecule 1	17.3713	16.825
P13637	P13637;P50993;P54707;Q13733	AT1A3_HUMAN	ATP1A3	Sodium/potassium-transporting ATPase subunit alpha-3	25.3021	16.7322
P13639	P13639	EF2_HUMAN	EEF2	Elongation factor 2	3126.41	3121.08
P13667	P13667	PDIA4_HUMAN	PDIA4	Protein disulfide-isomerase A4	460.066	443.209
P13674	P13674	P4HA1_HUMAN	P4HA1	Prolyl 4-hydroxylase subunit alpha-1	26.6166	19.7322
P13693	P13693;Q56UQ5	TCTP_HUMAN	TPT1	Translationally-controlled tumor protein	506.19	490.115
P13725	P13725	ONCM_HUMAN	OSM	Oncostatin-M	63.8991	63.0066
P13797	P13797	PLST_HUMAN	PLS3	Plastin-3	1681.04	1695.29
P13798	P13798	ACPH_HUMAN	APEH	Acylamino-acid-releasing enzyme	66.2652	53.8766
P13804	P13804	ETFA_HUMAN	ETFA	Electron transfer flavoprotein subunit alpha, mitochondrial	651.395	658.12
P13807	P13807	GYS1_HUMAN	GYS1	Glycogen [starch] synthase, muscle	15.5441	20.8599
P13861	P13861	KAP2_HUMAN	PRKAR2A	cAMP-dependent protein kinase type II-alpha regulatory subunit	127.148	139.278
P13984	P13984	T2FB_HUMAN	GTF2F2	General transcription factor IIF subunit 2	100.027	105.775
P13987	P13987	CD59_HUMAN	CD59	CD59 glycoprotein	35.0575	37.5693
P13995	P13995	MTDC_HUMAN	MTHFD2	Bifunctional methylenetetrahydrofolate dehydrogenase/cyclohydrolase, mitochondrial	115.27	104.888
P14174	P14174	MIF_HUMAN	MIF	Macrophage migration inhibitory factor	3436.76	3492.36
P14209	P14209	CD99_HUMAN	CD99	CD99 antigen	83.5865
P14314	P14314	GLU2B_HUMAN	PRKCSH	Glucosidase 2 subunit beta	580.685	570.24
P14324	P14324	FPPS_HUMAN	FDPS	Farnesyl pyrophosphate synthase	219.734	191.73
P14373	P14373	TRI27_HUMAN	TRIM27	Zinc finger protein RFP	12.3223	12.5321
P14406	P14406	CX7A2_HUMAN	COX7A2	Cytochrome c oxidase subunit 7A2, mitochondrial	469.155	380.83
P14550	P14550	AK1A1_HUMAN	AKR1A1	Aldo-keto reductase family 1 member A1	222.726	231.668
P14618	P14618	KPYM_HUMAN	PKM	Pyruvate kinase PKM	1960.8	1963.71
P14625	P14625	ENPL_HUMAN	HSP90B1	Endoplasmin	970.214	928.235
P14635	P14635	CCNB1_HUMAN	CCNB1	G2/mitotic-specific cyclin-B1	35.222	33.374
P14678;P63162	P14678;P63162	RSMB_HUMAN;RSMN_HUMAN	SNRPB;SNRPN	Small nuclear ribonucleoprotein-associated proteins B and B'	931.5	781.141
P14735	P14735	IDE_HUMAN	IDE	Insulin-degrading enzyme	74.9701	74.4136
P14854	P14854	CX6B1_HUMAN	COX6B1	Cytochrome c oxidase subunit 6B1	164.162	157.234
P14866	P14866	HNRPL_HUMAN	HNRNPL	Heterogeneous nuclear ribonucleoprotein L	776.349	736.766
P14868	P14868	SYDC_HUMAN	DARS1	Aspartate--tRNA ligase, cytoplasmic	421.872	404.842
P14923	P14923	PLAK_HUMAN	JUP	Junction plakoglobin	53.4575	50.5683
P14927	P14927	QCR7_HUMAN	UQCRB	Cytochrome b-c1 complex subunit 7	71.5786	67.761
P15104	P15104	GLNA_HUMAN	GLUL	Glutamine synthetase	61.3668	74.2639
P15121	P15121	ALDR_HUMAN	AKR1B1	Aldo-keto reductase family 1 member B1	408.301	394.388
P15151	P15151	PVR_HUMAN	PVR	Poliovirus receptor	51.7284	39.477
P15170	P15170	ERF3A_HUMAN	GSPT1	Eukaryotic peptide chain release factor GTP-binding subunit ERF3A	348.647	358.511
P15291	P15291	B4GT1_HUMAN	B4GALT1	Beta-1,4-galactosyltransferase 1	15.093	13.865
P15311	P15311	EZRI_HUMAN	EZR	Ezrin	253.401	283.341
P15374	P15374	UCHL3_HUMAN	UCHL3	Ubiquitin carboxyl-terminal hydrolase isozyme L3	98.9493	107.757
P15531	P15531	NDKA_HUMAN	NME1	Nucleoside diphosphate kinase A	4934.77	4804.16
P15586	P15586	GNS_HUMAN	GNS	N-acetylglucosamine-6-sulfatase	51.3481	57.6455
P15880	P15880	RS2_HUMAN	RPS2	40S ribosomal protein S2	1277.36	1282.85
P15924	P15924	DESP_HUMAN	DSP	Desmoplakin	37.0347	37.3579
P15927	P15927	RFA2_HUMAN	RPA2	Replication protein A 32 kDa subunit	349.684	360.344
P15954	P15954	COX7C_HUMAN	COX7C	Cytochrome c oxidase subunit 7C, mitochondrial	403.561	417.196
P16083	P16083	NQO2_HUMAN	NQO2	Ribosyldihydronicotinamide dehydrogenase [quinone]	50.724	64.055
P16104	P04908;P0C0S8;P16104;P20671;Q7L7L0;Q8IUE6;Q93077;Q96KK5;Q99878;Q9BTM1	H2AX_HUMAN	H2AX	Histone H2AX	27538.9	28729.9
P16152	P16152	CBR1_HUMAN	CBR1	Carbonyl reductase [NADPH] 1	380.968	375.544
P16220	P16220;P18846	CREB1_HUMAN	CREB1	Cyclic AMP-responsive element-binding protein 1	69.3603	59.6445
P16278	P16278	BGAL_HUMAN	GLB1	Beta-galactosidase	25.5874	23.7688
P16333	P16333	NCK1_HUMAN	NCK1	Cytoplasmic protein NCK1	26.2499	33.6518
P16383	P16383	GCFC2_HUMAN	GCFC2	Intron Large complex component GCFC2	16.2856	18.2751
P16402	P16402	H13_HUMAN	H1-3	Histone H1.3	212.444	191.713
P16403	P16403	H12_HUMAN	H1-2	Histone H1.2	1585.49	1338.6
P16435	P16435	NCPR_HUMAN	POR	NADPH--cytochrome P450 reductase	75.1498	74.7154
P16615	P16615	AT2A2_HUMAN	ATP2A2	Sarcoplasmic/endoplasmic reticulum calcium ATPase 2	235.355	235.979
P16930	P16930	FAAA_HUMAN	FAH	Fumarylacetoacetase	36.605	34.1888
P16949	P16949	STMN1_HUMAN	STMN1	Stathmin	268.681	252.342
P16989	P16989	YBOX3_HUMAN	YBX3	Y-box-binding protein 3	176.915	165.859
P17066	P17066;P48741	HSP76_HUMAN	HSPA6	Heat shock 70 kDa protein 6	829.407	1232.45
P17096	P17096	HMGA1_HUMAN	HMGA1	High mobility group protein HMG-I/HMG-Y	282.643	310.511
P17152	P17152	TMM11_HUMAN	TMEM11	Transmembrane protein 11, mitochondrial	38.9559	32.1694
P17174	P17174	AATC_HUMAN	GOT1	Aspartate aminotransferase, cytoplasmic	106.9	110.397
P17480	P17480	UBF1_HUMAN	UBTF	Nucleolar transcription factor 1	79.1132	70.3835
P17568	P17568	NDUB7_HUMAN	NDUFB7	NADH dehydrogenase [ubiquinone] 1 beta subcomplex subunit 7	38.3695	33.799
P17612	P17612;P22694	KAPCA_HUMAN	PRKACA	cAMP-dependent protein kinase catalytic subunit alpha	151.925	119.306
P17655	P17655	CAN2_HUMAN	CAPN2	Calpain-2 catalytic subunit	45.837	46.6926
P17693	P17693	HLAG_HUMAN	HLA-G	HLA class I histocompatibility antigen, alpha chain G	40.0529
P17812	P17812;Q9NRF8	PYRG1_HUMAN	CTPS1	CTP synthase 1	190.254	182.91
P17844	P17844	DDX5_HUMAN	DDX5	Probable ATP-dependent RNA helicase DDX5	293.592	284.104
P17858	P08237;P17858	PFKAL_HUMAN	PFKL	ATP-dependent 6-phosphofructokinase, liver type	149.9	160.475
P17900	P17900	SAP3_HUMAN	GM2A	Ganglioside GM2 activator	7.60933
P17980	P17980	PRS6A_HUMAN	PSMC3	26S proteasome regulatory subunit 6A	285.137	337.472
P17987	P17987	TCPA_HUMAN	TCP1	T-complex protein 1 subunit alpha	623.171	608.461
P18031	P18031	PTN1_HUMAN	PTPN1	Tyrosine-protein phosphatase non-receptor type 1	78.3198	85.5433
P18074	P18074	ERCC2_HUMAN	ERCC2	General transcription and DNA repair factor IIH helicase subunit XPD	17.6091	19.2236
P18077	P18077	RL35A_HUMAN	RPL35A	60S ribosomal protein L35a	944.019	1005.13
P18085	P18085	ARF4_HUMAN	ARF4	ADP-ribosylation factor 4	210.823	218.991
P18124	P18124	RL7_HUMAN	RPL7	60S ribosomal protein L7	1440.6	1288.53
P18206	P18206	VINC_HUMAN	VCL	Vinculin	214.5	212.552
P18583	P18583	SON_HUMAN	SON	Protein SON	85.548	76.8763
P18615	P18615	NELFE_HUMAN	NELFE	Negative elongation factor E	2.69062	6.12454
P18621	P18621	RL17_HUMAN	RPL17	60S ribosomal protein L17	919.839	967.102
P18669	P18669	PGAM1_HUMAN	PGAM1	Phosphoglycerate mutase 1	1259.64	1217.5
P18754	P18754	RCC1_HUMAN	RCC1	Regulator of chromosome condensation	706.865	667.466
P18847	P18847	ATF3_HUMAN	ATF3	Cyclic AMP-dependent transcription factor ATF-3	29.636	29.0725
P18858	P18858	DNLI1_HUMAN	LIG1	DNA ligase 1	24.8054	29.5913
P18859	P18859	ATP5J_HUMAN	ATP5PF	ATP synthase-coupling factor 6, mitochondrial	92.4613	104.765
P18887	P18887	XRCC1_HUMAN	XRCC1	DNA repair protein XRCC1	39.6844	41.8722
P19174	P19174	PLCG1_HUMAN	PLCG1	1-phosphatidylinositol 4,5-bisphosphate phosphodiesterase gamma-1	31.6379	29.9421
P19338	P19338	NUCL_HUMAN	NCL	Nucleolin	2706.22	2718.62
P19367	P19367	HXK1_HUMAN	HK1	Hexokinase-1	251.247	235.661
P19387	P19387	RPB3_HUMAN	POLR2C	DNA-directed RNA polymerase II subunit RPB3	106.858	135.34
P19388	P19388	RPAB1_HUMAN	POLR2E	DNA-directed RNA polymerases I, II, and III subunit RPABC1	98.6358	110.791
P19404	P19404	NDUV2_HUMAN	NDUFV2	NADH dehydrogenase [ubiquinone] flavoprotein 2, mitochondrial	156.872	135.645
P19525	P19525	E2AK2_HUMAN	EIF2AK2	Interferon-induced, double-stranded RNA-activated protein kinase	31.4136	31.6661
P19623	P19623	SPEE_HUMAN	SRM	Spermidine synthase	360.449	304.477
P19784	P19784	CSK22_HUMAN	CSNK2A2	Casein kinase II subunit alpha'	31.1407	46.8288
P19838	P19838	NFKB1_HUMAN	NFKB1	Nuclear factor NF-kappa-B p105 subunit	5.54764	10.7094
P20020	P20020;P23634	AT2B1_HUMAN	ATP2B1	Plasma membrane calcium-transporting ATPase 1	37.9418	57.3939
P20042	P20042	IF2B_HUMAN	EIF2S2	Eukaryotic translation initiation factor 2 subunit 2	139.029	124.549
P20073	P20073	ANXA7_HUMAN	ANXA7	Annexin A7	62.2806	68.4502
P20226	P20226;Q6SJ96	TBP_HUMAN	TBP	TATA-box-binding protein	39.1295	5.14175
P20248	P20248	CCNA2_HUMAN	CCNA2	Cyclin-A2	33.1611
P20290	P20290	BTF3_HUMAN	BTF3	Transcription factor BTF3	229.658	255.281
P20338	P20338	RAB4A_HUMAN	RAB4A	Ras-related protein Rab-4A	49.3015	43.8356
P20339	P20339	RAB5A_HUMAN	RAB5A	Ras-related protein Rab-5A	44.5222	47.6131
P20340	P20340	RAB6A_HUMAN	RAB6A	Ras-related protein Rab-6A	154.335	171.381
P20585	P20585	MSH3_HUMAN	MSH3	DNA mismatch repair protein Msh3	24.8328	15.153
P20618	P20618	PSB1_HUMAN	PSMB1	Proteasome subunit beta type-1	289.969	281.946
P20645	P20645	MPRD_HUMAN	M6PR	Cation-dependent mannose-6-phosphate receptor	65.7693	51.3759
P20674	P20674	COX5A_HUMAN	COX5A	Cytochrome c oxidase subunit 5A, mitochondrial	364.89	345.656
P20700	P20700	LMNB1_HUMAN	LMNB1	Lamin-B1	1015.34	990.492
P20810	P20810	ICAL_HUMAN	CAST	Calpastatin	21.9174	28.3236
P20839	P20839	IMDH1_HUMAN	IMPDH1	Inosine-5'-monophosphate dehydrogenase 1	47.3448	36.4825
P20962	P20962	PTMS_HUMAN	PTMS	Parathymosin	466.035	456.784
P21127	P21127;Q9UQ88	CD11B_HUMAN	CDK11B	Cyclin-dependent kinase 11B	45.274	48.0927
P21266	P21266	GSTM3_HUMAN	GSTM3	Glutathione S-transferase Mu 3	147.088	149.419
P21281	P21281	VATB2_HUMAN	ATP6V1B2	V-type proton ATPase subunit B, brain isoform	85.6672	99.0866
P21283	P21283	VATC1_HUMAN	ATP6V1C1	V-type proton ATPase subunit C 1	24.8102	23.236
P21333	P21333	FLNA_HUMAN	FLNA	Filamin-A	335.914	323.198
P21399	P21399	ACOHC_HUMAN	ACO1	Cytoplasmic aconitate hydratase	58.2441	50.8236
P21796	P21796	VDAC1_HUMAN	VDAC1	Voltage-dependent anion-selective channel protein 1	588.433	660.318
P21912	P21912	SDHB_HUMAN	SDHB	Succinate dehydrogenase [ubiquinone] iron-sulfur subunit, mitochondrial	177.719	162.134
P21926	P21926	CD9_HUMAN	CD9	CD9 antigen	52.4895	57.279
P21964	P21964	COMT_HUMAN	COMT	Catechol O-methyltransferase	154.252	121.152
P22033	P22033	MUTA_HUMAN	MMUT	Methylmalonyl-CoA mutase, mitochondrial	35.717	31.2562
P22059	P22059	OSBP1_HUMAN	OSBP	Oxysterol-binding protein 1	54.7402	51.4366
P22061	P22061	PIMT_HUMAN	PCMT1	Protein-L-isoaspartate(D-aspartate) O-methyltransferase	288.369	263.244
P22087	P22087	FBRL_HUMAN	FBL	rRNA 2'-O-methyltransferase fibrillarin	941.16	877.581
P22102	P22102	PUR2_HUMAN	GART	Trifunctional purine biosynthetic protein adenosine-3	426.674	422.604
P22234	P22234	PUR6_HUMAN	PAICS	Bifunctional phosphoribosylaminoimidazole carboxylase/phosphoribosylaminoimidazole succinocarboxamide synthetase	800.096	808.848
P22307	P22307	SCP2_HUMAN	SCP2	Sterol carrier protein 2	119.396	116.391
P22314	P22314	UBA1_HUMAN	UBA1	Ubiquitin-like modifier-activating enzyme 1	1308.24	1308.65
P22392	P22392;O60361	NDKB_HUMAN	NME2	Nucleoside diphosphate kinase B	780.274	705.949
P22413	P22413	ENPP1_HUMAN	ENPP1	Ectonucleotide pyrophosphatase/phosphodiesterase family member 1	17.0684	18.7304
P22570	P22570	ADRO_HUMAN	FDXR	NADPH:adrenodoxin oxidoreductase, mitochondrial	44.1292	49.9414
P22626	P22626	ROA2_HUMAN	HNRNPA2B1	Heterogeneous nuclear ribonucleoproteins A2/B1	3254.35	3012.7
P22681	P22681	CBL_HUMAN	CBL	E3 ubiquitin-protein ligase CBL	20.1837	19.4943
P22695	P22695	QCR2_HUMAN	UQCRC2	Cytochrome b-c1 complex subunit 2, mitochondrial	203.122	174.915
P22830	P22830	HEMH_HUMAN	FECH	Ferrochelatase, mitochondrial	10.9145	9.94616
P23193	P23193;Q15560	TCEA1_HUMAN	TCEA1	Transcription elongation factor A protein 1	263.535	264.924
P23246	P23246	SFPQ_HUMAN	SFPQ	Splicing factor, proline- and glutamine-rich	889.443	858.767
P23258	P23258;Q9NRH3	TBG1_HUMAN	TUBG1	Tubulin gamma-1 chain	98.8074	84.593
P23284	P23284	PPIB_HUMAN	PPIB	Peptidyl-prolyl cis-trans isomerase B	625.051	738.589
P23368	P23368	MAOM_HUMAN	ME2	NAD-dependent malic enzyme, mitochondrial	85.119	80.3115
P23378	P23378	GCSP_HUMAN	GLDC	Glycine dehydrogenase (decarboxylating), mitochondrial	7.85908	14.685
P23381	P23381	SYWC_HUMAN	WARS1	Tryptophan--tRNA ligase, cytoplasmic	126.674	132.53
P23396	P23396	RS3_HUMAN	RPS3	40S ribosomal protein S3	1490.81	1472.84
P23434	P23434	GCSH_HUMAN	GCSH	Glycine cleavage system H protein, mitochondrial	46.4934	48.6854
P23443	P23443	KS6B1_HUMAN	RPS6KB1	Ribosomal protein S6 kinase beta-1	245.702	215.919
P23526	P23526	SAHH_HUMAN	AHCY	Adenosylhomocysteinase	888.698	846.402
P23528	P23528;Q9Y281	COF1_HUMAN	CFL1	Cofilin-1	2409.54	2192.69
P23588	P23588	IF4B_HUMAN	EIF4B	Eukaryotic translation initiation factor 4B	368.156	414.485
P23634	P23634	AT2B4_HUMAN	ATP2B4	Plasma membrane calcium-transporting ATPase 4		17.3154
P23786	P23786	CPT2_HUMAN	CPT2	Carnitine O-palmitoyltransferase 2, mitochondrial	37.0957	37.2011
P23919	P23919	KTHY_HUMAN	DTYMK	Thymidylate kinase	224.123	212.954
P23921	P23921	RIR1_HUMAN	RRM1	Ribonucleoside-diphosphate reductase large subunit	64.4718	56.3572
P24311	P24311	COX7B_HUMAN	COX7B	Cytochrome c oxidase subunit 7B, mitochondrial	44.4326
P24534	P24534	EF1B_HUMAN	EEF1B2	Elongation factor 1-beta	2319.38	2340.11
P24539	P24539	AT5F1_HUMAN	ATP5PB	ATP synthase F(0) complex subunit B1, mitochondrial	290.999	298.982
P24666	P24666	PPAC_HUMAN	ACP1	Low molecular weight phosphotyrosine protein phosphatase	176.745	229.792
P24723;Q02156	P24723;Q02156	KPCE_HUMAN;KPCL_HUMAN	PRKCE;PRKCH	Protein kinase C eta type	37.5736	41.3779
P24752	P24752	THIL_HUMAN	ACAT1	Acetyl-CoA acetyltransferase, mitochondrial	440.864	452.339
P24928	P24928	RPB1_HUMAN	POLR2A	DNA-directed RNA polymerase II subunit RPB1	44.24	45.3599
P24941	P24941	CDK2_HUMAN	CDK2	Cyclin-dependent kinase 2	91.6367	96.463
P25205	P25205	MCM3_HUMAN	MCM3	DNA replication licensing factor MCM3	212.186	214.525
P25208	P25208	NFYB_HUMAN	NFYB	Nuclear transcription factor Y subunit beta	8.07963	10.7169
P25325	P25325	THTM_HUMAN	MPST	3-mercaptopyruvate sulfurtransferase	110.212	120.215
P25398	P25398	RS12_HUMAN	RPS12	40S ribosomal protein S12	1130.33	891.085
P25440	P25440	BRD2_HUMAN	BRD2	Bromodomain-containing protein 2	61.5922	63.7437
P25685	P25685;Q9UDY4	DNJB1_HUMAN	DNAJB1	DnaJ homolog subfamily B member 1	82.687	79.8651
P25705	P25705	ATPA_HUMAN	ATP5F1A	ATP synthase subunit alpha, mitochondrial	1268.08	1315.94
P25786	P25786	PSA1_HUMAN	PSMA1	Proteasome subunit alpha type-1	472.988	427.045
P25787	P25787	PSA2_HUMAN	PSMA2	Proteasome subunit alpha type-2	237.521	279.238
P25788	P25788	PSA3_HUMAN	PSMA3	Proteasome subunit alpha type-3	262.137	229.916
P25789	P25789	PSA4_HUMAN	PSMA4	Proteasome subunit alpha type-4	423.077	373.979
P26038	P26038	MOES_HUMAN	MSN	Moesin	465.716	495.558
P26196	P26196	DDX6_HUMAN	DDX6	Probable ATP-dependent RNA helicase DDX6	165.399	159.815
P26358	P26358	DNMT1_HUMAN	DNMT1	DNA (cytosine-5)-methyltransferase 1	66.0251	67.5821
P26368	P26368	U2AF2_HUMAN	U2AF2	Splicing factor U2AF 65 kDa subunit	435.607	441.642
P26373	P26373	RL13_HUMAN	RPL13	60S ribosomal protein L13	840.775	792.199
P26440	P26440	IVD_HUMAN	IVD	Isovaleryl-CoA dehydrogenase, mitochondrial	37.919	29.6487
P26583	P26583	HMGB2_HUMAN	HMGB2	High mobility group protein B2	778.781	736.417
P26599	P26599	PTBP1_HUMAN	PTBP1	Polypyrimidine tract-binding protein 1	688.258	713.851
P26639	A2RTX5;P26639	SYTC_HUMAN	TARS1	Threonine--tRNA ligase 1, cytoplasmic	426.656	408.435
P26640	P26640	SYVC_HUMAN	VARS1	Valine--tRNA ligase	138.419	135.391
P26641	P26641	EF1G_HUMAN	EEF1G	Elongation factor 1-gamma	1890.06	1845.27
P26885	P26885	FKBP2_HUMAN	FKBP2	Peptidyl-prolyl cis-trans isomerase FKBP2	134.022	154.727
P27144	P27144	KAD4_HUMAN	AK4	Adenylate kinase 4, mitochondrial	86.1321	82.6582
P27348	P27348	1433T_HUMAN	YWHAQ	14-3-3 protein theta	868.512	821.376
P27361	P27361	MK03_HUMAN	MAPK3	Mitogen-activated protein kinase 3	79.2417	94.8417
P27449	P27449	VATL_HUMAN	ATP6V0C	V-type proton ATPase 16 kDa proteolipid subunit c	28.4947	31.9925
P27635	P27635;Q96L21	RL10_HUMAN	RPL10	60S ribosomal protein L10	1169.71	1088.14
P27694	P27694	RFA1_HUMAN	RPA1	Replication protein A 70 kDa DNA-binding subunit	246.073	240.346
P27695	P27695	APEX1_HUMAN	APEX1	DNA-(apurinic or apyrimidinic site) endonuclease	318.701	307.478
P27707	P27707	DCK_HUMAN	DCK	Deoxycytidine kinase	19.2459	26.4966
P27708	P27708	PYR1_HUMAN	CAD	CAD protein	261.917	255.538
P27797	P27797	CALR_HUMAN	CALR	Calreticulin	514.473	555.175
P27816	P27816	MAP4_HUMAN	MAP4	Microtubule-associated protein 4	201.066	194.469
P27824	P27824	CALX_HUMAN	CANX	Calnexin	774.966	731.527
P28066	P28066	PSA5_HUMAN	PSMA5	Proteasome subunit alpha type-5	315.138	299.06
P28070	P28070	PSB4_HUMAN	PSMB4	Proteasome subunit beta type-4	216.325	203.002
P28072	P28072	PSB6_HUMAN	PSMB6	Proteasome subunit beta type-6	621.836	619.324
P28074	P28074	PSB5_HUMAN	PSMB5	Proteasome subunit beta type-5	272.616	290.253
P28161	P28161	GSTM2_HUMAN	GSTM2	Glutathione S-transferase Mu 2	51.3708	45.6265
P28288	P28288	ABCD3_HUMAN	ABCD3	ATP-binding cassette sub-family D member 3	60.6783	59.4704
P28289	P28289	TMOD1_HUMAN	TMOD1	Tropomodulin-1	6.95184	5.02156
P28331	P28331	NDUS1_HUMAN	NDUFS1	NADH-ubiquinone oxidoreductase 75 kDa subunit, mitochondrial	169.62	180.354
P28340	P28340	DPOD1_HUMAN	POLD1	DNA polymerase delta catalytic subunit	713.431	629.931
P28370	P28370	SMCA1_HUMAN	SMARCA1	Probable global transcription activator SNF2L1	18.8055	21.6466
P28482	P28482	MK01_HUMAN	MAPK1	Mitogen-activated protein kinase 1	92.5238	99.0439
P28676	P28676	GRAN_HUMAN	GCA	Grancalcin	31.9859	32.4412
P28838	P28838	AMPL_HUMAN	LAP3	Cytosol aminopeptidase	133.349	135.865
P29084	P29084	T2EB_HUMAN	GTF2E2	Transcription initiation factor IIE subunit beta	1.91223	2.67553
P29144	P29144	TPP2_HUMAN	TPP2	Tripeptidyl-peptidase 2	61.6328	57.4309
P29218	P29218	IMPA1_HUMAN	IMPA1	Inositol monophosphatase 1	85.4539	74.9593
P29372	P29372	3MG_HUMAN	MPG	DNA-3-methyladenine glycosylase	15.5341	24.2576
P29373	P29373	RABP2_HUMAN	CRABP2	Cellular retinoic acid-binding protein 2	370.17	355.286
P29401	P29401	TKT_HUMAN	TKT	Transketolase	871.801	876.535
P29558;Q6XE24	P29558;Q6XE24	RBMS1_HUMAN;RBMS3_HUMAN	RBMS1;RBMS3	RNA-binding motif, single-stranded-interacting protein 1	6.02232	12.1668
P29590	P29590	PML_HUMAN	PML	Protein PML	19.8981	17.2342
P29692	P29692	EF1D_HUMAN	EEF1D	Elongation factor 1-delta	1052.89	1056.67
P29966	P29966	MARCS_HUMAN	MARCKS	Myristoylated alanine-rich C-kinase substrate	338.398	343.271
P29992	P29992	GNA11_HUMAN	GNA11	Guanine nucleotide-binding protein subunit alpha-11	33.7551	36.5701
P30040	P30040	ERP29_HUMAN	ERP29	Endoplasmic reticulum resident protein 29	327.804	340.162
P30041	P30041	PRDX6_HUMAN	PRDX6	Peroxiredoxin-6	1300.03	1227.84
P30043	P30043	BLVRB_HUMAN	BLVRB	Flavin reductase (NADPH)	176.413	154.401
P30044	P30044	PRDX5_HUMAN	PRDX5	Peroxiredoxin-5, mitochondrial	662.375	642.537
P30046	P30046;A6NHG4	DOPD_HUMAN	DDT	D-dopachrome decarboxylase	535.017	540.313
P30048	P30048	PRDX3_HUMAN	PRDX3	Thioredoxin-dependent peroxide reductase, mitochondrial	1005.76	950.732
P30049	P30049	ATPD_HUMAN	ATP5F1D	ATP synthase subunit delta, mitochondrial	381.651	397.295
P30050	P30050	RL12_HUMAN	RPL12	60S ribosomal protein L12	1446	1266.46
P30084	P30084	ECHM_HUMAN	ECHS1	Enoyl-CoA hydratase, mitochondrial	487.945	508.21
P30085	P30085	KCY_HUMAN	CMPK1	UMP-CMP kinase	102.102	94.538
P30086	P30086	PEBP1_HUMAN	PEBP1	Phosphatidylethanolamine-binding protein 1	1281.2	1250.36
P30101	P30101	PDIA3_HUMAN	PDIA3	Protein disulfide-isomerase A3	1010.97	974.34
P30153	P30153	2AAA_HUMAN	PPP2R1A	Serine/threonine-protein phosphatase 2A 65 kDa regulatory subunit A alpha isoform	332.422	340.04
P30154	P30154	2AAB_HUMAN	PPP2R1B	Serine/threonine-protein phosphatase 2A 65 kDa regulatory subunit A beta isoform	6.5826	7.92917
P30260	P30260	CDC27_HUMAN	CDC27	Cell division cycle protein 27 homolog	31.5311	22.3883
P30405	P30405	PPIF_HUMAN	PPIF	Peptidyl-prolyl cis-trans isomerase F, mitochondrial	67.8689	47.223
P30419	P30419	NMT1_HUMAN	NMT1	Glycylpeptide N-tetradecanoyltransferase 1	122.596	121.529
P30519	P30519	HMOX2_HUMAN	HMOX2	Heme oxygenase 2	87.2326	89.1349
P30520	P30520	PURA2_HUMAN	ADSS2	Adenylosuccinate synthetase isozyme 2	89.8239	103.958
P30533	P30533	AMRP_HUMAN	LRPAP1	Alpha-2-macroglobulin receptor-associated protein	45.2237	38.0743
P30536	P30536	TSPO_HUMAN	TSPO	Translocator protein	111.524	136.469
P30566	P30566	PUR8_HUMAN	ADSL	Adenylosuccinate lyase	95.367	99.0481
P30626	P30626	SORCN_HUMAN	SRI	Sorcin	240.999	234.52
P30740	P30740;P50452;P50453;O75830	ILEU_HUMAN	SERPINB1	Leukocyte elastase inhibitor	43.4851	28.9463
P30825	P30825	SL7A1_HUMAN	SLC7A1	High affinity cationic amino acid transporter 1	110.636	117.36
P30837	P30837	AL1B1_HUMAN	ALDH1B1	Aldehyde dehydrogenase X, mitochondrial	126.685	117.802
P30876	P30876	RPB2_HUMAN	POLR2B	DNA-directed RNA polymerase II subunit RPB2	118.031	108.204
P31040	P31040	SDHA_HUMAN	SDHA	Succinate dehydrogenase [ubiquinone] flavoprotein subunit, mitochondrial	251.726	240.971
P31146	P31146	COR1A_HUMAN	CORO1A	Coronin-1A	62.9036	57.1446
P31150	P31150	GDIA_HUMAN	GDI1	Rab GDP dissociation inhibitor alpha	164.247	176.048
P31153	P31153	METK2_HUMAN	MAT2A	S-adenosylmethionine synthase isoform type-2	145.476	145.137
P31350	P31350	RIR2_HUMAN	RRM2	Ribonucleoside-diphosphate reductase subunit M2	67.49	75.8156
P31483	P31483	TIA1_HUMAN	TIA1	Cytotoxic granule associated RNA binding protein TIA1	39.9829	32.1061
P31689	P31689	DNJA1_HUMAN	DNAJA1	DnaJ homolog subfamily A member 1	171.107	132.859
P31930	P31930	QCR1_HUMAN	UQCRC1	Cytochrome b-c1 complex subunit 1, mitochondrial	322.919	366.388
P31937	P31937	3HIDH_HUMAN	HIBADH	3-hydroxyisobutyrate dehydrogenase, mitochondrial	60.4318	78.4622
P31939	P31939	PUR9_HUMAN	ATIC	Bifunctional purine biosynthesis protein ATIC	375.79	356.358
P31942	P31942	HNRH3_HUMAN	HNRNPH3	Heterogeneous nuclear ribonucleoprotein H3	269.266	285.53
P31943	P31943	HNRH1_HUMAN	HNRNPH1	Heterogeneous nuclear ribonucleoprotein H	1805.92	1837.7
P31946	P31946	1433B_HUMAN	YWHAB	14-3-3 protein beta/alpha	749.843	756.512
P31947	P31947	1433S_HUMAN	SFN	14-3-3 protein sigma	4239.18	4073.73
P31948	P31948	STIP1_HUMAN	STIP1	Stress-induced-phosphoprotein 1	1093.97	1078.7
P31949	P31949	S10AB_HUMAN	S100A11	Protein S100-A11	213.684	174.939
P32119	P32119	PRDX2_HUMAN	PRDX2	Peroxiredoxin-2	1365.4	1348.67
P32121	P32121	ARRB2_HUMAN	ARRB2	Beta-arrestin-2	16.3785	14.1285
P32189;Q14409	P32189;Q14409	GLPK3_HUMAN;GLPK_HUMAN	GK;GK3P	Glycerol kinase	21.5917	15.0603
P32322	P32322	P5CR1_HUMAN	PYCR1	Pyrroline-5-carboxylate reductase 1, mitochondrial	241.186	227.742
P32929	P32929	CGL_HUMAN	CTH	Cystathionine gamma-lyase	229.648	238.888
P32969	P32969	RL9_HUMAN	RPL9P9	60S ribosomal protein L9	641.477	588.887
P33121	P33121	ACSL1_HUMAN	ACSL1	Long-chain-fatty-acid--CoA ligase 1	34.0704	32.8563
P33176	P33176	KINH_HUMAN	KIF5B	Kinesin-1 heavy chain	84.8383	81.4986
P33240	P33240	CSTF2_HUMAN	CSTF2	Cleavage stimulation factor subunit 2	207.254	206.982
P33316	P33316	DUT_HUMAN	DUT	Deoxyuridine 5'-triphosphate nucleotidohydrolase, mitochondrial	302.422	275.186
P33527	P33527	MRP1_HUMAN	ABCC1	Multidrug resistance-associated protein 1	7.38008	4.93321
P33991	P33991	MCM4_HUMAN	MCM4	DNA replication licensing factor MCM4	133.063	143.695
P33992	P33992	MCM5_HUMAN	MCM5	DNA replication licensing factor MCM5	269.073	250.172
P33993	P33993	MCM7_HUMAN	MCM7	DNA replication licensing factor MCM7	181.944	173.611
P34896	P34896	GLYC_HUMAN	SHMT1	Serine hydroxymethyltransferase, cytosolic	15.3502	21.9737
P34897	P34897	GLYM_HUMAN	SHMT2	Serine hydroxymethyltransferase, mitochondrial	462.605	454.03
P34932	P34932	HSP74_HUMAN	HSPA4	Heat shock 70 kDa protein 4	503.628	544.673
P34949	P34949	MPI_HUMAN	MPI	Mannose-6-phosphate isomerase	79.1829	92.6606
P35080	P35080	PROF2_HUMAN	PFN2	Profilin-2	87.0108	95.6916
P35219	P35219	CAH8_HUMAN	CA8	Carbonic anhydrase-related protein	40.8971	26.6508
P35221	P35221	CTNA1_HUMAN	CTNNA1	Catenin alpha-1	59.9889	58.6207
P35222	P35222	CTNB1_HUMAN	CTNNB1	Catenin beta-1	44.2251	39.8715
P35232	P35232	PHB1_HUMAN	PHB1	Prohibitin 1	1159.46	1056.41
P35237	P35237;P50452	SPB6_HUMAN	SERPINB6	Serpin B6	50.3145	56.9293
P35241	P35241	RADI_HUMAN	RDX	Radixin	113.161	107.601
P35244	P35244	RFA3_HUMAN	RPA3	Replication protein A 14 kDa subunit	289.896	267.588
P35249	P35249	RFC4_HUMAN	RFC4	Replication factor C subunit 4	68.8949	74.0263
P35250	P35250	RFC2_HUMAN	RFC2	Replication factor C subunit 2	73.4595	85.4866
P35251	P35251	RFC1_HUMAN	RFC1	Replication factor C subunit 1	44.6577	45.8526
P35268	P35268	RL22_HUMAN	RPL22	60S ribosomal protein L22	924.546	825.196
P35269	P35269	T2FA_HUMAN	GTF2F1	General transcription factor IIF subunit 1	37.4715	29.7684
P35270	P35270	SPRE_HUMAN	SPR	Sepiapterin reductase	49.785	58.3832
P35520	P35520	CBS_HUMAN	CBS	Cystathionine beta-synthase	317.52	320.709
P35573	P35573	GDE_HUMAN	AGL	Glycogen debranching enzyme	48.9396	48.8431
P35579	P35579	MYH9_HUMAN	MYH9	Myosin-9	338.247	336.646
P35580	P35580;Q7Z406	MYH10_HUMAN	MYH10	Myosin-10	135.848	126.452
P35606	P35606	COPB2_HUMAN	COPB2	Coatomer subunit beta'	169.477	190.841
P35610	P35610	SOAT1_HUMAN	SOAT1	Sterol O-acyltransferase 1	24.542	23.2845
P35611	P35611	ADDA_HUMAN	ADD1	Alpha-adducin	62.7298	70.2374
P35613	P35613	BASI_HUMAN	BSG	Basigin	551.121	496.73
P35637	P35637	FUS_HUMAN	FUS	RNA-binding protein FUS	1016.61	1036.9
P35658	P35658	NU214_HUMAN	NUP214	Nuclear pore complex protein Nup214	92.3095	85.9079
P35659	P35659	DEK_HUMAN	DEK	Protein DEK	312.619	325.32
P35754	P35754	GLRX1_HUMAN	GLRX	Glutaredoxin-1	24.2105	20.5254
P35813	P35813	PPM1A_HUMAN	PPM1A	Protein phosphatase 1A	19.2811	25.8203
P35914	P35914	HMGCL_HUMAN	HMGCL	Hydroxymethylglutaryl-CoA lyase, mitochondrial	8.1843	15.4139
P35998	P35998	PRS7_HUMAN	PSMC2	26S proteasome regulatory subunit 7	243.025	230.901
P36021	P36021	MOT8_HUMAN	SLC16A2	Monocarboxylate transporter 8	6.392	9.71412
P36404	P36404	ARL2_HUMAN	ARL2	ADP-ribosylation factor-like protein 2	86.6443	62.846
P36405	P36405	ARL3_HUMAN	ARL3	ADP-ribosylation factor-like protein 3	136.632	142.34
P36507	P36507	MP2K2_HUMAN	MAP2K2	Dual specificity mitogen-activated protein kinase kinase 2	25.7793
P36542	P36542	ATPG_HUMAN	ATP5F1C	ATP synthase subunit gamma, mitochondrial	297.852	334.375
P36543	P36543	VATE1_HUMAN	ATP6V1E1	V-type proton ATPase subunit E 1	62.1019	86.0326
P36551	P36551	HEM6_HUMAN	CPOX	Oxygen-dependent coproporphyrinogen-III oxidase, mitochondrial	101.32	103.574
P36578	P36578	RL4_HUMAN	RPL4	60S ribosomal protein L4	1255.04	1288.28
P36639	P36639	8ODP_HUMAN	NUDT1	Oxidized purine nucleoside triphosphate hydrolase	11.6222	21.8318
P36776	P36776	LONM_HUMAN	LONP1	Lon protease homolog, mitochondrial	103.52	105.014
P36871	P36871	PGM1_HUMAN	PGM1	Phosphoglucomutase-1	260.181	264.618
P36873	P36873	PP1G_HUMAN	PPP1CC	Serine/threonine-protein phosphatase PP1-gamma catalytic subunit	29.9456	40.2227
P36915	P36915	GNL1_HUMAN	GNL1	Guanine nucleotide-binding protein-like 1	25.8592	22.7045
P36954	P36954	RPB9_HUMAN	POLR2I	DNA-directed RNA polymerase II subunit RPB9	23.8991	21.6814
P36957	P36957	ODO2_HUMAN	DLST	Dihydrolipoyllysine-residue succinyltransferase component of 2-oxoglutarate dehydrogenase complex, mitochondrial	255.168	302.695
P36969	P36969	GPX4_HUMAN	GPX4	Phospholipid hydroperoxide glutathione peroxidase	61.6898	82.5812
P37108	P37108	SRP14_HUMAN	SRP14	Signal recognition particle 14 kDa protein	264.077	328.572
P37198	P37198	NUP62_HUMAN	NUP62	Nuclear pore glycoprotein p62	65.3717	59.0694
P37235	P37235	HPCL1_HUMAN	HPCAL1	Hippocalcin-like protein 1	13.8368	17.0961
P37802	P37802	TAGL2_HUMAN	TAGLN2	Transgelin-2	1314.82	1236.87
P37837	P37837	TALDO_HUMAN	TALDO1	Transaldolase	1007.52	1088.53
P37840	P37840	SYUA_HUMAN	SNCA	Alpha-synuclein	83.3011	78.9267
P38117	P38117	ETFB_HUMAN	ETFB	Electron transfer flavoprotein subunit beta	331.065	331.307
P38159	P38159;Q96E39	RBMX_HUMAN	RBMX	RNA-binding motif protein, X chromosome	553.346	576.386
P38432	P38432	COIL_HUMAN	COIL	Coilin	55.2015	51.3973
P38571	P38571	LICH_HUMAN	LIPA	Lysosomal acid lipase/cholesteryl ester hydrolase	16.3668	22.3822
P38606	P38606	VATA_HUMAN	ATP6V1A	V-type proton ATPase catalytic subunit A	140.356	127.7
P38646	P38646	GRP75_HUMAN	HSPA9	Stress-70 protein, mitochondrial	1177.11	1111.08
P38919	P38919	IF4A3_HUMAN	EIF4A3	Eukaryotic initiation factor 4A-III	430.805	436.768
P39019	P39019	RS19_HUMAN	RPS19	40S ribosomal protein S19	1030.07	1145.84
P39023	P39023;Q92901	RL3_HUMAN	RPL3	60S ribosomal protein L3	624.9	598.299
P39656	P39656	OST48_HUMAN	DDOST	Dolichyl-diphosphooligosaccharide--protein glycosyltransferase 48 kDa subunit	313.507	302.745
P39687	P39687;O43423	AN32A_HUMAN	ANP32A	Acidic leucine-rich nuclear phosphoprotein 32 family member A	984.577	913.353
P39748	P39748	FEN1_HUMAN	FEN1	Flap endonuclease 1	378.609	335.27
P39880;Q13948	P39880;Q13948	CASP_HUMAN;CUX1_HUMAN	CUX1	Homeobox protein cut-like 1	12.5433	20.3326
P40222	P40222	TXLNA_HUMAN	TXLNA	Alpha-taxilin	113.624	108.29
P40227	P40227	TCPZ_HUMAN	CCT6A	T-complex protein 1 subunit zeta	863.24	856.179
P40424;P40425	P40424;P40425	PBX1_HUMAN;PBX2_HUMAN	PBX1;PBX2	Pre-B-cell leukemia transcription factor 1	2.73687	11.8046
P40429	P40429;Q6NVV1	RL13A_HUMAN	RPL13A	60S ribosomal protein L13a	1271.32	1249.21
P40616	P40616	ARL1_HUMAN	ARL1	ADP-ribosylation factor-like protein 1	65.4824	55.9493
P40763	P40763	STAT3_HUMAN	STAT3	Signal transducer and activator of transcription 3	9.55411	15.1085
P40855	P40855	PEX19_HUMAN	PEX19	Peroxisomal biogenesis factor 19	33.2075	40.9403
P40925	P40925	MDHC_HUMAN	MDH1	Malate dehydrogenase, cytoplasmic	632.892	606.679
P40926	P40926	MDHM_HUMAN	MDH2	Malate dehydrogenase, mitochondrial	2481.95	2514.82
P40937	P40937	RFC5_HUMAN	RFC5	Replication factor C subunit 5	139.81	119.428
P40938	P40938	RFC3_HUMAN	RFC3	Replication factor C subunit 3	182.174	144.089
P40939	P40939	ECHA_HUMAN	HADHA	Trifunctional enzyme subunit alpha, mitochondrial	386.703	379.526
P41091	P41091	IF2G_HUMAN	EIF2S3	Eukaryotic translation initiation factor 2 subunit 3	379.175	376.411
P41208	P41208	CETN2_HUMAN	CETN2	Centrin-2	14.4584	12.4756
P41214	P41214	EIF2D_HUMAN	EIF2D	Eukaryotic translation initiation factor 2D	22.7641	28.1103
P41219	P41219	PERI_HUMAN	PRPH	Peripherin	33.4789	21.8942
P41223	P41223	BUD31_HUMAN	BUD31	Protein BUD31 homolog	33.4663	17.734
P41227	P41227;Q9BSU3	NAA10_HUMAN	NAA10	N-alpha-acetyltransferase 10	148.048	145.159
P41229;Q9BY66;Q9UGL1	P41229;Q9BY66;Q9UGL1	KDM5B_HUMAN;KDM5C_HUMAN;KDM5D_HUMAN	KDM5B;KDM5C;KDM5D	Lysine-specific demethylase 5C		10.9174
P41236	P41236	IPP2_HUMAN	PPP1R2	Protein phosphatase inhibitor 2	4.00022	13.7387
P41240	P41240	CSK_HUMAN	CSK	Tyrosine-protein kinase CSK	98.268	78.6023
P41250	P41250	GARS_HUMAN	GARS1	Glycine--tRNA ligase	279.739	294.465
P41252	P41252	SYIC_HUMAN	IARS1	Isoleucine--tRNA ligase, cytoplasmic	306.703	320.869
P41567	P41567;O60739	EIF1_HUMAN	EIF1	Eukaryotic translation initiation factor 1	144.295	129.15
P41743	P41743;Q05513	KPCI_HUMAN	PRKCI	Protein kinase C iota type	31.0448	26.7921
P42126	P42126	ECI1_HUMAN	ECI1	Enoyl-CoA delta isomerase 1, mitochondrial	192.454	188.257
P42166	P42166;P42167	LAP2A_HUMAN	TMPO	Lamina-associated polypeptide 2, isoform alpha	225.602	213.048
P42167	P42167	LAP2B_HUMAN	TMPO	Lamina-associated polypeptide 2, isoforms beta/gamma	606.115	553.543
P42224	P42224	STAT1_HUMAN	STAT1	Signal transducer and activator of transcription 1-alpha/beta	33.6988	35.6774
P42261;P42262;P42263	P42261;P42262;P42263	GRIA1_HUMAN;GRIA2_HUMAN;GRIA3_HUMAN	GRIA1;GRIA2;GRIA3	Glutamate receptor 1	155.782	145.571
P42285	P42285	MTREX_HUMAN	MTREX	Exosome RNA helicase MTR4	140.344	134.491
P42345	P42345	MTOR_HUMAN	MTOR	Serine/threonine-protein kinase mTOR	25.2685	28.73
P42356	P42356	PI4KA_HUMAN	PI4KA	Phosphatidylinositol 4-kinase alpha	15.0949	9.47191
P42574	P42574	CASP3_HUMAN	CASP3	Caspase-3	41.2344	34.271
P42677	P42677;Q71UM5	RS27_HUMAN	RPS27	40S ribosomal protein S27	842.107	955.63
P42695	P42695	CNDD3_HUMAN	NCAPD3	Condensin-2 complex subunit D3	18.693	9.28734
P42696	P42696	RBM34_HUMAN	RBM34	RNA-binding protein 34	39.079	39.9614
P42704	P42704	LPPRC_HUMAN	LRPPRC	Leucine-rich PPR motif-containing protein, mitochondrial	391.125	389.823
P42765	P42765	THIM_HUMAN	ACAA2	3-ketoacyl-CoA thiolase, mitochondrial	101.165	62.4233
P42766	P42766	RL35_HUMAN	RPL35	60S ribosomal protein L35	844.05	708.721
P42771	P42771;P42772	CDN2A_HUMAN	CDKN2A	Cyclin-dependent kinase inhibitor 2A	59.4078	47.5064
P42785	P42785	PCP_HUMAN	PRCP	Lysosomal Pro-X carboxypeptidase	14.9549	28.6667
P42858	P42858	HD_HUMAN	HTT	Huntingtin	14.4391	25.8122
P43007	P43007	SATT_HUMAN	SLC1A4	Neutral amino acid transporter A	11.4194
P43034	P43034	LIS1_HUMAN	PAFAH1B1	Platelet-activating factor acetylhydrolase IB subunit beta	103.841	111.326
P43155	P43155	CACP_HUMAN	CRAT	Carnitine O-acetyltransferase	13.7696	12.968
P43243	P43243	MATR3_HUMAN	MATR3	Matrin-3	812.973	808.523
P43246	P43246	MSH2_HUMAN	MSH2	DNA mismatch repair protein Msh2	73.0396	69.1666
P43304	P43304	GPDM_HUMAN	GPD2	Glycerol-3-phosphate dehydrogenase, mitochondrial	69.6001	64.7502
P43307	P43307	SSRA_HUMAN	SSR1	Translocon-associated protein subunit alpha	350.463	357.746
P43354	P43354	NR4A2_HUMAN	NR4A2	Nuclear receptor subfamily 4 group A member 2	12.2115	7.11068
P43487	P43487	RANG_HUMAN	RANBP1	Ran-specific GTPase-activating protein	915.431	1140.15
P43490	P43490	NAMPT_HUMAN	NAMPT	Nicotinamide phosphoribosyltransferase	104.111	117.425
P43686	P43686	PRS6B_HUMAN	PSMC4	26S proteasome regulatory subunit 6B	350.179	337.443
P43897	P43897	EFTS_HUMAN	TSFM	Elongation factor Ts, mitochondrial	76.5938	70.2433
P45877	P45877	PPIC_HUMAN	PPIC	Peptidyl-prolyl cis-trans isomerase C	11.3188	11.7075
P45880	P45880	VDAC2_HUMAN	VDAC2	Voltage-dependent anion-selective channel protein 2	701.35	839.43
P45954	P45954	ACDSB_HUMAN	ACADSB	Short/branched chain specific acyl-CoA dehydrogenase, mitochondrial	34.9123	33.142
P45973	P45973	CBX5_HUMAN	CBX5	Chromobox protein homolog 5	141.774	127.505
P45974	P45974	UBP5_HUMAN	USP5	Ubiquitin carboxyl-terminal hydrolase 5	161.962	169.939
P45984;P53779	P45984;P53779	MK09_HUMAN;MK10_HUMAN	MAPK10;MAPK9	Mitogen-activated protein kinase 9	12.0476	8.76093
P46013	P46013	KI67_HUMAN	MKI67	Proliferation marker protein Ki-67	107.149	102.28
P46060	P46060	RAGP1_HUMAN	RANGAP1	Ran GTPase-activating protein 1	255.528	250.838
P46063	P46063	RECQ1_HUMAN	RECQL	ATP-dependent DNA helicase Q1	141.439	130.804
P46087	P46087	NOP2_HUMAN	NOP2	Probable 28S rRNA (cytosine(4447)-C(5))-methyltransferase	140.159	144.205
P46108	P46108	CRK_HUMAN	CRK	Adapter molecule crk	66.8134	78.9064
P46109	P46109	CRKL_HUMAN	CRKL	Crk-like protein	244.015	216.035
P46199	P46199	IF2M_HUMAN	MTIF2	Translation initiation factor IF-2, mitochondrial	25.7402	36.354
P46379	P46379	BAG6_HUMAN	BAG6	Large proline-rich protein BAG6	94.3672	89.2884
P46459	P46459	NSF_HUMAN	NSF	Vesicle-fusing ATPase	144.172	145.4
P46736	P46736	BRCC3_HUMAN	BRCC3	Lys-63-specific deubiquitinase BRCC36	18.6283	15.6502
P46776	P46776	RL27A_HUMAN	RPL27A	60S ribosomal protein L27a	1461.07	1545.02
P46777	P46777	RL5_HUMAN	RPL5	60S ribosomal protein L5	825.697	832.783
P46778	P46778	RL21_HUMAN	RPL21	60S ribosomal protein L21	627.19	714.328
P46779	P46779	RL28_HUMAN	RPL28	60S ribosomal protein L28	927.152	998.617
P46781	P46781	RS9_HUMAN	RPS9	40S ribosomal protein S9	1029.29	1009.81
P46782	P46782	RS5_HUMAN	RPS5	40S ribosomal protein S5	1404.15	1483.82
P46783	P46783;Q9NQ39	RS10_HUMAN	RPS10	40S ribosomal protein S10	885.315	1041.82
P46821	P46821	MAP1B_HUMAN	MAP1B	Microtubule-associated protein 1B	77.9395	78.0577
P46926	P46926	GNPI1_HUMAN	GNPDA1	Glucosamine-6-phosphate isomerase 1	88.5567	73.6605
P46937	P46937	YAP1_HUMAN	YAP1	Transcriptional coactivator YAP1	41.7444	39.2563
P46940	P46940	IQGA1_HUMAN	IQGAP1	Ras GTPase-activating-like protein IQGAP1	107.935	110.13
P46976	P46976	GLYG_HUMAN	GYG1	Glycogenin-1	99.3805	88.2747
P46977	P46977	STT3A_HUMAN	STT3A	Dolichyl-diphosphooligosaccharide--protein glycosyltransferase subunit STT3A	192.1	196.141
P47224	P47224	MSS4_HUMAN	RABIF	Guanine nucleotide exchange factor MSS4	37.8216	44.6831
P47712	P47712	PA24A_HUMAN	PLA2G4A	Cytosolic phospholipase A2	11.4176
P47755	P47755	CAZA2_HUMAN	CAPZA2	F-actin-capping protein subunit alpha-2	73.6072	83.5848
P47756	P47756	CAPZB_HUMAN	CAPZB	F-actin-capping protein subunit beta	431.287	382.986
P47813	P47813;O14602	IF1AX_HUMAN	EIF1AX	Eukaryotic translation initiation factor 1A, X-chromosomal	194.168	215.828
P47897	P47897	SYQ_HUMAN	QARS1	Glutamine--tRNA ligase	206.549	207.928
P47914	P47914	RL29_HUMAN	RPL29	60S ribosomal protein L29	1162.5	1067.23
P47985	P47985;P0C7P4	UCRI_HUMAN	UQCRFS1	Cytochrome b-c1 complex subunit Rieske, mitochondrial	171.756	172.877
P48047	P48047	ATPO_HUMAN	ATP5PO	ATP synthase subunit O, mitochondrial	257.789	256.342
P48059	P48059	LIMS1_HUMAN	LIMS1	LIM and senescent cell antigen-like-containing domain protein 1	28.4905	33.5359
P48147	P48147	PPCE_HUMAN	PREP	Prolyl endopeptidase	76.195	72.7546
P48163	P48163	MAOX_HUMAN	ME1	NADP-dependent malic enzyme	42.1643	45.9616
P48426	P48426;P78356	PI42A_HUMAN	PIP4K2A	Phosphatidylinositol 5-phosphate 4-kinase type-2 alpha	16.0743	18.0847
P48444	P48444	COPD_HUMAN	ARCN1	Coatomer subunit delta	159.453	155.748
P48449	P48449	LSS_HUMAN	LSS	Lanosterol synthase	15.755	19.646
P48506	P48506	GSH1_HUMAN	GCLC	Glutamate--cysteine ligase catalytic subunit	37.0476	54.7705
P48507	P48507	GSH0_HUMAN	GCLM	Glutamate--cysteine ligase regulatory subunit	37.4702	27.335
P48509	P48509	CD151_HUMAN	CD151	CD151 antigen	53.9629	34.6595
P48556	P48556	PSMD8_HUMAN	PSMD8	26S proteasome non-ATPase regulatory subunit 8	184.969	184.832
P48634	P48634	PRC2A_HUMAN	PRRC2A	Protein PRRC2A	93.9212	88.7647
P48637	P48637	GSHB_HUMAN	GSS	Glutathione synthetase	80.6992	96.2022
P48643	P48643	TCPE_HUMAN	CCT5	T-complex protein 1 subunit epsilon	756.374	713.857
P48681	P48681	NEST_HUMAN	NES	Nestin	19.7781	15.5743
P48723	P48723	HSP13_HUMAN	HSPA13	Heat shock 70 kDa protein 13	16.6637	15.8604
P48729	P48729	KC1A_HUMAN	CSNK1A1	Casein kinase I isoform alpha	23.2046	15.659
P48735	P48735	IDHP_HUMAN	IDH2	Isocitrate dehydrogenase [NADP], mitochondrial	387.03	375.438
P48739	P48739	PIPNB_HUMAN	PITPNB	Phosphatidylinositol transfer protein beta isoform	147.791	134.856
P49005	P49005	DPOD2_HUMAN	POLD2	DNA polymerase delta subunit 2	40.8065	39.947
P49006	P49006	MRP_HUMAN	MARCKSL1	MARCKS-related protein	159.915	130.371
P49023	P49023	PAXI_HUMAN	PXN	Paxillin	27.701	45.0709
P49137	P49137	MAPK2_HUMAN	MAPKAPK2	MAP kinase-activated protein kinase 2	20.6632	26.7825
P49189	P49189	AL9A1_HUMAN	ALDH9A1	4-trimethylaminobutyraldehyde dehydrogenase	170.714	183.355
P49207	P49207	RL34_HUMAN	RPL34	60S ribosomal protein L34	1248.43	1181.86
P49247	P49247	RPIA_HUMAN	RPIA	Ribose-5-phosphate isomerase	28.0157	27.2965
P49257	P49257	LMAN1_HUMAN	LMAN1	Protein ERGIC-53	123.972	115.878
P49321	P49321	NASP_HUMAN	NASP	Nuclear autoantigenic sperm protein	825.723	874.598
P49327	P49327	FAS_HUMAN	FASN	Fatty acid synthase	1039.02	992.941
P49354	P49354	FNTA_HUMAN	FNTA	Protein farnesyltransferase/geranylgeranyltransferase type-1 subunit alpha	29.1213	26.4424
P49366	P49366	DHYS_HUMAN	DHPS	Deoxyhypusine synthase		14.8706
P49368	P49368	TCPG_HUMAN	CCT3	T-complex protein 1 subunit gamma	769.659	758.677
P49406	P49406	RM19_HUMAN	MRPL19	39S ribosomal protein L19, mitochondrial	72.0454	79.0668
P49407	P49407	ARRB1_HUMAN	ARRB1	Beta-arrestin-1	5.59712	5.69057
P49411	P49411	EFTU_HUMAN	TUFM	Elongation factor Tu, mitochondrial	1321.76	1205.87
P49419	P49419	AL7A1_HUMAN	ALDH7A1	Alpha-aminoadipic semialdehyde dehydrogenase	130.702	124.339
P49427	P49427	UB2R1_HUMAN	CDC34	Ubiquitin-conjugating enzyme E2 R1	25.8263	23.4957
P49441	P49441	INPP_HUMAN	INPP1	Inositol polyphosphate 1-phosphatase		9.51958
P49454	P49454	CENPF_HUMAN	CENPF	Centromere protein F	12.0416	9.31594
P49458	P49458	SRP09_HUMAN	SRP9	Signal recognition particle 9 kDa protein	252.592	321.353
P49459	P49459	UBE2A_HUMAN	UBE2A	Ubiquitin-conjugating enzyme E2 A	13.8073	6.77079
P49585	P49585;Q9Y5K3	PCY1A_HUMAN	PCYT1A	Choline-phosphate cytidylyltransferase A	18.6746	14.3771
P49588	P49588	SYAC_HUMAN	AARS1	Alanine--tRNA ligase, cytoplasmic	500.52	494.393
P49589	P49589	SYCC_HUMAN	CARS1	Cysteine--tRNA ligase, cytoplasmic	211.552	213.088
P49590	P49590	SYHM_HUMAN	HARS2	Histidine--tRNA ligase, mitochondrial	23.3777	27.8835
P49591	P49591	SYSC_HUMAN	SARS1	Serine--tRNA ligase, cytoplasmic	435.574	433.479
P49593	P49593	PPM1F_HUMAN	PPM1F	Protein phosphatase 1F	27.2946	38.351
P49642	P49642	PRI1_HUMAN	PRIM1	DNA primase small subunit	46.148	45.0883
P49643	P49643	PRI2_HUMAN	PRIM2	DNA primase large subunit	62.9766	64.625
P49711	P49711	CTCF_HUMAN	CTCF	Transcriptional repressor CTCF	24.347	24.333
P49720	P49720	PSB3_HUMAN	PSMB3	Proteasome subunit beta type-3	155.282	144.655
P49721	P49721	PSB2_HUMAN	PSMB2	Proteasome subunit beta type-2	308.249	314.253
P49736	P49736	MCM2_HUMAN	MCM2	DNA replication licensing factor MCM2	161.872	173.183
P49748	P49748	ACADV_HUMAN	ACADVL	Very long-chain specific acyl-CoA dehydrogenase, mitochondrial	64.4454	57.6876
P49750	P49750	YLPM1_HUMAN	YLPM1	YLP motif-containing protein 1	32.9259	38.7845
P49755	P49755	TMEDA_HUMAN	TMED10	Transmembrane emp24 domain-containing protein 10	177.384	200.216
P49756	P49756	RBM25_HUMAN	RBM25	RNA-binding protein 25	146.829	123.358
P49768;P49810	P49768;P49810	PSN1_HUMAN;PSN2_HUMAN	PSEN1;PSEN2	Presenilin-1	32.923	31.5864
P49770	P49770	EI2BB_HUMAN	EIF2B2	Translation initiation factor eIF-2B subunit beta		31.1491
P49773	P49773	HINT1_HUMAN	HINT1	Adenosine 5'-monophosphoramidase HINT1	797.021	760.574
P49790	P49790	NU153_HUMAN	NUP153	Nuclear pore complex protein Nup153	77.5493	89.6847
P49792	P49792	RBP2_HUMAN	RANBP2	E3 SUMO-protein ligase RanBP2	76.6933	77.8216
P49821	P49821	NDUV1_HUMAN	NDUFV1	NADH dehydrogenase [ubiquinone] flavoprotein 1, mitochondrial	96.5209	91.605
P49840	P49840	GSK3A_HUMAN	GSK3A	Glycogen synthase kinase-3 alpha	19.7838	30.3945
P49841	P49841	GSK3B_HUMAN	GSK3B	Glycogen synthase kinase-3 beta	9.78126	22.158
P49902	P49902	5NTC_HUMAN	NT5C2	Cytosolic purine 5'-nucleotidase	30.5387	35.9261
P49903	P49903	SPS1_HUMAN	SEPHS1	Selenide, water dikinase 1	110.449	81.2714
P49915	P49915	GUAA_HUMAN	GMPS	GMP synthase [glutamine-hydrolyzing]	272.089	268.825
P49916	P49916	DNLI3_HUMAN	LIG3	DNA ligase 3	63.3798	51.8134
P49959	P49959	MRE11_HUMAN	MRE11	Double-strand break repair protein MRE11	30.1453	41.5462
P50151	P50151	GBG10_HUMAN	GNG10	Guanine nucleotide-binding protein G(I)/G(S)/G(O) subunit gamma-10	22.801	11.4843
P50213	P50213	IDH3A_HUMAN	IDH3A	Isocitrate dehydrogenase [NAD] subunit alpha, mitochondrial	200.001	182.267
P50225	P50225;P50226	ST1A1_HUMAN	SULT1A1	Sulfotransferase 1A1	45.1029	34.5886
P50336	P50336	PPOX_HUMAN	PPOX	Protoporphyrinogen oxidase	21.3803	31.3566
P50395	P50395	GDIB_HUMAN	GDI2	Rab GDP dissociation inhibitor beta	544.575	540.737
P50402	P50402	EMD_HUMAN	EMD	Emerin	157.917	109.577
P50416	P50416	CPT1A_HUMAN	CPT1A	Carnitine O-palmitoyltransferase 1, liver isoform	19.1722	20.1633
P50453	P50453	SPB9_HUMAN	SERPINB9	Serpin B9	10.3579	11.1594
P50454	P50454	SERPH_HUMAN	SERPINH1	Serpin H1	156.145	133.646
P50502	P50502;Q8NFI4	F10A1_HUMAN	ST13	Hsc70-interacting protein	703.91	713.843
P50552	P50552	VASP_HUMAN	VASP	Vasodilator-stimulated phosphoprotein	18.2095	24.2356
P50570	P50570;Q9UQ16	DYN2_HUMAN	DNM2	Dynamin-2	100.616	110.984
P50579	P50579	MAP2_HUMAN	METAP2	Methionine aminopeptidase 2	10.0332	7.9015
P50583	P50583	AP4A_HUMAN	NUDT2	Bis(5'-nucleosyl)-tetraphosphatase [asymmetrical]	28.5698	29.2584
P50748	P50748	KNTC1_HUMAN	KNTC1	Kinetochore-associated protein 1	9.48316	10.5406
P50750	P50750	CDK9_HUMAN	CDK9	Cyclin-dependent kinase 9	31.9747	41.9106
P50851	P50851	LRBA_HUMAN	LRBA	Lipopolysaccharide-responsive and beige-like anchor protein	29.7169	29.2255
P50897	P50897	PPT1_HUMAN	PPT1	Palmitoyl-protein thioesterase 1	28.1117	20.0333
P50914	P50914	RL14_HUMAN	RPL14	60S ribosomal protein L14	694.492	715.049
P50990	P50990	TCPQ_HUMAN	CCT8	T-complex protein 1 subunit theta	1421.94	1449.55
P50991	P50991	TCPD_HUMAN	CCT4	T-complex protein 1 subunit delta	713.699	703.279
P50995	P50995	ANX11_HUMAN	ANXA11	Annexin A11	110.002	102.195
P51003	P51003;Q9NRJ5	PAPOA_HUMAN	PAPOLA	Poly(A) polymerase alpha	106.369	112.533
P51114	P51114	FXR1_HUMAN	FXR1	RNA-binding protein FXR1	66.1597	71.9876
P51116	P51116	FXR2_HUMAN	FXR2	RNA-binding protein FXR2	177.497	178.564
P51148	P20339;P51148;P61020	RAB5C_HUMAN	RAB5C	Ras-related protein Rab-5C	311.553	391.145
P51149	P51149	RAB7A_HUMAN	RAB7A	Ras-related protein Rab-7a	244.875	235.986
P51151	P51151;Q9NP90	RAB9A_HUMAN	RAB9A	Ras-related protein Rab-9A	102.1	104.109
P51153	O95716;P20336;P20337;P51153;P61006;Q92930;Q96E17	RAB13_HUMAN	RAB13	Ras-related protein Rab-13	84.5925	96.0575
P51398	P51398	RT29_HUMAN	DAP3	28S ribosomal protein S29, mitochondrial	63.0867	57.1648
P51452	P51452	DUS3_HUMAN	DUSP3	Dual specificity protein phosphatase 3	42.3781	49.6989
P51532	P51531;P51532	SMCA4_HUMAN	SMARCA4	Transcription activator BRG1	51.9789	49.7321
P51553	P51553	IDH3G_HUMAN	IDH3G	Isocitrate dehydrogenase [NAD] subunit gamma, mitochondrial	46.5277	39.7827
P51570	P51570	GALK1_HUMAN	GALK1	Galactokinase	127.435	127.993
P51571	P51571	SSRD_HUMAN	SSR4	Translocon-associated protein subunit delta	148.465	131.192
P51572	P51572	BAP31_HUMAN	BCAP31	B-cell receptor-associated protein 31	338.128	323.668
P51580	P51580	TPMT_HUMAN	TPMT	Thiopurine S-methyltransferase	35.4199	31.0921
P51608	P51608	MECP2_HUMAN	MECP2	Methyl-CpG-binding protein 2	51.0172	44.4597
P51610	P51610	HCFC1_HUMAN	HCFC1	Host cell factor 1	125.463	108.649
P51648	P51648	AL3A2_HUMAN	ALDH3A2	Aldehyde dehydrogenase family 3 member A2	22.1342	35.0764
P51649	P51649	SSDH_HUMAN	ALDH5A1	Succinate-semialdehyde dehydrogenase, mitochondrial	27.3267	33.3706
P51659	P51659	DHB4_HUMAN	HSD17B4	Peroxisomal multifunctional enzyme type 2	122.345	120.13
P51665	P51665	PSMD7_HUMAN	PSMD7	26S proteasome non-ATPase regulatory subunit 7	184.537	169.155
P51668;Q9Y2X8	P51668;Q9Y2X8	UB2D1_HUMAN;UB2D4_HUMAN	UBE2D1;UBE2D4	Ubiquitin-conjugating enzyme E2 D1	22.4467	24.1551
P51687	P51687	SUOX_HUMAN	SUOX	Sulfite oxidase, mitochondrial	16.7548	14.9266
P51688	P51688	SPHM_HUMAN	SGSH	N-sulphoglucosamine sulphohydrolase	6.9879	7.58192
P51784	P51784	UBP11_HUMAN	USP11	Ubiquitin carboxyl-terminal hydrolase 11	37.4512	33.266
P51809	P51809	VAMP7_HUMAN	VAMP7	Vesicle-associated membrane protein 7	59.6587	51.8162
P51812	P51812	KS6A3_HUMAN	RPS6KA3	Ribosomal protein S6 kinase alpha-3	57.6506	52.6646
P51858	P51858	HDGF_HUMAN	HDGF	Hepatoma-derived growth factor	411.37	396.327
P51965	P51965;Q969T4;Q96LR5	UB2E1_HUMAN	UBE2E1	Ubiquitin-conjugating enzyme E2 E1	84.3814	103.809
P51970	P51970	NDUA8_HUMAN	NDUFA8	NADH dehydrogenase [ubiquinone] 1 alpha subcomplex subunit 8	150.913	136.344
P51991	P51991	ROA3_HUMAN	HNRNPA3	Heterogeneous nuclear ribonucleoprotein A3	883.051	930.015
P52209	P52209	6PGD_HUMAN	PGD	6-phosphogluconate dehydrogenase, decarboxylating	809.934	808.614
P52272	P52272	HNRPM_HUMAN	HNRNPM	Heterogeneous nuclear ribonucleoprotein M	996.675	1008.45
P52292	P52292	IMA1_HUMAN	KPNA2	Importin subunit alpha-1	456.42	474.097
P52294	P52294	IMA5_HUMAN	KPNA1	Importin subunit alpha-5	49.8413	60.3786
P52298	P52298	NCBP2_HUMAN	NCBP2	Nuclear cap-binding protein subunit 2	21.1595	36.2167
P52306	P52306	GDS1_HUMAN	RAP1GDS1	Rap1 GTPase-GDP dissociation stimulator 1	48.7383	41.4354
P52434	P52434	RPAB3_HUMAN	POLR2H	DNA-directed RNA polymerases I, II, and III subunit RPABC3	33.7594	32.2922
P52564	P52564	MP2K6_HUMAN	MAP2K6	Dual specificity mitogen-activated protein kinase kinase 6	44.5752	69.3012
P52565	P52565	GDIR1_HUMAN	ARHGDIA	Rho GDP-dissociation inhibitor 1	349.186	351.672
P52594	P52594	AGFG1_HUMAN	AGFG1	Arf-GAP domain and FG repeat-containing protein 1	40.5137	59.1214
P52597	P52597	HNRPF_HUMAN	HNRNPF	Heterogeneous nuclear ribonucleoprotein F	441.366	474.378
P52655	P52655	TF2AA_HUMAN	GTF2A1	Transcription initiation factor IIA subunit 1	30.6852	21.9547
P52657	P52657	T2AG_HUMAN	GTF2A2	Transcription initiation factor IIA subunit 2	30.7642	36.1671
P52701	P52701	MSH6_HUMAN	MSH6	DNA mismatch repair protein Msh6	59.7315	72.6318
P52732	P52732	KIF11_HUMAN	KIF11	Kinesin-like protein KIF11	54.2692	45.2286
P52758	P52758	RIDA_HUMAN	RIDA	2-iminobutanoate/2-iminopropanoate deaminase	38.0714	31.6037
P52788	P52788	SPSY_HUMAN	SMS	Spermine synthase	83.8562	78.0974
P52789	P52789	HXK2_HUMAN	HK2	Hexokinase-2	63.2985	54.092
P52815	P52815	RM12_HUMAN	MRPL12	39S ribosomal protein L12, mitochondrial	397.165	369.819
P52888	P52888	THOP1_HUMAN	THOP1	Thimet oligopeptidase	58.2499	48.0802
P52907	P52907	CAZA1_HUMAN	CAPZA1	F-actin-capping protein subunit alpha-1	235.485	240.168
P52926	P52926	HMGA2_HUMAN	HMGA2	High mobility group protein HMGI-C	37.163	50.4404
P52948	P52948	NUP98_HUMAN	NUP98	Nuclear pore complex protein Nup98-Nup96	64.1154	75.9481
P53004	P53004	BIEA_HUMAN	BLVRA	Biliverdin reductase A	84.5419	73.9052
P53007	P53007	TXTP_HUMAN	SLC25A1	Tricarboxylate transport protein, mitochondrial	106.108	126.522
P53041	P53041	PPP5_HUMAN	PPP5C	Serine/threonine-protein phosphatase 5	98.8036	95.9904
P53350	P53350	PLK1_HUMAN	PLK1	Serine/threonine-protein kinase PLK1	13.8896	14.4455
P53365	P53365	ARFP2_HUMAN	ARFIP2	Arfaptin-2	30.606	14.5012
P53367	P53367	ARFP1_HUMAN	ARFIP1	Arfaptin-1	17.2989	13.5217
P53384	P53384	NUBP1_HUMAN	NUBP1	Cytosolic Fe-S cluster assembly factor NUBP1	36.5923	45.0129
P53396	P53396	ACLY_HUMAN	ACLY	ATP-citrate synthase	467.553	510.004
P53582	P53582	MAP11_HUMAN	METAP1	Methionine aminopeptidase 1	69.6987	65.1812
P53597	P53597	SUCA_HUMAN	SUCLG1	Succinate--CoA ligase [ADP/GDP-forming] subunit alpha, mitochondrial	172.764	153.108
P53602	P53602	MVD1_HUMAN	MVD	Diphosphomevalonate decarboxylase	21.6457	18.5296
P53611	P53611	PGTB2_HUMAN	RABGGTB	Geranylgeranyl transferase type-2 subunit beta	47.5856	30.87
P53618	P53618	COPB_HUMAN	COPB1	Coatomer subunit beta	197.124	218.816
P53621	P53621	COPA_HUMAN	COPA	Coatomer subunit alpha	180.279	197.116
P53634	P53634	CATC_HUMAN	CTSC	Dipeptidyl peptidase 1	49.2328	52.6585
P53680	P53680	AP2S1_HUMAN	AP2S1	AP-2 complex subunit sigma	110.249	86.7007
P53701	P53701	CCHL_HUMAN	HCCS	Holocytochrome c-type synthase	44.5713	52.735
P53985	P53985	MOT1_HUMAN	SLC16A1	Monocarboxylate transporter 1	160.066	148.796
P53990	P53990	IST1_HUMAN	IST1	IST1 homolog	65.8629	56.2201
P53992	P53992	SC24C_HUMAN	SEC24C	Protein transport protein Sec24C	45.0921	53.0581
P53999	P53999	TCP4_HUMAN	SUB1	Activated RNA polymerase II transcriptional coactivator p15	247.385	239.671
P54105	P54105	ICLN_HUMAN	CLNS1A	Methylosome subunit pICln	49.9224	83.837
P54136	P54136	SYRC_HUMAN	RARS1	Arginine--tRNA ligase, cytoplasmic	283.698	320.224
P54577	P54577	SYYC_HUMAN	YARS1	Tyrosine--tRNA ligase, cytoplasmic	595.429	550.156
P54578	P54578	UBP14_HUMAN	USP14	Ubiquitin carboxyl-terminal hydrolase 14	92.9721	115.384
P54619	P54619	AAKG1_HUMAN	PRKAG1	5'-AMP-activated protein kinase subunit gamma-1	42.7094	35.614
P54646	P54646	AAPK2_HUMAN	PRKAA2	5'-AMP-activated protein kinase catalytic subunit alpha-2		23.1268
P54687	P54687	BCAT1_HUMAN	BCAT1	Branched-chain-amino-acid aminotransferase, cytosolic	37.5985	43.4324
P54709	P54709	AT1B3_HUMAN	ATP1B3	Sodium/potassium-transporting ATPase subunit beta-3	205.982	230.912
P54725	P54725	RD23A_HUMAN	RAD23A	UV excision repair protein RAD23 homolog A	121.43	111.497
P54727	P54725;P54727	RD23B_HUMAN	RAD23B	UV excision repair protein RAD23 homolog B	252.214	225.075
P54819	P54819	KAD2_HUMAN	AK2	Adenylate kinase 2, mitochondrial	904.567	959.984
P54886	P54886	P5CS_HUMAN	ALDH18A1	Delta-1-pyrroline-5-carboxylate synthase	321.749	296.455
P54920	P54920	SNAA_HUMAN	NAPA	Alpha-soluble NSF attachment protein	58.498	58.1884
P55010	P55010	IF5_HUMAN	EIF5	Eukaryotic translation initiation factor 5	217.274	206.125
P55011	P55011	S12A2_HUMAN	SLC12A2	Solute carrier family 12 member 2	35.6622	29.7573
P55036	P55036	PSMD4_HUMAN	PSMD4	26S proteasome non-ATPase regulatory subunit 4	147.869	138.971
P55039	P55039	DRG2_HUMAN	DRG2	Developmentally-regulated GTP-binding protein 2	53.765	54.5497
P55060	P55060	XPO2_HUMAN	CSE1L	Exportin-2	538.01	564.954
P55072	P55072	TERA_HUMAN	VCP	Transitional endoplasmic reticulum ATPase	567.054	545.759
P55081	P55081	MFAP1_HUMAN	MFAP1	Microfibrillar-associated protein 1	28.1413	52.3764
P55084	P55084	ECHB_HUMAN	HADHB	Trifunctional enzyme subunit beta, mitochondrial	307.806	323.247
P55145	P55145	MANF_HUMAN	MANF	Mesencephalic astrocyte-derived neurotrophic factor	138.736	114.388
P55196	P55196	AFAD_HUMAN	AFDN	Afadin	27.8369	27.0013
P55209	P55209	NP1L1_HUMAN	NAP1L1	Nucleosome assembly protein 1-like 1	696.652	721.463
P55210	P55210	CASP7_HUMAN	CASP7	Caspase-7	29.3116	26.4283
P55212	P55212	CASP6_HUMAN	CASP6	Caspase-6	35.5411	36.4127
P55263	P55263	ADK_HUMAN	ADK	Adenosine kinase	91.8943	112.454
P55265	P55265	DSRAD_HUMAN	ADAR	Double-stranded RNA-specific adenosine deaminase	113.593	123.998
P55327	P55327	TPD52_HUMAN	TPD52	Tumor protein D52	43.1004	46.6736
P55735	P55735	SEC13_HUMAN	SEC13	Protein SEC13 homolog	73.9669	101.029
P55769	P55769	NH2L1_HUMAN	SNU13	NHP2-like protein 1	431.678	386.01
P55786	P55786;A6NEC2	PSA_HUMAN	NPEPPS	Puromycin-sensitive aminopeptidase	274.746	256.46
P55795	P55795	HNRH2_HUMAN	HNRNPH2	Heterogeneous nuclear ribonucleoprotein H2	122.866	147.123
P55809;Q9BYC2	P55809;Q9BYC2	SCOT1_HUMAN;SCOT2_HUMAN	OXCT1;OXCT2	Succinyl-CoA:3-ketoacid coenzyme A transferase 1, mitochondrial	15.8789	15.7984
P55884	P55884	EIF3B_HUMAN	EIF3B	Eukaryotic translation initiation factor 3 subunit B	237.007	241.43
P55957	P55957	BID_HUMAN	BID	BH3-interacting domain death agonist	21.8925	17.1381
P56134	P56134	ATPK_HUMAN	ATP5MF	ATP synthase subunit f, mitochondrial	578.543	579.894
P56182	P56182	RRP1_HUMAN	RRP1	Ribosomal RNA processing protein 1 homolog A	62.5999	68.642
P56192	P56192	SYMC_HUMAN	MARS1	Methionine--tRNA ligase, cytoplasmic	222.491	199.964
P56270	P56270	MAZ_HUMAN	MAZ	Myc-associated zinc finger protein	40.368	52.1143
P56377	P56377;P61966	AP1S2_HUMAN	AP1S2	AP-1 complex subunit sigma-2	28.312	37.7816
P56378	P56378	ATP68_HUMAN	ATP5MJ	ATP synthase subunit ATP5MJ, mitochondrial	179.028	214.742
P56381;Q5VTU8	P56381;Q5VTU8	AT5EL_HUMAN;ATP5E_HUMAN	ATP5F1E;ATP5F1EP2	ATP synthase subunit epsilon, mitochondrial	152.827	136.129
P56385	P56385	ATP5I_HUMAN	ATP5ME	ATP synthase subunit e, mitochondrial	252.104	184.073
P56537	P56537	IF6_HUMAN	EIF6	Eukaryotic translation initiation factor 6	377.264	327.641
P56545	P56545;Q13363	CTBP2_HUMAN	CTBP2	C-terminal-binding protein 2	154.31	161.009
P56556	P56556	NDUA6_HUMAN	NDUFA6	NADH dehydrogenase [ubiquinone] 1 alpha subcomplex subunit 6	97.5069	118.525
P56962	P56962	STX17_HUMAN	STX17	Syntaxin-17	23.4069	22.4762
P57076	P57076	CF298_HUMAN	CFAP298	Cilia- and flagella-associated protein 298	16.8211	16.075
P57088	P57088	TMM33_HUMAN	TMEM33	Transmembrane protein 33	54.1808	69.31
P57105	P57105	SYJ2B_HUMAN	SYNJ2BP	Synaptojanin-2-binding protein	29.501	22.2506
P57678	P57678	GEMI4_HUMAN	GEMIN4	Gem-associated protein 4	45.9306	46.1126
P57721	P57721	PCBP3_HUMAN	PCBP3	Poly(rC)-binding protein 3	30.2446	32.6753
P57737	P57737	CORO7_HUMAN	CORO7	Coronin-7	42.7167	39.0727
P57740	P57740	NU107_HUMAN	NUP107	Nuclear pore complex protein Nup107	128.066	131.579
P57772	P57772	SELB_HUMAN	EEFSEC	Selenocysteine-specific elongation factor	56.029	45.822
P58107	P58107	EPIPL_HUMAN	EPPK1	Epiplakin	49.5113	59.4613
P58546	P58546	MTPN_HUMAN	MTPN	Myotrophin	62.8616	75.2686
P58557	P58557	YBEY_HUMAN	YBEY	Endoribonuclease YbeY	28.0226	24.2053
P59190	P59190	RAB15_HUMAN	RAB15	Ras-related protein Rab-15	38.4177	36.7987
P59998	P59998	ARPC4_HUMAN	ARPC4	Actin-related protein 2/3 complex subunit 4	196.087	166.613
P60002	P60002	ELOF1_HUMAN	ELOF1	Transcription elongation factor 1 homolog		9.94091
P60033	P60033	CD81_HUMAN	CD81	CD81 antigen	69.0151	89.2951
P60059	P60059	SC61G_HUMAN	SEC61G	Protein transport protein Sec61 subunit gamma	135.898	171.861
P60153	P60153	RNAS9_HUMAN	RNASE9	Inactive ribonuclease-like protein 9	10.9605
P60174	P60174	TPIS_HUMAN	TPI1	Triosephosphate isomerase	2640.67	2523.66
P60228	P60228	EIF3E_HUMAN	EIF3E	Eukaryotic translation initiation factor 3 subunit E	358.551	337.751
P60468	P60468	SC61B_HUMAN	SEC61B	Protein transport protein Sec61 subunit beta	116.163	138.545
P60510	P60510	PP4C_HUMAN	PPP4C	Serine/threonine-protein phosphatase 4 catalytic subunit	27.5328	35.9978
P60520	P60520	GBRL2_HUMAN	GABARAPL2	Gamma-aminobutyric acid receptor-associated protein-like 2	47.1259	44.0638
P60602	P60602	ROMO1_HUMAN	ROMO1	Reactive oxygen species modulator 1	68.4107	84.8899
P60604	P60604	UB2G2_HUMAN	UBE2G2	Ubiquitin-conjugating enzyme E2 G2	19.9466	23.7988
P60660	P60660	MYL6_HUMAN	MYL6	Myosin light polypeptide 6	231.658	226.447
P60763	P60763	RAC3_HUMAN	RAC3	Ras-related C3 botulinum toxin substrate 3	31.4817	32.4154
P60842	P60842	IF4A1_HUMAN	EIF4A1	Eukaryotic initiation factor 4A-I	1707.08	1613.68
P60866	P60866	RS20_HUMAN	RPS20	40S ribosomal protein S20	1206.68	1269.49
P60891	P11908;P21108;P60891	PRPS1_HUMAN	PRPS1	Ribose-phosphate pyrophosphokinase 1	461.122	427.209
P60900	P60900	PSA6_HUMAN	PSMA6	Proteasome subunit alpha type-6	254.503	256.701
P60903	P60903	S10AA_HUMAN	S100A10	Protein S100-A10	24.7852	37.9725
P60953	P60953	CDC42_HUMAN	CDC42	Cell division control protein 42 homolog	164.726	167.18
P60981	P60981	DEST_HUMAN	DSTN	Destrin	143.391	143.534
P60983	P60983	GMFB_HUMAN	GMFB	Glia maturation factor beta	162.02	124.456
P61006	P61006;Q92930	RAB8A_HUMAN	RAB8A	Ras-related protein Rab-8A	29.2553	23.2113
P61009	P61009	SPCS3_HUMAN	SPCS3	Signal peptidase complex subunit 3	87.9815	101.258
P61011	P61011	SRP54_HUMAN	SRP54	Signal recognition particle 54 kDa protein	83.3004	87.8154
P61019	P61019;Q8WUD1	RAB2A_HUMAN	RAB2A	Ras-related protein Rab-2A	133.711	146.653
P61020	P61020	RAB5B_HUMAN	RAB5B	Ras-related protein Rab-5B	11.3056	12.3841
P61026	P61026	RAB10_HUMAN	RAB10	Ras-related protein Rab-10	1086.39	1213.99
P61077;P62837	P61077;P62837	UB2D2_HUMAN;UB2D3_HUMAN	UBE2D2;UBE2D3	Ubiquitin-conjugating enzyme E2 D3	324.477	347.492
P61081	P61081	UBC12_HUMAN	UBE2M	NEDD8-conjugating enzyme Ubc12	266.458	276.696
P61086	P61086	UBE2K_HUMAN	UBE2K	Ubiquitin-conjugating enzyme E2 K	143.905	156.913
P61088	P61088	UBE2N_HUMAN	UBE2N	Ubiquitin-conjugating enzyme E2 N	577.958	571.622
P61106	P61106	RAB14_HUMAN	RAB14	Ras-related protein Rab-14	577.928	546.885
P61158	P61158	ARP3_HUMAN	ACTR3	Actin-related protein 3	97.2592	96.0915
P61160	P61160	ARP2_HUMAN	ACTR2	Actin-related protein 2	154.977	121.045
P61163	P61163	ACTZ_HUMAN	ACTR1A	Alpha-centractin	180.907	198.056
P61165	P61165	TM258_HUMAN	TMEM258	Transmembrane protein 258	42.7529	47.2589
P61201	P61201	CSN2_HUMAN	COPS2	COP9 signalosome complex subunit 2	84.4923	75.3726
P61218	P61218	RPAB2_HUMAN	POLR2F	DNA-directed RNA polymerases I, II, and III subunit RPABC2	39.5693	46.6579
P61221	P61221	ABCE1_HUMAN	ABCE1	ATP-binding cassette sub-family E member 1	262.395	257.704
P61224	P61224;P62834;A6NIZ1	RAP1B_HUMAN	RAP1B	Ras-related protein Rap-1b	429.421	424.08
P61225	P61225	RAP2B_HUMAN	RAP2B	Ras-related protein Rap-2b	15.9048	14.5903
P61244	P61244	MAX_HUMAN	MAX	Protein max	36.8641	38.2786
P61247	P61247	RS3A_HUMAN	RPS3A	40S ribosomal protein S3a	1888.82	2041.69
P61254	P61254;Q9UNX3	RL26_HUMAN	RPL26	60S ribosomal protein L26	1208.13	1176.41
P61289	P61289	PSME3_HUMAN	PSME3	Proteasome activator complex subunit 3	250.844	281.431
P61313	P61313	RL15_HUMAN	RPL15	60S ribosomal protein L15	693.472	729.225
P61326	P61326;Q96A72	MGN_HUMAN	MAGOH	Protein mago nashi homolog	193.544	171.697
P61353	P61353	RL27_HUMAN	RPL27	60S ribosomal protein L27	981.27	870.359
P61421	P61421	VA0D1_HUMAN	ATP6V0D1	V-type proton ATPase subunit d 1	58.7585	56.2766
P61457	P61457	PHS_HUMAN	PCBD1	Pterin-4-alpha-carbinolamine dehydratase	101.177	89.9398
P61513	P61513;A6NKH3	RL37A_HUMAN	RPL37A	60S ribosomal protein L37a	214.507	212.595
P61586	P61586	RHOA_HUMAN	RHOA	Transforming protein RhoA	183.689	209.534
P61599	P61599	NAA20_HUMAN	NAA20	N-alpha-acetyltransferase 20	12.1147	11.0899
P61604	P61604	CH10_HUMAN	HSPE1	10 kDa heat shock protein, mitochondrial	2628.49	2498.15
P61619	P61619;Q9H9S3	S61A1_HUMAN	SEC61A1	Protein transport protein Sec61 subunit alpha isoform 1	193.014	185.51
P61758	P61758	PFD3_HUMAN	VBP1	Prefoldin subunit 3	179.8	148.117
P61764	P61764	STXB1_HUMAN	STXBP1	Syntaxin-binding protein 1	26.0557	20.6099
P61769	P61769	B2MG_HUMAN	B2M	Beta-2-microglobulin	11.5838	20.8099
P61803	P61803	DAD1_HUMAN	DAD1	Dolichyl-diphosphooligosaccharide--protein glycosyltransferase subunit DAD1	130.977	130.769
P61916	P61916	NPC2_HUMAN	NPC2	NPC intracellular cholesterol transporter 2	57.7862	64.1917
P61923	P61923	COPZ1_HUMAN	COPZ1	Coatomer subunit zeta-1	331.517	320.534
P61956	P55854;P61956;Q6EEV6	SUMO2_HUMAN	SUMO2	Small ubiquitin-related modifier 2	1080.66	354.904
P61960	P61960	UFM1_HUMAN	UFM1	Ubiquitin-fold modifier 1	128.166	134.786
P61962	P61962	DCAF7_HUMAN	DCAF7	DDB1- and CUL4-associated factor 7	26.5197	38.7221
P61964	P61964	WDR5_HUMAN	WDR5	WD repeat-containing protein 5	28.9296	28.548
P61966	P61966	AP1S1_HUMAN	AP1S1	AP-1 complex subunit sigma-1A	26.0631	22.9953
P61970	P61970	NTF2_HUMAN	NUTF2	Nuclear transport factor 2	443.985	445.732
P61978	P61978	HNRPK_HUMAN	HNRNPK	Heterogeneous nuclear ribonucleoprotein K	1998.67	1886.81
P61981	P61981	1433G_HUMAN	YWHAG	14-3-3 protein gamma	650.687	571.014
P62081	P62081	RS7_HUMAN	RPS7	40S ribosomal protein S7	1168.24	1200.36
P62136	P36873;P62136;P62140	PP1A_HUMAN	PPP1CA	Serine/threonine-protein phosphatase PP1-alpha catalytic subunit	101.537	113.647
P62140	P62140	PP1B_HUMAN	PPP1CB	Serine/threonine-protein phosphatase PP1-beta catalytic subunit	71.0117	91.0612
P62191	P62191	PRS4_HUMAN	PSMC1	26S proteasome regulatory subunit 4	280.622	256.954
P62195	P62195	PRS8_HUMAN	PSMC5	26S proteasome regulatory subunit 8	388.928	407.939
P62241	P62241	RS8_HUMAN	RPS8	40S ribosomal protein S8	402.533	421.722
P62244	P62244	RS15A_HUMAN	RPS15A	40S ribosomal protein S15a	1125.6	1262.71
P62249	P62249	RS16_HUMAN	RPS16	40S ribosomal protein S16	1488.81	1653.98
P62256	P62256	UBE2H_HUMAN	UBE2H	Ubiquitin-conjugating enzyme E2 H	8.16612	7.95574
P62258	P62258	1433E_HUMAN	YWHAE	14-3-3 protein epsilon	5025.37	5325.73
P62263	P62263	RS14_HUMAN	RPS14	40S ribosomal protein S14	998.627	981.047
P62266	P62266	RS23_HUMAN	RPS23	40S ribosomal protein S23	379.901	474.474
P62269	P62269	RS18_HUMAN	RPS18	40S ribosomal protein S18	1209.46	1253.34
P62273	P62273	RS29_HUMAN	RPS29	40S ribosomal protein S29	117.887	157.775
P62277	P62277	RS13_HUMAN	RPS13	40S ribosomal protein S13	980.774	1081.72
P62280	P62280	RS11_HUMAN	RPS11	40S ribosomal protein S11	1761.84	1604.6
P62304	P62304	RUXE_HUMAN	SNRPE	Small nuclear ribonucleoprotein E	1128.48	1251.65
P62306	P62306	RUXF_HUMAN	SNRPF	Small nuclear ribonucleoprotein F	277.008	269.072
P62310	P62310	LSM3_HUMAN	LSM3	U6 snRNA-associated Sm-like protein LSm3	240.361	264.125
P62312	P62312	LSM6_HUMAN	LSM6	U6 snRNA-associated Sm-like protein LSm6	52.8204	64.8485
P62314	P62314	SMD1_HUMAN	SNRPD1	Small nuclear ribonucleoprotein Sm D1	335.549	244.84
P62316	P62316	SMD2_HUMAN	SNRPD2	Small nuclear ribonucleoprotein Sm D2	596.686	600.549
P62318	P62318	SMD3_HUMAN	SNRPD3	Small nuclear ribonucleoprotein Sm D3	1249.02	1353.07
P62330	P62330	ARF6_HUMAN	ARF6	ADP-ribosylation factor 6	71.0645	74.244
P62333	P62333	PRS10_HUMAN	PSMC6	26S proteasome regulatory subunit 10B	319.989	279.063
P62424	P62424	RL7A_HUMAN	RPL7A	60S ribosomal protein L7a	2615.87	2592.1
P62487	P62487	RPB7_HUMAN	POLR2G	DNA-directed RNA polymerase II subunit RPB7	20.4132	27.6178
P62491;Q15907	P62491;Q15907	RB11A_HUMAN;RB11B_HUMAN	RAB11A;RAB11B	Ras-related protein Rab-11A	498.081	541.66
P62495	P62495	ERF1_HUMAN	ETF1	Eukaryotic peptide chain release factor subunit 1	208.172	211.523
P62633	P62633	CNBP_HUMAN	CNBP	CCHC-type zinc finger nucleic acid binding protein	124.458	133.115
P62701	P62701;Q8TD47	RS4X_HUMAN	RPS4X	40S ribosomal protein S4, X isoform	1005.21	1113.47
P62745	P62745	RHOB_HUMAN	RHOB	Rho-related GTP-binding protein RhoB	34.9175	33.4311
P62750	P62750	RL23A_HUMAN	RPL23A	60S ribosomal protein L23a	1428.31	1458.34
P62753	P62753	RS6_HUMAN	RPS6	40S ribosomal protein S6	1120.33	1333.35
P62805	P62805	H4_HUMAN	H4-16	Histone H4	20279.8	21934.8
P62820	P62820	RAB1A_HUMAN	RAB1A	Ras-related protein Rab-1A	136.387	157.541
P62826	P62826	RAN_HUMAN	RAN	GTP-binding nuclear protein Ran	3666.89	3726.32
P62829	P62829	RL23_HUMAN	RPL23	60S ribosomal protein L23	1969.59	1799.25
P62834	P62834	RAP1A_HUMAN	RAP1A	Ras-related protein Rap-1A	77.1827	72.2932
P62841	P62841	RS15_HUMAN	RPS15	40S ribosomal protein S15	649.909	703.853
P62847	P62847	RS24_HUMAN	RPS24	40S ribosomal protein S24	360.777	415.404
P62851	P62851	RS25_HUMAN	RPS25	40S ribosomal protein S25	2246.06	2084.8
P62854	P62854;Q5JNZ5	RS26_HUMAN	RPS26	40S ribosomal protein S26	1254.67	1240.9
P62857	P62857	RS28_HUMAN	RPS28	40S ribosomal protein S28	898.628	889.093
P62861	P62861	RS30_HUMAN	FAU	FAU ubiquitin-like and ribosomal protein S30	1143.71	1080.21
P62873	P62873	GBB1_HUMAN	GNB1	Guanine nucleotide-binding protein G(I)/G(S)/G(T) subunit beta-1	174.295	141.14
P62875	P62875	RPAB5_HUMAN	POLR2L	DNA-directed RNA polymerases I, II, and III subunit RPABC5	48.3962	47.6799
P62877	P62877	RBX1_HUMAN	RBX1	E3 ubiquitin-protein ligase RBX1	147.652	150.322
P62879	P62873;P62879	GBB2_HUMAN	GNB2	Guanine nucleotide-binding protein G(I)/G(S)/G(T) subunit beta-2	510.904	480.295
P62888	P62888	RL30_HUMAN	RPL30	60S ribosomal protein L30	962.696	986.25
P62891;Q59GN2	P62891;Q59GN2	R39L5_HUMAN;RL39_HUMAN	RPL39;RPL39P5	60S ribosomal protein L39	116.493	121.583
P62899	P62899	RL31_HUMAN	RPL31	60S ribosomal protein L31	1150.68	1048.08
P62906	P62906	RL10A_HUMAN	RPL10A	60S ribosomal protein L10a	1728.75	1366.9
P62910	P62910	RL32_HUMAN	RPL32	60S ribosomal protein L32	243.569	258.407
P62913	P62913	RL11_HUMAN	RPL11	60S ribosomal protein L11	1016.71	1106.28
P62917	P62917	RL8_HUMAN	RPL8	60S ribosomal protein L8	1026.56	1074.64
P62937	P62937	PPIA_HUMAN	PPIA	Peptidyl-prolyl cis-trans isomerase A	5135.18	5188.39
P62942	P62942	FKB1A_HUMAN	FKBP1A	Peptidyl-prolyl cis-trans isomerase FKBP1A	156.175	170.319
P62979	P0CG47;P0CG48;P62979;P62987	RS27A_HUMAN	RPS27A	Ubiquitin-40S ribosomal protein S27a	7083.22	6819
P62993	P62993	GRB2_HUMAN	GRB2	Growth factor receptor-bound protein 2	132.746	146.354
P62995	P62995	TRA2B_HUMAN	TRA2B	Transformer-2 protein homolog beta	284.034	307.801
P63000	P15153;P60763;P63000	RAC1_HUMAN	RAC1	Ras-related C3 botulinum toxin substrate 1	373.031	351.841
P63010	P63010	AP2B1_HUMAN	AP2B1	AP-2 complex subunit beta	124.387	112.404
P63092;Q5JWF2	P63092;Q5JWF2	GNAS1_HUMAN;GNAS2_HUMAN	GNAS	Guanine nucleotide-binding protein G(s) subunit alpha isoforms short	67.2013	63.6453
P63098	P63098	CANB1_HUMAN	PPP3R1	Calcineurin subunit B type 1	21.6728	20.2894
P63104	P63104	1433Z_HUMAN	YWHAZ	14-3-3 protein zeta/delta	1858.97	1830.41
P63151	P63151	2ABA_HUMAN	PPP2R2A	Serine/threonine-protein phosphatase 2A 55 kDa regulatory subunit B alpha isoform	96.2866	115.353
P63165	G2XKQ0;P63165	SUMO1_HUMAN	SUMO1	Small ubiquitin-related modifier 1	169.768	172.974
P63167	P63167	DYL1_HUMAN	DYNLL1	Dynein light chain 1, cytoplasmic	125.427	106.746
P63172	P63172	DYLT1_HUMAN	DYNLT1	Dynein light chain Tctex-type 1	28.3075	37.8484
P63173	P63173	RL38_HUMAN	RPL38	60S ribosomal protein L38	376.653	396.932
P63208	P63208	SKP1_HUMAN	SKP1	S-phase kinase-associated protein 1	241.523	217.826
P63218	P63218	GBG5_HUMAN	GNG5	Guanine nucleotide-binding protein G(I)/G(S)/G(O) subunit gamma-5	64.7582	69.3875
P63220	P63220	RS21_HUMAN	RPS21	40S ribosomal protein S21	746.112	738.321
P63241	P63241;Q9GZV4;Q6IS14	IF5A1_HUMAN	EIF5A	Eukaryotic translation initiation factor 5A-1	4937.62	4800.2
P63244	P63244	RACK1_HUMAN	RACK1	Receptor of activated protein C kinase 1	859.586	866.111
P63261	P60709;P63261	ACTG_HUMAN	ACTG1	Actin, cytoplasmic 2	14266.1	13498.7
P63272	P63272	SPT4H_HUMAN	SUPT4H1	Transcription elongation factor SPT4	33.2627	19.8469
P63279	P63279	UBC9_HUMAN	UBE2I	SUMO-conjugating enzyme UBC9	353.773	286.785
P67775	P62714;P67775	PP2AA_HUMAN	PPP2CA	Serine/threonine-protein phosphatase 2A catalytic subunit alpha isoform	99.2505	108.887
P67809	P16989;P67809;Q9Y2T7	YBOX1_HUMAN	YBX1	Y-box-binding protein 1	281.625	285.529
P67812	P67812	SC11A_HUMAN	SEC11A	Signal peptidase complex catalytic subunit SEC11A	114.89	91.4204
P67870	P67870	CSK2B_HUMAN	CSNK2B	Casein kinase II subunit beta	242.758	254.167
P67936	P67936	TPM4_HUMAN	TPM4	Tropomyosin alpha-4 chain	615.329	588.336
P68032	P62736;P63267;P68032;P68133	ACTC_HUMAN	ACTC1	Actin, alpha cardiac muscle 1	2538.95	2184.63
P68036	P68036;A0A1B0GUS4	UB2L3_HUMAN	UBE2L3	Ubiquitin-conjugating enzyme E2 L3	130.105	138.645
P68104;Q5VTE0	P68104;Q5VTE0	EF1A1_HUMAN;EF1A3_HUMAN	EEF1A1;EEF1A1P5	Elongation factor 1-alpha 1	6292.8	6452.43
P68366	P68363;P68366	TBA4A_HUMAN	TUBA4A	Tubulin alpha-4A chain	1321.95	1630.32
P68371	P04350;P07437;P68371	TBB4B_HUMAN	TUBB4B	Tubulin beta-4B chain	5730.09	5534.91
P68400	P68400;Q8NEV1	CSK21_HUMAN	CSNK2A1	Casein kinase II subunit alpha	98.3316	96.7839
P68402	P68402	PA1B2_HUMAN	PAFAH1B2	Platelet-activating factor acetylhydrolase IB subunit alpha2	287.658	288.021
P68431;P84243;Q16695;Q71DI3	P68431;P84243;Q16695;Q71DI3	H31T_HUMAN;H31_HUMAN;H32_HUMAN;H33_HUMAN	H3-3B;H3-4;H3C12;H3C13	Histone H3.1	14461.4	13948.5
P69849;Q15155;Q5JPE7	Q15155;Q5JPE7;P69849	NOMO1_HUMAN;NOMO2_HUMAN;NOMO3_HUMAN	NOMO1;NOMO2;NOMO3	Nodal modulator 3	107.223	111.52
P69905	P69905	HBA_HUMAN	HBA2	Hemoglobin subunit alpha	47.1955	42.9506
P78310	P78310	CXAR_HUMAN	CXADR	Coxsackievirus and adenovirus receptor	21.7291	33.0025
P78316	P78316	NOP14_HUMAN	NOP14	Nucleolar protein 14	39.4487	42.4145
P78318	P78318	IGBP1_HUMAN	IGBP1	Immunoglobulin-binding protein 1	31.1087	22.6535
P78330	P78330	SERB_HUMAN	PSPH	Phosphoserine phosphatase	96.2226	116.988
P78344	P78344	IF4G2_HUMAN	EIF4G2	Eukaryotic translation initiation factor 4 gamma 2	130.725	128.696
P78345	P78345	RPP38_HUMAN	RPP38	Ribonuclease P protein subunit p38	30.6267	28.8416
P78346	P78346	RPP30_HUMAN	RPP30	Ribonuclease P protein subunit p30	53.0119	53.4989
P78347	P78347	GTF2I_HUMAN	GTF2I	General transcription factor II-I	199.637	195.536
P78362	P78362	SRPK2_HUMAN	SRPK2	SRSF protein kinase 2		9.02564
P78371	P78371	TCPB_HUMAN	CCT2	T-complex protein 1 subunit beta	1015.62	1032.72
P78406	P78406	RAE1L_HUMAN	RAE1	mRNA export factor RAE1	64.3923	54.3779
P78417	P78417	GSTO1_HUMAN	GSTO1	Glutathione S-transferase omega-1	261.508	249.556
P78527	P78527	PRKDC_HUMAN	PRKDC	DNA-dependent protein kinase catalytic subunit	421.215	425.163
P78537	P78537	BL1S1_HUMAN	BLOC1S1	Biogenesis of lysosome-related organelles complex 1 subunit 1	26.3527	12.1547
P78540	P78540	ARGI2_HUMAN	ARG2	Arginase-2, mitochondrial		2.63164
P79522	P79522	PRR3_HUMAN	PRR3	Proline-rich protein 3	19.9103	11.5593
P80303	P80303	NUCB2_HUMAN	NUCB2	Nucleobindin-2	68.1978	61.7799
P80404	P80404	GABT_HUMAN	ABAT	4-aminobutyrate aminotransferase, mitochondrial	32.4703	51.2277
P80723	P80723	BASP1_HUMAN	BASP1	Brain acid soluble protein 1	58.7428	62.084
P81605	P81605	DCD_HUMAN	DCD	Dermcidin	34.028	35.7952
P81877;Q9BWG4;Q9BWW4	Q9BWW4;P81877;Q9BWG4	SSBP2_HUMAN;SSBP3_HUMAN;SSBP4_HUMAN	SSBP2;SSBP3;SSBP4	Single-stranded DNA-binding protein 2	19.0567	16.7288
P82650	P82650	RT22_HUMAN	MRPS22	28S ribosomal protein S22, mitochondrial	98.1178	101.443
P82663	P82663	RT25_HUMAN	MRPS25	28S ribosomal protein S25, mitochondrial	48.8687	51.8086
P82664	P82664	RT10_HUMAN	MRPS10	28S ribosomal protein S10, mitochondrial	45.9022	62.1655
P82673	P82673	RT35_HUMAN	MRPS35	28S ribosomal protein S35, mitochondrial	94.2032	86.8735
P82675	P82675	RT05_HUMAN	MRPS5	28S ribosomal protein S5, mitochondrial	33.9562	30.6507
P82909	P82909	KGD4_HUMAN	MRPS36	Alpha-ketoglutarate dehydrogenase component 4	19.5134	19.2453
P82912	P82912	RT11_HUMAN	MRPS11	28S ribosomal protein S11, mitochondrial	19.733	14.8316
P82914	P82914	RT15_HUMAN	MRPS15	28S ribosomal protein S15, mitochondrial	37.0427	38.6214
P82921	P82921	RT21_HUMAN	MRPS21	28S ribosomal protein S21, mitochondrial	24.3179	30.5231
P82930	P82930	RT34_HUMAN	MRPS34	28S ribosomal protein S34, mitochondrial	99.4353	106.873
P82932	P82932	RT06_HUMAN	MRPS6	28S ribosomal protein S6, mitochondrial	107.767	99.988
P82933	P82933	RT09_HUMAN	MRPS9	28S ribosomal protein S9, mitochondrial	38.1588	34.9475
P82970	P82970	HMGN5_HUMAN	HMGN5	High mobility group nucleosome-binding domain-containing protein 5	64.0432	72.5057
P82979	P82979	SARNP_HUMAN	SARNP	SAP domain-containing ribonucleoprotein	335.869	317.084
P83731	P83731	RL24_HUMAN	RPL24	60S ribosomal protein L24	551.844	580.377
P83876	P83876	TXN4A_HUMAN	TXNL4A	Thioredoxin-like protein 4A	22.0477	37.0885
P83881	P83881;Q969Q0	RL36A_HUMAN	RPL36A	60S ribosomal protein L36a	332.609	293.412
P83916	P83916	CBX1_HUMAN	CBX1	Chromobox protein homolog 1	105.889	97.2554
P84077	P61204;P84077	ARF1_HUMAN	ARF1	ADP-ribosylation factor 1	1313.88	1122.79
P84085	P84085	ARF5_HUMAN	ARF5	ADP-ribosylation factor 5	1186.48	1468.33
P84090	P84090	ERH_HUMAN	ERH	Enhancer of rudimentary homolog	342.031	389.835
P84095	P84095	RHOG_HUMAN	RHOG	Rho-related GTP-binding protein RhoG	28.9574	46.4638
P84098	P84098	RL19_HUMAN	RPL19	60S ribosomal protein L19	1294.69	1225.97
P84101	P84101	SERF2_HUMAN	SERF2	Small EDRK-rich factor 2	21.3364	13.6601
P84103	P84103	SRSF3_HUMAN	SRSF3	Serine/arginine-rich splicing factor 3	1212.52	1124.76
P85037	P85037	FOXK1_HUMAN	FOXK1	Forkhead box protein K1	58.3325	56.5147
P98170	P98170	XIAP_HUMAN	XIAP	E3 ubiquitin-protein ligase XIAP		14.0766
P98175	P98175	RBM10_HUMAN	RBM10	RNA-binding protein 10	35.2806	32.7857
P98179	P98179	RBM3_HUMAN	RBM3	RNA-binding protein 3	179.344	191.567
P99999	P99999	CYC_HUMAN	CYCS	Cytochrome c	929.156	848.826
Q00013	Q00013	EM55_HUMAN	MPP1	55 kDa erythrocyte membrane protein	53.67	45.9996
Q00059	Q00059	TFAM_HUMAN	TFAM	Transcription factor A, mitochondrial	211.97	201.027
Q00169	Q00169	PIPNA_HUMAN	PITPNA	Phosphatidylinositol transfer protein alpha isoform	68.0284	57.5497
Q00325	Q00325	MPCP_HUMAN	SLC25A3	Phosphate carrier protein, mitochondrial	555.278	610.131
Q00341	Q00341	VIGLN_HUMAN	HDLBP	Vigilin	135.397	131.568
Q00403	Q00403	TF2B_HUMAN	GTF2B	Transcription initiation factor IIB	11.863	16.0378
Q00534	Q00534	CDK6_HUMAN	CDK6	Cyclin-dependent kinase 6	16.0239	20.8836
Q00535	Q00535	CDK5_HUMAN	CDK5	Cyclin-dependent kinase 5	44.9636	37.74
Q00536;Q00537	Q00536;Q00537	CDK16_HUMAN;CDK17_HUMAN	CDK16;CDK17	Cyclin-dependent kinase 16	31.1672	26.4208
Q00577	Q00577	PURA_HUMAN	PURA	Transcriptional activator protein Pur-alpha	51.7172	43.3862
Q00587	Q00587	BORG5_HUMAN	CDC42EP1	Cdc42 effector protein 1	13.6314	26.5153
Q00610	P53675;Q00610	CLH1_HUMAN	CLTC	Clathrin heavy chain 1	732.529	730.069
Q00688	Q00688	FKBP3_HUMAN	FKBP3	Peptidyl-prolyl cis-trans isomerase FKBP3	283.174	245.403
Q00765	Q00765	REEP5_HUMAN	REEP5	Receptor expression-enhancing protein 5	95.356	103.35
Q00796	Q00796	DHSO_HUMAN	SORD	Sorbitol dehydrogenase	195.011	166.751
Q00839	Q00839	HNRPU_HUMAN	HNRNPU	Heterogeneous nuclear ribonucleoprotein U	1907.6	1976.39
Q01081	Q01081;Q8WU68	U2AF1_HUMAN	U2AF1	Splicing factor U2AF 35 kDa subunit	485.577	530.436
Q01082	Q01082	SPTB2_HUMAN	SPTBN1	Spectrin beta chain, non-erythrocytic 1	176.39	158.444
Q01085	P31483;Q01085	TIAR_HUMAN	TIAL1	Nucleolysin TIAR	99.8248	112.181
Q01105	P0DME0;Q01105	SET_HUMAN	SET	Protein SET	801.131	831.063
Q01130	Q01130;Q9BRL6	SRSF2_HUMAN	SRSF2	Serine/arginine-rich splicing factor 2	915.668	944.841
Q01167	Q01167	FOXK2_HUMAN	FOXK2	Forkhead box protein K2	35.3706	25.9962
Q01433	Q01433	AMPD2_HUMAN	AMPD2	AMP deaminase 2	64.2718	66.9695
Q01469	Q01469	FABP5_HUMAN	FABP5	Fatty acid-binding protein 5	544.508	520.576
Q01484	Q01484	ANK2_HUMAN	ANK2	Ankyrin-2	39.1911	34.319
Q01518	P40123;Q01518	CAP1_HUMAN	CAP1	Adenylyl cyclase-associated protein 1	427.9	413.423
Q01581	Q01581	HMCS1_HUMAN	HMGCS1	Hydroxymethylglutaryl-CoA synthase, cytoplasmic	44.3546	63.9381
Q01650	Q01650	LAT1_HUMAN	SLC7A5	Large neutral amino acids transporter small subunit 1	249.277	246.204
Q01658	Q01658	NC2B_HUMAN	DR1	Protein Dr1	143.547	145.646
Q01780	Q01780	EXOSX_HUMAN	EXOSC10	Exosome component 10	49.1334	45.3321
Q01813	Q01813	PFKAP_HUMAN	PFKP	ATP-dependent 6-phosphofructokinase, platelet type	71.7611	80.2872
Q01826;Q9UPW6	Q01826;Q9UPW6	SATB1_HUMAN;SATB2_HUMAN	SATB1;SATB2	DNA-binding protein SATB1		6.60907
Q01831	Q01831	XPC_HUMAN	XPC	DNA repair protein complementing XP-C cells	18.6998	11.2281
Q01844	Q01844	EWS_HUMAN	EWSR1	RNA-binding protein EWS	240.526	222.506
Q01968	Q01968	OCRL_HUMAN	OCRL	Inositol polyphosphate 5-phosphatase OCRL	75.9168	62.5342
Q01970	Q01970	PLCB3_HUMAN	PLCB3	1-phosphatidylinositol 4,5-bisphosphate phosphodiesterase beta-3	9.33539	10.7756
Q02040	Q02040	AK17A_HUMAN	AKAP17A	A-kinase anchor protein 17A	66.359	85.1301
Q02218	Q02218	ODO1_HUMAN	OGDH	2-oxoglutarate dehydrogenase complex component E1	100.424	90.8978
Q02241	Q02241	KIF23_HUMAN	KIF23	Kinesin-like protein KIF23	18.1035	18.8304
Q02252	Q02252	MMSA_HUMAN	ALDH6A1	Methylmalonate-semialdehyde dehydrogenase [acylating], mitochondrial	37.6212	34.5215
Q02447	Q02447	SP3_HUMAN	SP3	Transcription factor Sp3	7.50443	10.2551
Q02543	Q02543	RL18A_HUMAN	RPL18A	60S ribosomal protein L18a	293.061	292.434
Q02750	P36507;Q02750	MP2K1_HUMAN	MAP2K1	Dual specificity mitogen-activated protein kinase kinase 1	73.0075	81.2997
Q02790	Q02790	FKBP4_HUMAN	FKBP4	Peptidyl-prolyl cis-trans isomerase FKBP4	521.449	493.994
Q02809	Q02809	PLOD1_HUMAN	PLOD1	Procollagen-lysine,2-oxoglutarate 5-dioxygenase 1	47.6625	37.583
Q02878	Q02878	RL6_HUMAN	RPL6	60S ribosomal protein L6	1117.37	1111.45
Q02880	Q02880	TOP2B_HUMAN	TOP2B	DNA topoisomerase 2-beta	80.3459	92.8
Q02952	Q02952	AKA12_HUMAN	AKAP12	A-kinase anchor protein 12	85.6602	96.0815
Q02978	Q02978	M2OM_HUMAN	SLC25A11	Mitochondrial 2-oxoglutarate/malate carrier protein	229.852	246.444
Q03154	Q03154	ACY1_HUMAN	ACY1	Aminoacylase-1	8.66941	11.1386
Q03252	Q03252	LMNB2_HUMAN	LMNB2	Lamin-B2	420.152	395.2
Q03426	Q03426	KIME_HUMAN	MVK	Mevalonate kinase	12.463	11.5402
Q03701	Q03701	CEBPZ_HUMAN	CEBPZ	CCAAT/enhancer-binding protein zeta	68.3969	66.6617
Q04206	Q04206	TF65_HUMAN	RELA	Transcription factor p65	25.7471	33.8151
Q04323	Q04323	UBXN1_HUMAN	UBXN1	UBX domain-containing protein 1	92.2901	76.1881
Q04637	Q04637	IF4G1_HUMAN	EIF4G1	Eukaryotic translation initiation factor 4 gamma 1	427.183	379.757
Q04724	Q04724;Q04727	TLE1_HUMAN	TLE1	Transducin-like enhancer protein 1	19.4211	35.5153
Q04726	Q04726	TLE3_HUMAN	TLE3	Transducin-like enhancer protein 3	66.5881	59.9603
Q04760	Q04760	LGUL_HUMAN	GLO1	Lactoylglutathione lyase	1560.73	1667.13
Q04837	Q04837	SSBP_HUMAN	SSBP1	Single-stranded DNA-binding protein, mitochondrial	541.48	554.784
Q04917	Q04917	1433F_HUMAN	YWHAH	14-3-3 protein eta	339.886	314.714
Q05048	Q05048	CSTF1_HUMAN	CSTF1	Cleavage stimulation factor subunit 1	55.2929	43.5059
Q05086	Q05086	UBE3A_HUMAN	UBE3A	Ubiquitin-protein ligase E3A	10.0784	8.11585
Q05193	Q05193	DYN1_HUMAN	DNM1	Dynamin-1	60.8662	52.0139
Q05397	Q05397	FAK1_HUMAN	PTK2	Focal adhesion kinase 1	9.84138	15.8145
Q05519	Q05519	SRS11_HUMAN	SRSF11	Serine/arginine-rich splicing factor 11	166.938	161.066
Q05639	Q05639	EF1A2_HUMAN	EEF1A2	Elongation factor 1-alpha 2	9670.96	9616.23
Q05682	Q05682	CALD1_HUMAN	CALD1	Caldesmon	24.6094	28.6397
Q05BV3	Q05BV3	EMAL5_HUMAN	EML5	Echinoderm microtubule-associated protein-like 5	8.14391	16.747
Q06033	Q06033	ITIH3_HUMAN	ITIH3	Inter-alpha-trypsin inhibitor heavy chain H3		9.07895
Q06124	Q06124	PTN11_HUMAN	PTPN11	Tyrosine-protein phosphatase non-receptor type 11	70.807	58.4825
Q06203	Q06203	PUR1_HUMAN	PPAT	Amidophosphoribosyltransferase	175.054	153.562
Q06210	Q06210	GFPT1_HUMAN	GFPT1	Glutamine--fructose-6-phosphate aminotransferase [isomerizing] 1	100.441	106.65
Q06265	Q06265	EXOS9_HUMAN	EXOSC9	Exosome complex component RRP45	64.6505	78.8014
Q06323	Q06323	PSME1_HUMAN	PSME1	Proteasome activator complex subunit 1	246.205	238.173
Q06330	Q06330	SUH_HUMAN	RBPJ	Recombining binding protein suppressor of hairless	11.0122	8.53655
Q06546	Q06546	GABPA_HUMAN	GABPA	GA-binding protein alpha chain	13.706	24.6774
Q06587	Q06587	RING1_HUMAN	RING1	E3 ubiquitin-protein ligase RING1	18.9767	22.7277
Q06787	Q06787	FMR1_HUMAN	FMR1	Fragile X messenger ribonucleoprotein 1	39.0363	42.8651
Q06830	Q06830	PRDX1_HUMAN	PRDX1	Peroxiredoxin-1	3660.81	3693.17
Q07020	Q07020	RL18_HUMAN	RPL18	60S ribosomal protein L18	715.073	704.39
Q07021	Q07021	C1QBP_HUMAN	C1QBP	Complement component 1 Q subcomponent-binding protein, mitochondrial	1770.69	1872.9
Q07065	Q07065	CKAP4_HUMAN	CKAP4	Cytoskeleton-associated protein 4	184.663	181.117
Q07157	Q07157	ZO1_HUMAN	TJP1	Tight junction protein ZO-1	12.6526	18.5663
Q07666	O75525;Q07666;Q5VWX1	KHDR1_HUMAN	KHDRBS1	KH domain-containing, RNA-binding, signal transduction-associated protein 1	1341.11	1172.95
Q07812	Q07812	BAX_HUMAN	BAX	Apoptosis regulator BAX	51.2001	32.328
Q07864	Q07864	DPOE1_HUMAN	POLE	DNA polymerase epsilon catalytic subunit A	9.01786	17.5801
Q07866	Q07866;Q9H0B6;Q9NSK0	KLC1_HUMAN	KLC1	Kinesin light chain 1	63.8607	58.7932
Q07954	Q07954	LRP1_HUMAN	LRP1	Prolow-density lipoprotein receptor-related protein 1	15.7721	10.0667
Q07955	Q07955	SRSF1_HUMAN	SRSF1	Serine/arginine-rich splicing factor 1	575.535	608.746
Q07960	Q07960	RHG01_HUMAN	ARHGAP1	Rho GTPase-activating protein 1	37.2468	41.5216
Q08170	Q08170	SRSF4_HUMAN	SRSF4	Serine/arginine-rich splicing factor 4	50.9764	45.2795
Q08209	P16298;P48454;Q08209	PP2BA_HUMAN	PPP3CA	Protein phosphatase 3 catalytic subunit alpha	59.4731	62.4196
Q08211	Q08211	DHX9_HUMAN	DHX9	ATP-dependent RNA helicase A	485.94	476.2
Q08257	Q08257	QOR_HUMAN	CRYZ	Quinone oxidoreductase	43.5928	39.4373
Q08379	Q08379	GOGA2_HUMAN	GOLGA2	Golgin subfamily A member 2	15.8753	24.4658
Q08380	Q08380	LG3BP_HUMAN	LGALS3BP	Galectin-3-binding protein	13.6805	10.1443
Q08722	Q08722	CD47_HUMAN	CD47	Leukocyte surface antigen CD47	109.928	89.1139
Q08752	Q08752	PPID_HUMAN	PPID	Peptidyl-prolyl cis-trans isomerase D	188.806	193.112
Q08945	Q08945	SSRP1_HUMAN	SSRP1	FACT complex subunit SSRP1	295.581	294.383
Q08AM6	Q08AM6	VAC14_HUMAN	VAC14	Protein VAC14 homolog	25.2007	20.9938
Q08J23	Q08J23	NSUN2_HUMAN	NSUN2	RNA cytosine C(5)-methyltransferase NSUN2	136.194	134.246
Q09028	Q09028	RBBP4_HUMAN	RBBP4	Histone-binding protein RBBP4	234.524	253.103
Q09161	Q09161	NCBP1_HUMAN	NCBP1	Nuclear cap-binding protein subunit 1	67.4101	72.137
Q09666	Q09666	AHNK_HUMAN	AHNAK	Neuroblast differentiation-associated protein AHNAK	205.311	218.381
Q0VDF9	Q0VDF9	HSP7E_HUMAN	HSPA14	Heat shock 70 kDa protein 14	62.6074	66.929
Q0VDG4	Q0VDG4	SCRN3_HUMAN	SCRN3	Secernin-3	13.8904	24.1998
Q10471	Q10471	GALT2_HUMAN	GALNT2	Polypeptide N-acetylgalactosaminyltransferase 2	45.6665	37.934
Q10567	P63010;Q10567	AP1B1_HUMAN	AP1B1	AP-1 complex subunit beta-1	152.725	156.131
Q10570	Q10570	CPSF1_HUMAN	CPSF1	Cleavage and polyadenylation specificity factor subunit 1	41.8936	38.0879
Q10713	Q10713	MPPA_HUMAN	PMPCA	Mitochondrial-processing peptidase subunit alpha	66.7566	71.6074
Q12756	Q12756	KIF1A_HUMAN	KIF1A	Kinesin-like protein KIF1A	32.586	40.833
Q12765	Q12765	SCRN1_HUMAN	SCRN1	Secernin-1	141.393	119.094
Q12768	Q12768	WASC5_HUMAN	WASHC5	WASH complex subunit 5	61.7253	54.6923
Q12769	Q12769	NU160_HUMAN	NUP160	Nuclear pore complex protein Nup160	65.1595	59.0993
Q12788	Q12788	TBL3_HUMAN	TBL3	Transducin beta-like protein 3	51.7041	46.791
Q12789	Q12789	TF3C1_HUMAN	GTF3C1	General transcription factor 3C polypeptide 1	29.6406	32.1802
Q12792	Q12792;Q6IBS0	TWF1_HUMAN	TWF1	Twinfilin-1	126.391	107.226
Q12797	Q12797	ASPH_HUMAN	ASPH	Aspartyl/asparaginyl beta-hydroxylase	41.8732	38.2731
Q12800	Q12800	TFCP2_HUMAN	TFCP2	Alpha-globin transcription factor CP2	34.9914	23.7207
Q12824	Q12824	SNF5_HUMAN	SMARCB1	SWI/SNF-related matrix-associated actin-dependent regulator of chromatin subfamily B member 1	48.6871	35.3027
Q12830	Q12830	BPTF_HUMAN	BPTF	Nucleosome-remodeling factor subunit BPTF	12.5072	20.199
Q12846	Q12846	STX4_HUMAN	STX4	Syntaxin-4	9.79519	17.0124
Q12849	Q12849	GRSF1_HUMAN	GRSF1	G-rich sequence factor 1	127.564	131.991
Q12872	Q12872	SFSWA_HUMAN	SFSWAP	Splicing factor, suppressor of white-apricot homolog	6.17693	10.4064
Q12874	Q12874	SF3A3_HUMAN	SF3A3	Splicing factor 3A subunit 3	213.219	196.773
Q12888	Q12888	TP53B_HUMAN	TP53BP1	TP53-binding protein 1	31.5636	32.2983
Q12894	Q12894	IFRD2_HUMAN	IFRD2	Interferon-related developmental regulator 2	28.6439	30.8737
Q12904	Q12904	AIMP1_HUMAN	AIMP1	Aminoacyl tRNA synthase complex-interacting multifunctional protein 1	216.181	191.856
Q12905	Q12905	ILF2_HUMAN	ILF2	Interleukin enhancer-binding factor 2	1256.96	1117.25
Q12906	Q12906;Q96SI9	ILF3_HUMAN	ILF3	Interleukin enhancer-binding factor 3	873.558	855.933
Q12907	Q12907	LMAN2_HUMAN	LMAN2	Vesicular integral-membrane protein VIP36	233.963	213.2
Q12923	Q12923	PTN13_HUMAN	PTPN13	Tyrosine-protein phosphatase non-receptor type 13	5.48191	6.18129
Q12926	Q12926	ELAV2_HUMAN	ELAVL2	ELAV-like protein 2	18.444	8.73752
Q12931	Q12931	TRAP1_HUMAN	TRAP1	Heat shock protein 75 kDa, mitochondrial	4220.19	4145.9
Q12933	Q12933	TRAF2_HUMAN	TRAF2	TNF receptor-associated factor 2	2.52444	10.0049
Q12955	Q12955	ANK3_HUMAN	ANK3	Ankyrin-3	6.99525
Q12959	Q12959;Q15700;Q92796	DLG1_HUMAN	DLG1	Disks large homolog 1	13.4653	18.0986
Q12962	Q12962	TAF10_HUMAN	TAF10	Transcription initiation factor TFIID subunit 10	15.5548	12.4689
Q12972	Q12972	PP1R8_HUMAN	PPP1R8	Nuclear inhibitor of protein phosphatase 1	57.614	54.0525
Q12981	Q12981	SEC20_HUMAN	BNIP1	Vesicle transport protein SEC20	22.5137	31.2972
Q12996	Q12996	CSTF3_HUMAN	CSTF3	Cleavage stimulation factor subunit 3	106.329	91.0762
Q13011	Q13011	ECH1_HUMAN	ECH1	Delta(3,5)-Delta(2,4)-dienoyl-CoA isomerase, mitochondrial	336.238	298.463
Q13033	Q13033;Q9NRL3	STRN3_HUMAN	STRN3	Striatin-3	27.0685	25.1624
Q13042	Q13042	CDC16_HUMAN	CDC16	Cell division cycle protein 16 homolog	17.7134	10.8315
Q13043	Q13043	STK4_HUMAN	STK4	Serine/threonine-protein kinase 4	15.3941	19.8987
Q13045	Q13045	FLII_HUMAN	FLII	Protein flightless-1 homolog	38.5929	37.4608
Q13057	Q13057	COASY_HUMAN	COASY	Bifunctional coenzyme A synthase	34.7986	35.0209
Q13084	Q13084	RM28_HUMAN	MRPL28	39S ribosomal protein L28, mitochondrial	26.3203	29.4704
Q13085	Q13085	ACACA_HUMAN	ACACA	Acetyl-CoA carboxylase 1	36.9219	41.3503
Q13098	Q13098	CSN1_HUMAN	GPS1	COP9 signalosome complex subunit 1	78.9379	91.8566
Q13111	Q13111	CAF1A_HUMAN	CHAF1A	Chromatin assembly factor 1 subunit A	41.1386	41.9369
Q13112	Q13112	CAF1B_HUMAN	CHAF1B	Chromatin assembly factor 1 subunit B	28.718	25.6453
Q13123	Q13123	RED_HUMAN	IK	Protein Red	94.3294	89.6506
Q13126	Q13126	MTAP_HUMAN	MTAP	S-methyl-5'-thioadenosine phosphorylase	122.953	144.659
Q13131	P54646;Q13131	AAPK1_HUMAN	PRKAA1	5'-AMP-activated protein kinase catalytic subunit alpha-1	6.44555	7.53064
Q13144	Q13144	EI2BE_HUMAN	EIF2B5	Translation initiation factor eIF-2B subunit epsilon	33.0268	32.0922
Q13148	Q13148	TADBP_HUMAN	TARDBP	TAR DNA-binding protein 43	221.55	220.977
Q13151	Q13151	ROA0_HUMAN	HNRNPA0	Heterogeneous nuclear ribonucleoprotein A0	260.447	245.69
Q13153	Q13153	PAK1_HUMAN	PAK1	Serine/threonine-protein kinase PAK 1	15.6714	22.1482
Q13155	Q13155	AIMP2_HUMAN	AIMP2	Aminoacyl tRNA synthase complex-interacting multifunctional protein 2	131.604	135.916
Q13158	Q13158	FADD_HUMAN	FADD	FAS-associated death domain protein	16.3659	15.8605
Q13162	Q13162	PRDX4_HUMAN	PRDX4	Peroxiredoxin-4	371.468	330.143
Q13177	Q13177	PAK2_HUMAN	PAK2	Serine/threonine-protein kinase PAK 2	64.9506	74.7526
Q13185	Q13185	CBX3_HUMAN	CBX3	Chromobox protein homolog 3	177.798	148.322
Q13190	Q13190	STX5_HUMAN	STX5	Syntaxin-5	15.3412	17.8889
Q13200	Q13200	PSMD2_HUMAN	PSMD2	26S proteasome non-ATPase regulatory subunit 2	195.144	194.631
Q13206	Q13206	DDX10_HUMAN	DDX10	Probable ATP-dependent RNA helicase DDX10	2.50028	7.58931
Q13217	Q13217	DNJC3_HUMAN	DNAJC3	DnaJ homolog subfamily C member 3	53.4381	53.0018
Q13228	Q13228	SBP1_HUMAN	SELENBP1	Methanethiol oxidase	75.7117	54.8536
Q13232	Q13232	NDK3_HUMAN	NME3	Nucleoside diphosphate kinase 3	32.3699	23.0971
Q13242	Q13242	SRSF9_HUMAN	SRSF9	Serine/arginine-rich splicing factor 9	372.142	322.933
Q13243	Q13243	SRSF5_HUMAN	SRSF5	Serine/arginine-rich splicing factor 5	97.9796	90.1927
Q13247	Q13247	SRSF6_HUMAN	SRSF6	Serine/arginine-rich splicing factor 6	1016.8	940.353
Q13257	Q13257	MD2L1_HUMAN	MAD2L1	Mitotic spindle assembly checkpoint protein MAD2A	185.825	212.945
Q13263	Q13263	TIF1B_HUMAN	TRIM28	Transcription intermediary factor 1-beta	369.014	338.484
Q13268	Q13268	DHRS2_HUMAN	DHRS2	Dehydrogenase/reductase SDR family member 2, mitochondrial	129.989	107.962
Q13283	Q13283	G3BP1_HUMAN	G3BP1	Ras GTPase-activating protein-binding protein 1	156.904	167.364
Q13308	Q13308	PTK7_HUMAN	PTK7	Inactive tyrosine-protein kinase 7	24.6176	19.1642
Q13310	Q13310	PABP4_HUMAN	PABPC4	Polyadenylate-binding protein 4	237.266	244.477
Q13330	Q13330	MTA1_HUMAN	MTA1	Metastasis-associated protein MTA1	26.6317	27.9956
Q13347	Q13347	EIF3I_HUMAN	EIF3I	Eukaryotic translation initiation factor 3 subunit I	213.695	212.448
Q13362	Q13362	2A5G_HUMAN	PPP2R5C	Serine/threonine-protein phosphatase 2A 56 kDa regulatory subunit gamma isoform		18.5547
Q13363	Q13363	CTBP1_HUMAN	CTBP1	C-terminal-binding protein 1	52.414	42.3443
Q13371	Q13371	PHLP_HUMAN	PDCL	Phosducin-like protein	23.4739	24.3565
Q13404	Q13404	UB2V1_HUMAN	UBE2V1	Ubiquitin-conjugating enzyme E2 variant 1	143.921	113.382
Q13405	Q13405	RM49_HUMAN	MRPL49	39S ribosomal protein L49, mitochondrial	36.7532	30.0089
Q13409	Q13409	DC1I2_HUMAN	DYNC1I2	Cytoplasmic dynein 1 intermediate chain 2	128.094	110.325
Q13416	Q13416	ORC2_HUMAN	ORC2	Origin recognition complex subunit 2	25.6206	36.6513
Q13418	Q13418	ILK_HUMAN	ILK	Integrin-linked protein kinase	31.3287	23.3143
Q13423	Q13423	NNTM_HUMAN	NNT	NAD(P) transhydrogenase, mitochondrial	93.8988	88.6465
Q13425	Q13424;Q13425;Q13884	SNTB2_HUMAN	SNTB2	Beta-2-syntrophin	18.3352	19.9424
Q13427	Q13427	PPIG_HUMAN	PPIG	Peptidyl-prolyl cis-trans isomerase G	90.4788	103.046
Q13428	Q13428	TCOF_HUMAN	TCOF1	Treacle protein	314.786	296.436
Q13435	Q13435	SF3B2_HUMAN	SF3B2	Splicing factor 3B subunit 2	340.379	311.2
Q13439	Q13439	GOGA4_HUMAN	GOLGA4	Golgin subfamily A member 4	12.5095	7.92658
Q13442	Q13442	HAP28_HUMAN	PDAP1	28 kDa heat- and acid-stable phosphoprotein	103.508	120.791
Q13445	Q13445	TMED1_HUMAN	TMED1	Transmembrane emp24 domain-containing protein 1	28.7132	25.883
Q13451	Q13451	FKBP5_HUMAN	FKBP5	Peptidyl-prolyl cis-trans isomerase FKBP5	106.094	90.6191
Q13485	Q13485	SMAD4_HUMAN	SMAD4	Mothers against decapentaplegic homolog 4		13.8901
Q13492	Q13492	PICAL_HUMAN	PICALM	Phosphatidylinositol-binding clathrin assembly protein	70.3075	84.4727
Q13501	Q13501	SQSTM_HUMAN	SQSTM1	Sequestosome-1	8.26541	9.79545
Q13505	Q13505	MTX1_HUMAN	MTX1	Metaxin-1	47.1136	27.6759
Q13509	Q13509	TBB3_HUMAN	TUBB3	Tubulin beta-3 chain	6.35154	8.25659
Q13510	Q13510	ASAH1_HUMAN	ASAH1	Acid ceramidase	12.1763	16.5686
Q13523	Q13523	PRP4B_HUMAN	PRPF4B	Serine/threonine-protein kinase PRP4 homolog	42.335	39.8121
Q13526	Q13526	PIN1_HUMAN	PIN1	Peptidyl-prolyl cis-trans isomerase NIMA-interacting 1	97.3747	113.878
Q13547	Q13547	HDAC1_HUMAN	HDAC1	Histone deacetylase 1	74.6264	96.2295
Q13555	Q13554;Q13555	KCC2G_HUMAN	CAMK2G	Calcium/calmodulin-dependent protein kinase type II subunit gamma	10.1917	8.56459
Q13557	Q13557	KCC2D_HUMAN	CAMK2D	Calcium/calmodulin-dependent protein kinase type II subunit delta	24.2661	27.4195
Q13561	Q13561	DCTN2_HUMAN	DCTN2	Dynactin subunit 2	311.569	279.189
Q13564	Q13564	ULA1_HUMAN	NAE1	NEDD8-activating enzyme E1 regulatory subunit	89.074	93.755
Q13573	Q13573	SNW1_HUMAN	SNW1	SNW domain-containing protein 1	100.579	112.006
Q13576	Q13576	IQGA2_HUMAN	IQGAP2	Ras GTPase-activating-like protein IQGAP2	21.6848	20.3136
Q13585	Q13585	MTR1L_HUMAN	GPR50	Melatonin-related receptor	8.41172	7.88339
Q13586	Q13586	STIM1_HUMAN	STIM1	Stromal interaction molecule 1	24.109	23.5747
Q13595	Q13595	TRA2A_HUMAN	TRA2A	Transformer-2 protein homolog alpha	120.726	135.429
Q13596	Q13596	SNX1_HUMAN	SNX1	Sorting nexin-1	23.3863	31.4321
Q13601	Q13601	KRR1_HUMAN	KRR1	KRR1 small subunit processome component homolog	58.108	67.225
Q13610	Q13610	PWP1_HUMAN	PWP1	Periodic tryptophan protein 1 homolog	25.7732	27.6883
Q13616	Q13616	CUL1_HUMAN	CUL1	Cullin-1	38.4679	41.5508
Q13617	Q13617	CUL2_HUMAN	CUL2	Cullin-2	36.4766	45.7672
Q13618	Q13618	CUL3_HUMAN	CUL3	Cullin-3	78.9173	79.3487
Q13619	Q13619	CUL4A_HUMAN	CUL4A	Cullin-4A	16.3972	14.2043
Q13620	Q13620	CUL4B_HUMAN	CUL4B	Cullin-4B	307.598	273.757
Q13630	Q13630	FCL_HUMAN	GFUS	GDP-L-fucose synthase	33.0009	24.4616
Q13636	Q13636;Q9UL26	RAB31_HUMAN	RAB31	Ras-related protein Rab-31	11.7679	16.377
Q13641	Q13641	TPBG_HUMAN	TPBG	Trophoblast glycoprotein	4.5425	11.2664
Q13642	Q13642	FHL1_HUMAN	FHL1	Four and a half LIM domains protein 1	228.772	253.6
Q13643	Q13643	FHL3_HUMAN	FHL3	Four and a half LIM domains protein 3		14.7637
Q13685	Q13685	AAMP_HUMAN	AAMP	Angio-associated migratory cell protein	46.8951	40.1133
Q13724	Q13724	MOGS_HUMAN	MOGS	Mannosyl-oligosaccharide glucosidase	49.4361	48.7371
Q13740	Q13740	CD166_HUMAN	ALCAM	CD166 antigen	53.061	42.1222
Q13769	Q13769	THOC5_HUMAN	THOC5	THO complex subunit 5 homolog	50.294	51.1455
Q13813	Q13813	SPTN1_HUMAN	SPTAN1	Spectrin alpha chain, non-erythrocytic 1	140.672	125.884
Q13823	Q13823	NOG2_HUMAN	GNL2	Nucleolar GTP-binding protein 2	22.6794	20.7187
Q13838	Q13838	DX39B_HUMAN	DDX39B	Spliceosome RNA helicase DDX39B	1071.83	1078.02
Q13867	Q13867	BLMH_HUMAN	BLMH	Bleomycin hydrolase	142.682	164.491
Q13868	Q13868	EXOS2_HUMAN	EXOSC2	Exosome complex component RRP4	68.9574	72.205
Q13885	Q13885	TBB2A_HUMAN	TUBB2A	Tubulin beta-2A chain	46.1738	45.5377
Q13888;Q6P1K8	Q13888;Q6P1K8	T2H2L_HUMAN;TF2H2_HUMAN	GTF2H2;GTF2H2C_2	General transcription factor IIH subunit 2		11.8184
Q13895	Q13895	BYST_HUMAN	BYSL	Bystin	181.353	151.917
Q13901	Q13901	C1D_HUMAN	C1D	Nuclear nucleic acid-binding protein C1D	75.1528	70.2695
Q13907	Q13907	IDI1_HUMAN	IDI1	Isopentenyl-diphosphate Delta-isomerase 1	59.3277	59.3359
Q13952	Q13952	NFYC_HUMAN	NFYC	Nuclear transcription factor Y subunit gamma	48.411	46.5392
Q14008	Q14008	CKAP5_HUMAN	CKAP5	Cytoskeleton-associated protein 5	142.991	154.424
Q14011	Q14011	CIRBP_HUMAN	CIRBP	Cold-inducible RNA-binding protein	188.821	201.831
Q14012	Q14012	KCC1A_HUMAN	CAMK1	Calcium/calmodulin-dependent protein kinase type 1	19.1926	9.08371
Q14019	Q14019	COTL1_HUMAN	COTL1	Coactosin-like protein	390.549	338.271
Q14103	Q14103	HNRPD_HUMAN	HNRNPD	Heterogeneous nuclear ribonucleoprotein D0	1606.26	1653.91
Q14108	Q14108	SCRB2_HUMAN	SCARB2	Lysosome membrane protein 2	66.3943	53.8495
Q14126	Q14126	DSG2_HUMAN	DSG2	Desmoglein-2	31.1855	32.8764
Q14137	Q14137	BOP1_HUMAN	BOP1	Ribosome biogenesis protein BOP1	219.827	225.812
Q14139	Q14139	UBE4A_HUMAN	UBE4A	Ubiquitin conjugation factor E4 A	33.9736	29.431
Q14141	Q14141	SEPT6_HUMAN	SEPTIN6	Septin-6	64.022	59.9786
Q14145	Q14145	KEAP1_HUMAN	KEAP1	Kelch-like ECH-associated protein 1	13.1383	4.52516
Q14146	Q14146	URB2_HUMAN	URB2	Unhealthy ribosome biogenesis protein 2 homolog	18.6511	20.6438
Q14151	Q14151	SAFB2_HUMAN	SAFB2	Scaffold attachment factor B2	69.359	65.281
Q14152	Q14152	EIF3A_HUMAN	EIF3A	Eukaryotic translation initiation factor 3 subunit A	288.185	273.895
Q14155;Q15052	Q14155;Q15052	ARHG6_HUMAN;ARHG7_HUMAN	ARHGEF6;ARHGEF7	Rho guanine nucleotide exchange factor 7	7.56853	14.889
Q14157	Q14157	UBP2L_HUMAN	UBAP2L	Ubiquitin-associated protein 2-like	133.096	151.754
Q14160	Q14160;Q9BTT6	SCRIB_HUMAN	SCRIB	Protein scribble homolog	38.4804	26.24
Q14165	Q14165	MLEC_HUMAN	MLEC	Malectin	87.6815	89.2152
Q14166	Q14166	TTL12_HUMAN	TTLL12	Tubulin--tyrosine ligase-like protein 12	86.657	97.4477
Q14168	Q14168	MPP2_HUMAN	MPP2	MAGUK p55 subfamily member 2	20.9133	20.7093
Q14181	Q14181	DPOA2_HUMAN	POLA2	DNA polymerase alpha subunit B	40.8485	36.2321
Q14191	Q14191	WRN_HUMAN	WRN	Bifunctional 3'-5' exonuclease/ATP-dependent helicase WRN	8.28982	9.46071
Q14195	Q14195	DPYL3_HUMAN	DPYSL3	Dihydropyrimidinase-related protein 3	49.9466	26.2336
Q14197	Q14197	ICT1_HUMAN	MRPL58	Peptidyl-tRNA hydrolase ICT1, mitochondrial	61.6771	46.7543
Q14202	Q14202	ZMYM3_HUMAN	ZMYM3	Zinc finger MYM-type protein 3	16.2469	8.94182
Q14203	Q14203	DCTN1_HUMAN	DCTN1	Dynactin subunit 1	96.4951	89.1846
Q14204	Q14204	DYHC1_HUMAN	DYNC1H1	Cytoplasmic dynein 1 heavy chain 1	199.205	195.958
Q14232	Q14232	EI2BA_HUMAN	EIF2B1	Translation initiation factor eIF-2B subunit alpha	124.122	137.073
Q14240	Q14240	IF4A2_HUMAN	EIF4A2	Eukaryotic initiation factor 4A-II	44.8287	42.1278
Q14247	Q14247	SRC8_HUMAN	CTTN	Src substrate cortactin	345.723	339.216
Q14254	Q14254	FLOT2_HUMAN	FLOT2	Flotillin-2	84.4912	81.7073
Q14257	Q14257	RCN2_HUMAN	RCN2	Reticulocalbin-2	29.3229	52.3017
Q14258	Q14258	TRI25_HUMAN	TRIM25	E3 ubiquitin/ISG15 ligase TRIM25	52.2747	54.2151
Q14315	Q14315	FLNC_HUMAN	FLNC	Filamin-C	28.5367	30.9488
Q14318	Q14318	FKBP8_HUMAN	FKBP8	Peptidyl-prolyl cis-trans isomerase FKBP8	117.592	117.812
Q14320	Q14320;Q9Y247	FA50A_HUMAN	FAM50A	Protein FAM50A	151.269	165.88
Q14344	Q14344	GNA13_HUMAN	GNA13	Guanine nucleotide-binding protein subunit alpha-13	252.056	253.051
Q14353	Q14353	GAMT_HUMAN	GAMT	Guanidinoacetate N-methyltransferase	37.6581	36.1334
Q14376	Q14376	GALE_HUMAN	GALE	UDP-glucose 4-epimerase	22.3554	21.182
Q14444	Q14444	CAPR1_HUMAN	CAPRIN1	Caprin-1	152.979	154.022
Q14498	Q14498	RBM39_HUMAN	RBM39	RNA-binding protein 39	181.451	183.413
Q14527	Q14527	HLTF_HUMAN	HLTF	Helicase-like transcription factor	44.8049	44.8425
Q14554	Q14554	PDIA5_HUMAN	PDIA5	Protein disulfide-isomerase A5	550.472	514.127
Q14558	Q14558	KPRA_HUMAN	PRPSAP1	Phosphoribosyl pyrophosphate synthase-associated protein 1	26.721	29.3928
Q14562	Q14562	DHX8_HUMAN	DHX8	ATP-dependent RNA helicase DHX8	8.65479	9.75068
Q14566	Q14566	MCM6_HUMAN	MCM6	DNA replication licensing factor MCM6	170.901	144.703
Q14651	Q14651	PLSI_HUMAN	PLS1	Plastin-1	29.6211	33.1345
Q14657	Q14657	LAGE3_HUMAN	LAGE3	EKC/KEOPS complex subunit LAGE3	29.35	34.5013
Q14669	Q14669	TRIPC_HUMAN	TRIP12	E3 ubiquitin-protein ligase TRIP12	33.808	37.0457
Q14671	Q14671;Q8TB72	PUM1_HUMAN	PUM1	Pumilio homolog 1	73.9833	69.1518
Q14676	Q14676	MDC1_HUMAN	MDC1	Mediator of DNA damage checkpoint protein 1	102.66	100.392
Q14677	Q14677	EPN4_HUMAN	CLINT1	Clathrin interactor 1	82.0068	74.7482
Q14683	Q14683	SMC1A_HUMAN	SMC1A	Structural maintenance of chromosomes protein 1A	168.98	169.819
Q14684	Q14684	RRP1B_HUMAN	RRP1B	Ribosomal RNA processing protein 1 homolog B	69.4826	59.8954
Q14690	Q14690	RRP5_HUMAN	PDCD11	Protein RRP5 homolog	97.2413	107.219
Q14692	Q14692	BMS1_HUMAN	BMS1	Ribosome biogenesis protein BMS1 homolog	37.4749	37.4289
Q14694	Q14694	UBP10_HUMAN	USP10	Ubiquitin carboxyl-terminal hydrolase 10	42.8615	42.5579
Q14696	Q14696	MESD_HUMAN	MESD	LRP chaperone MESD	75.7387	72.3543
Q14697	Q14697	GANAB_HUMAN	GANAB	Neutral alpha-glucosidase AB	706.7	683.687
Q14738	Q14738	2A5D_HUMAN	PPP2R5D	Serine/threonine-protein phosphatase 2A 56 kDa regulatory subunit delta isoform	44.0952	32.0828
Q14739	Q14739	LBR_HUMAN	LBR	Delta(14)-sterol reductase LBR	105.931	101.106
Q14746	Q14746	COG2_HUMAN	COG2	Conserved oligomeric Golgi complex subunit 2	18.3435	8.63323
Q14789	Q14789	GOGB1_HUMAN	GOLGB1	Golgin subfamily B member 1	12.344	12.2676
Q14790	Q14790	CASP8_HUMAN	CASP8	Caspase-8	9.41487	11.7647
Q14807	Q14807	KIF22_HUMAN	KIF22	Kinesin-like protein KIF22	17.3703	16.3556
Q14839	Q14839	CHD4_HUMAN	CHD4	Chromodomain-helicase-DNA-binding protein 4	98.8104	105.655
Q14847	Q14847	LASP1_HUMAN	LASP1	LIM and SH3 domain protein 1	58.9859	70.7021
Q14919	Q14919	NC2A_HUMAN	DRAP1	Dr1-associated corepressor	208.284	179.658
Q14966	Q14966	ZN638_HUMAN	ZNF638	Zinc finger protein 638	28.478	23.5399
Q14974	Q14974	IMB1_HUMAN	KPNB1	Importin subunit beta-1	1043.81	1015.41
Q14978	Q14978	NOLC1_HUMAN	NOLC1	Nucleolar and coiled-body phosphoprotein 1	268.017	267.64
Q14980	Q14980	NUMA1_HUMAN	NUMA1	Nuclear mitotic apparatus protein 1	64.8043	57.02
Q14997	Q14997	PSME4_HUMAN	PSME4	Proteasome activator complex subunit 4	23.8244	26.533
Q14C86	Q14C86	GAPD1_HUMAN	GAPVD1	GTPase-activating protein and VPS9 domain-containing protein 1	91.114	86.6084
Q14CX7	Q14CX7	NAA25_HUMAN	NAA25	N-alpha-acetyltransferase 25, NatB auxiliary subunit	26.0388	31.5296
Q15003	Q15003	CND2_HUMAN	NCAPH	Condensin complex subunit 2	93.2029	94.9894
Q15005	Q15005	SPCS2_HUMAN	SPCS2	Signal peptidase complex subunit 2	123.378	146.937
Q15006	Q15006	EMC2_HUMAN	EMC2	ER membrane protein complex subunit 2	22.7353	34.7622
Q15007	Q15007	FL2D_HUMAN	WTAP	Pre-mRNA-splicing regulator WTAP	24.1112	29.3251
Q15008	Q15008	PSMD6_HUMAN	PSMD6	26S proteasome non-ATPase regulatory subunit 6	231.337	220.23
Q15013	Q15013	MD2BP_HUMAN	MAD2L1BP	MAD2L1-binding protein	7.72906	4.30776
Q15014	Q15014	MO4L2_HUMAN	MORF4L2	Mortality factor 4-like protein 2	38.4169	55.8859
Q15018	Q15018	ABRX2_HUMAN	ABRAXAS2	BRISC complex subunit Abraxas 2	19.6075	16.5746
Q15019	Q15019	SEPT2_HUMAN	SEPTIN2	Septin-2	232.91	235.501
Q15020	Q15020	SART3_HUMAN	SART3	Squamous cell carcinoma antigen recognized by T-cells 3	73.4059	69.3196
Q15021	Q15021	CND1_HUMAN	NCAPD2	Condensin complex subunit 1	126.625	134.451
Q15022	Q15022	SUZ12_HUMAN	SUZ12	Polycomb protein SUZ12	15.672	13.3086
Q15024	Q15024	EXOS7_HUMAN	EXOSC7	Exosome complex component RRP42	89.3202	104.676
Q15029	Q15029	U5S1_HUMAN	EFTUD2	116 kDa U5 small nuclear ribonucleoprotein component	241.756	237.962
Q15031	Q15031	SYLM_HUMAN	LARS2	Leucine--tRNA ligase, mitochondrial	46.3164	63.0752
Q15041	Q15041	AR6P1_HUMAN	ARL6IP1	ADP-ribosylation factor-like protein 6-interacting protein 1	32.6312	36.1776
Q15042	Q15042	RB3GP_HUMAN	RAB3GAP1	Rab3 GTPase-activating protein catalytic subunit	30.1475	30.7562
Q15046	Q15046	SYK_HUMAN	KARS1	Lysine--tRNA ligase	209.909	206.268
Q15050	Q15050	RRS1_HUMAN	RRS1	Ribosome biogenesis regulatory protein homolog	135.351	133.943
Q15056	Q15056	IF4H_HUMAN	EIF4H	Eukaryotic translation initiation factor 4H	265.982	284.458
Q15061	Q15061	WDR43_HUMAN	WDR43	WD repeat-containing protein 43	174.867	178.215
Q15067	Q15067	ACOX1_HUMAN	ACOX1	Peroxisomal acyl-coenzyme A oxidase 1	25.1721	25.1084
Q15070	Q15070	OXA1L_HUMAN	OXA1L	Mitochondrial inner membrane protein OXA1L	39.6892	38.0863
Q15075	Q15075	EEA1_HUMAN	EEA1	Early endosome antigen 1	8.62389	11.2317
Q15084	Q15084	PDIA6_HUMAN	PDIA6	Protein disulfide-isomerase A6	830.74	750.73
Q15102	Q15102	PA1B3_HUMAN	PAFAH1B3	Platelet-activating factor acetylhydrolase IB subunit alpha1	212.07	231.304
Q15120	Q15120	PDK3_HUMAN	PDK3	[Pyruvate dehydrogenase (acetyl-transferring)] kinase isozyme 3, mitochondrial	7.68544	13.1759
Q15121	Q15121	PEA15_HUMAN	PEA15	Astrocytic phosphoprotein PEA-15	30.3939	29.6246
Q15125	Q15125	EBP_HUMAN	EBP	3-beta-hydroxysteroid-Delta(8),Delta(7)-isomerase	71.0856	80.32
Q15126	Q15126	PMVK_HUMAN	PMVK	Phosphomevalonate kinase	75.3118	81.1648
Q15147	Q15147	PLCB4_HUMAN	PLCB4	1-phosphatidylinositol 4,5-bisphosphate phosphodiesterase beta-4	15.6918
Q15149	Q15149	PLEC_HUMAN	PLEC	Plectin	151.578	156.983
Q15165	Q15165	PON2_HUMAN	PON2	Serum paraoxonase/arylesterase 2	13.2648	21.1463
Q15181	Q15181	IPYR_HUMAN	PPA1	Inorganic pyrophosphatase	551.637	556.024
Q15185	Q15185	TEBP_HUMAN	PTGES3	Prostaglandin E synthase 3	1478.6	1465.5
Q15233	Q15233	NONO_HUMAN	NONO	Non-POU domain-containing octamer-binding protein	2466.61	2522.85
Q15257	Q15257	PTPA_HUMAN	PTPA	Serine/threonine-protein phosphatase 2A activator	133.241	134.606
Q15269	Q15269	PWP2_HUMAN	PWP2	Periodic tryptophan protein 2 homolog	97.489	106.063
Q15274	Q15274	NADC_HUMAN	QPRT	Nicotinate-nucleotide pyrophosphorylase [carboxylating]	70.7375	73.6143
Q15276	Q15276	RABE1_HUMAN	RABEP1	Rab GTPase-binding effector protein 1	25.5178	22.5539
Q15286	Q15286	RAB35_HUMAN	RAB35	Ras-related protein Rab-35	32.8937	49.3068
Q15287	Q15287	RNPS1_HUMAN	RNPS1	RNA-binding protein with serine-rich domain 1	354.921	367.353
Q15291	Q15291	RBBP5_HUMAN	RBBP5	Retinoblastoma-binding protein 5	29.6977	30.4309
Q15293	Q15293	RCN1_HUMAN	RCN1	Reticulocalbin-1	201.582	190.656
Q15311	Q15311	RBP1_HUMAN	RALBP1	RalA-binding protein 1		5.35196
Q15334	Q15334	L2GL1_HUMAN	LLGL1	Lethal(2) giant larvae protein homolog 1	19.1207	10.3489
Q15363	Q15363	TMED2_HUMAN	TMED2	Transmembrane emp24 domain-containing protein 2	117.409	134.615
Q15365	Q15365	PCBP1_HUMAN	PCBP1	Poly(rC)-binding protein 1	958.119	836.538
Q15366	Q15366	PCBP2_HUMAN	PCBP2	Poly(rC)-binding protein 2	1110.77	1106.37
Q15369	Q15369	ELOC_HUMAN	ELOC	Elongin-C	200.129	187.578
Q15370	Q15370	ELOB_HUMAN	ELOB	Elongin-B	234.022	251.048
Q15382	Q15382	RHEB_HUMAN	RHEB	GTP-binding protein Rheb	115.409	141.868
Q15386	Q15386	UBE3C_HUMAN	UBE3C	Ubiquitin-protein ligase E3C	11.5011	7.54906
Q15388	Q15388	TOM20_HUMAN	TOMM20	Mitochondrial import receptor subunit TOM20 homolog	179.131	263.149
Q15392	Q15392	DHC24_HUMAN	DHCR24	Delta(24)-sterol reductase	56.6266	64.0168
Q15393	Q15393	SF3B3_HUMAN	SF3B3	Splicing factor 3B subunit 3	253.064	262.739
Q15397	Q15397	PUM3_HUMAN	PUM3	Pumilio homolog 3	46.3564	42.9163
Q15398	Q15398	DLGP5_HUMAN	DLGAP5	Disks large-associated protein 5	23.3571	20.5382
Q15404	Q15404	RSU1_HUMAN	RSU1	Ras suppressor protein 1	66.8437	74.8378
Q15417	Q15417	CNN3_HUMAN	CNN3	Calponin-3	145.844	148.354
[truncated: 1,876 more rows]

## Sheet: EJIAOSOUKU
File.Name	Run	Protein.Group	Protein.Ids	Protein.Names	Genes	PG.Quantity	PG.Normalised	PG.MaxLFQ	Genes.Quantity	Genes.Normalised	Genes.MaxLFQ	Genes.MaxLFQ.Unique	Modified.Sequence	Stripped.Sequence	Precursor.Id	Precursor.Charge	Q.Value	PEP	Global.Q.Value	Protein.Q.Value	PG.Q.Value	Global.PG.Q.Value	GG.Q.Value	Translated.Q.Value	Proteotypic	Precursor.Quantity	Precursor.Normalised	Precursor.Translated	Translated.Quality	Ms1.Translated	Quantity.Quality	RT	RT.Start	RT.Stop	iRT	Predicted.RT	Predicted.iRT	First.Protein.Description	Lib.Q.Value	Lib.PG.Q.Value	Ms1.Profile.Corr	Ms1.Area	Evidence	Spectrum.Similarity	Averagine	Mass.Evidence	CScore	Decoy.Evidence	Decoy.CScore
D:\7600-Data\20231013-293T+ejiao\YRY-ZenoSWATH-55min-ejiao-100ng-20231012.wiff	YRY-ZenoSWATH-55min-ejiao-100ng-20231012	F6SXD7	A0A3Q2H5B0;F6SXD7	F6SXD7_HORSE	PHB1	32.8266	16.8755	16.8755	32.8266	16.8755	16.8755	16.8755	AAELIANSLATAGDGLIELR	AAELIANSLATAGDGLIELR	AAELIANSLATAGDGLIELR3	3	0.00574713	0.00645475	0.00595238	0.0273973	0.0185185	0.0188679	0.0208333	0	1	13.6219	7.00279	13.6219		23.6818	0.833026	48.2497	48.1925	48.3071	91.8869	46.1709	97.774	Prohibitin	0	0	0.90818	23.6818	2.7204	0.299349	1	0	0.995609	0	-10000000
D:\7600-Data\20231013-293T+ejiao\YRY-ZenoSWATH-55min-ejiao-100ng-20231012.wiff	YRY-ZenoSWATH-55min-ejiao-100ng-20231012	F6SXD7	F6SXD7	F6SXD7_HORSE	PHB1	32.8266	16.8755	16.8755	32.8266	16.8755	16.8755	16.8755	AATFGLILDDVSLTHLTFGK	AATFGLILDDVSLTHLTFGK	AATFGLILDDVSLTHLTFGK3	3	4.88523e-06	4.88523e-06	5.0597e-06	0.0273973	0.0185185	0.0188679	0.0208333	0	1	32.8266	16.8755	32.8266		24.3124	0.921168	50.2575	50.2002	50.3149	118.047	50.6296	104.948	Prohibitin	0	0	0.979577	24.3124	4.86085	0.671063	1	0.804325	0.999997	0	-10000000
D:\7600-Data\20231013-293T+ejiao\YRY-ZenoSWATH-55min-ejiao-100ng-20231012.wiff	YRY-ZenoSWATH-55min-ejiao-100ng-20231012	F6Z587	F6Z587;K9K3I2	F6Z587_HORSE	HSPD1	323.531	166.322	166.322	323.531	166.322	166.322	166.322	AAVEEGIVLGGGC(UniMod:4)ALLR	AAVEEGIVLGGGCALLR	AAVEEGIVLGGGC(UniMod:4)ALLR2	2	0.000252155	0.000252155	0.000261161	0.0273973	0.0185185	0.0188679	0.0208333	0	1	184.897	95.0521	184.897		59.3003	0.954214	38.7137	38.6563	38.771	68.6607	38.773	67.5409	60 kDa heat shock protein, mitochondrial	0	0	0.978055	59.3003	4.08516	0.276496	1	2.02803	0.999828	0	-10000000
D:\7600-Data\20231013-293T+ejiao\YRY-ZenoSWATH-55min-ejiao-100ng-20231012.wiff	YRY-ZenoSWATH-55min-ejiao-100ng-20231012	F6Z587	F6Z587;K9K3I2	F6Z587_HORSE	HSPD1	323.531	166.322	166.322	323.531	166.322	166.322	166.322	AAVEEGIVLGGGC(UniMod:4)ALLR	AAVEEGIVLGGGCALLR	AAVEEGIVLGGGC(UniMod:4)ALLR3	3	0.00052273	0.00052273	0.000541399	0.0273973	0.0185185	0.0188679	0.0208333	0	1	48.7722	25.0729	48.7722		25.8197	0.868203	38.6963	38.639	38.7536	68.6607	38.773	67.4999	60 kDa heat shock protein, mitochondrial	0	0	0.923126	25.8197	3.33331	0.555486	1	0.588859	0.999643	0	-10000000
D:\7600-Data\20231013-293T+ejiao\YRY-ZenoSWATH-55min-ejiao-100ng-20231012.wiff	YRY-ZenoSWATH-55min-ejiao-100ng-20231012	A0A3Q2GSM3;A0A3Q2IEM4;A0A3Q2KJL6;F6V7C1;I3RM62	A0A3Q2GSM3;A0A3Q2I6Z1;A0A3Q2IB37;A0A3Q2IEM4;A0A3Q2KJL6;A0A3Q2LN42;A0A5F5PPF0;A0A5F5PQN2;A0A5F5PXY3;F6V7C1;F7C959;F7CIX6;I3RM61;I3RM62;A0A5F5PGL4	A0A3Q2GSM3_HORSE;A0A3Q2IEM4_HORSE;A0A3Q2KJL6_HORSE;F6V7C1_HORSE;I3RM62_HORSE	ENO1	229.256	117.856	117.856	229.256	117.856	117.856		AAVPSGASTGIYEALELR	AAVPSGASTGIYEALELR	AAVPSGASTGIYEALELR3	3	4.81558e-05	4.81558e-05	4.98757e-05	0.0273973	0.0185185	0.0188679	0.0208333	0	0	123.383	63.4292	123.383		50.4633	0.969898	40.1027	40.0453	40.16	72.2103	40.0241	70.9134	phosphopyruvate hydratase	0	0	0.939763	50.4633	4.8521	0.59492	1	2.18986	0.999967	0	-10000000
D:\7600-Data\20231013-293T+ejiao\YRY-ZenoSWATH-55min-ejiao-100ng-20231012.wiff	YRY-ZenoSWATH-55min-ejiao-100ng-20231012	A0A3Q2LPI7	A0A3Q2LPI7	A0A3Q2LPI7_HORSE	RPS12	143.248	73.641	73.641	143.248	73.641	73.641	73.641	(UniMod:1)AEEGIAAGGVMDVNTALQEVLK	AEEGIAAGGVMDVNTALQEVLK	(UniMod:1)AEEGIAAGGVMDVNTALQEVLK3	3	0.00117295	0.00117295	1	0.0273973	0.0288462	1	0.0208333	0	1	143.248	73.641	143.248		66.4633	0.821125	50.8327	50.7753	50.8901	134.982	50.8068	132.981	40S ribosomal protein S12	0	0	0.877468	66.4633	3.99341	0.647263	1	0	0.999199	0	-10000000
D:\7600-Data\20231013-293T+ejiao\YRY-ZenoSWATH-55min-ejiao-100ng-20231012.wiff	YRY-ZenoSWATH-55min-ejiao-100ng-20231012	A0A5F5PY44;A0A5F5PZ03;B3IVM1	A0A3Q2I196;A0A5F5PZ03;A0A3Q2IDC8;A0A5F5PY44;B3IVM0;B3IVM1	A0A5F5PY44_HORSE;A0A5F5PZ03_HORSE;B3IVM1_HORSE	PKM	77.9836	40.09	40.0899	77.9836	40.09	40.0899	40.0899	AEGSDVANAVLDGADC(UniMod:4)IMLSGETAK	AEGSDVANAVLDGADCIMLSGETAK	AEGSDVANAVLDGADC(UniMod:4)IMLSGETAK3	3	0.00071289	0.00071289	0.000738351	0.0273973	0.0185185	0.0188679	0.0208333	0	1	34.9516	17.968	34.9516		16.4192	0.864552	48.1699	48.1126	48.2272	93.3525	46.679	97.2764	Pyruvate kinase	0	0	0.893813	16.4192	3.12637	0.596681	1	0	0.999513	0	-10000000
D:\7600-Data\20231013-293T+ejiao\YRY-ZenoSWATH-55min-ejiao-100ng-20231012.wiff	YRY-ZenoSWATH-55min-ejiao-100ng-20231012	A0A3Q2HRV1;A0A3Q2HX93;F6SAV5;F6ZRY9;F7DNT0	A0A3Q2GY21;A0A3Q2I621;F6SAV5;F6ZSB4;A0A3Q2H5A5;A0A3Q2HH45;A0A3Q2HRV1;A0A3Q2HX93;A0A3Q2HXF8;A0A3Q2IBT8;A0A3Q2LQ20;A0A5F5PZX6;F6R810;F6YRE0;F6ZRY9;F7ANC9;F7CD56;F7DNT0;K9K4R7	A0A3Q2HRV1_HORSE;A0A3Q2HX93_HORSE;F6SAV5_HORSE;F6ZRY9_HORSE;F7DNT0_HORSE	LOC100051901;TUBA1B;TUBA4A;TUBA8	120.984	62.1956	62.1956	120.984	62.1956	62.1956		AFVHWYVGEGMEEGEFSEAR	AFVHWYVGEGMEEGEFSEAR	AFVHWYVGEGMEEGEFSEAR3	3	0.00108759	0.00108759	0.00112644	1	0.0185185	0.0188679	0.0208333	0	0	90.4001	46.473	90.4001		29.5056	0.97175	37.8234	37.7662	37.8808	63.3675	36.8519	65.4677	Tubulin alpha chain	0	0	0.902702	29.5056	3.28884	0.550467	1	0	0.999257	0	-10000000
D:\7600-Data\20231013-293T+ejiao\YRY-ZenoSWATH-55min-ejiao-100ng-20231012.wiff	YRY-ZenoSWATH-55min-ejiao-100ng-20231012	A0A3Q2HUU3;A0A3Q2KJ33;A0A3Q2LFW2;A0A3Q2LL46;A0A5F5PKH1;A0A5F5PYK4;F6XYG7;F6ZFT8;F7B9F5;F7CMF9	F6X6J0;A0A3Q2GT62;A0A3Q2HUU3;A0A3Q2I089;A0A3Q2KJ33;A0A3Q2LFW2;A0A3Q2LL46;A0A5F5PEW7;A0A5F5PKH1;A0A5F5PWB8;A0A5F5PYK4;F6W1T4;F6X1H9;F6XYG7;F6ZFT8;F7B9F5;F7BXQ8;F7CMF9;F7CRV4	A0A3Q2HUU3_HORSE;A0A3Q2KJ33_HORSE;A0A3Q2LFW2_HORSE;A0A3Q2LL46_HORSE;A0A5F5PKH1_HORSE;A0A5F5PYK4_HORSE;F6XYG7_HORSE;F6ZFT8_HORSE;F7B9F5_HORSE;F7CMF9_HORSE	H2AC11;H2AC13;H2AC19;H2AC20;H2AC4;H2AC5;H2AC6;H2AC7;H2AC8;H2AJ	53.0422	27.268	27.268	53.0422	27.268	27.268		AGLQFPVGR	AGLQFPVGR	AGLQFPVGR2	2	0.00574713	0.229415	0.00595238	1	0.0185185	0.0188679	0.0208333	0	0	53.0422	27.268	53.0422		13.25	0.900539	26.2831	26.2257	26.3404	36.1943	27.8545	33.8024	Histone H2A	0	0	0.821188	13.25	2.56749	0.471359	0.901226	1.93341	0.864491	0	-10000000
D:\7600-Data\20231013-293T+ejiao\YRY-ZenoSWATH-55min-ejiao-100ng-20231012.wiff	YRY-ZenoSWATH-55min-ejiao-100ng-20231012	F7CXL1	F7CXL1	F7CXL1_HORSE	CHST2	2042.05	1049.78	1049.78	2042.05	1049.78	1049.78	1049.78	AHTRLDPR	AHTRLDPR	AHTRLDPR2	2	0.00574713	0.287032	0.00595238	0.0273973	0.0288462	0.0306122	0.0217391	0	1	2042.05	1049.78	2042.05		1099.17	0.993704	10.5507	10.4934	10.608	-45.4243	2.49622	-23.2031	Sulfotransferase	0	0	0.997857	1099.17	3.17898	0.000444012	1	2.9501	0.836039	0	-10000000
D:\7600-Data\20231013-293T+ejiao\YRY-ZenoSWATH-55min-ejiao-100ng-20231012.wiff	YRY-ZenoSWATH-55min-ejiao-100ng-20231012	F6Z587	F6Z587;K9K3I2	F6Z587_HORSE	HSPD1	323.531	166.322	166.322	323.531	166.322	166.322	166.322	ALMLQGVDLLADAVAVTMGPK	ALMLQGVDLLADAVAVTMGPK	ALMLQGVDLLADAVAVTMGPK3	3	2.61708e-06	2.61708e-06	2.71055e-06	0.0273973	0.0185185	0.0188679	0.0208333	0	1	323.531	166.322	323.531		197.635	0.84959	50.8881	50.8307	50.9454	143.121	50.8571	140.673	60 kDa heat shock protein, mitochondrial	0	0	0.906911	197.635	4.29765	0.524824	1	0.770404	0.999998	0	-10000000
D:\7600-Data\20231013-293T+ejiao\YRY-ZenoSWATH-55min-ejiao-100ng-20231012.wiff	YRY-ZenoSWATH-55min-ejiao-100ng-20231012	F6Z587	F6Z587;K9K3I2	F6Z587_HORSE	HSPD1	323.531	166.322	166.322	323.531	166.322	166.322	166.322	ALM(UniMod:35)LQGVDLLADAVAVTMGPK	ALMLQGVDLLADAVAVTMGPK	ALM(UniMod:35)LQGVDLLADAVAVTMGPK3	3	0.00574713	0.0192078	0.00595238	0.0273973	0.0185185	0.0188679	0.0208333	0	1	158.87	81.672	158.87		2.61427	0.830333	50.8883	50.8309	50.9456	131.637	50.7846	140.715	60 kDa heat shock protein, mitochondrial	0	0	0	2.61427	3.28574	0.726793	0.109022	0	0.987046	0	-10000000
D:\7600-Data\20231013-293T+ejiao\YRY-ZenoSWATH-55min-ejiao-100ng-20231012.wiff	YRY-ZenoSWATH-55min-ejiao-100ng-20231012	A0A3Q2H3M7;A0A3Q2HBF8;A0A3Q2ID58;A0A3Q2LQZ7;A0A5F5PTX5;A0A5F5PZA5;F6PWV1;F6UGW9;F6VT82;F7A4V1;F7AHT9;F7ASE9;F7DIN7;F7DLL0	A0A3Q2H3M7;A0A3Q2HBF8;A0A3Q2ID58;A0A3Q2LQZ7;A0A5F5PTX5;A0A5F5PZA5;F6PWV1;F6UGW9;F6VT82;F7A4V1;F7AHT9;F7ASE9;F7DIN7;F7DLL0	A0A3Q2H3M7_HORSE;A0A3Q2HBF8_HORSE;A0A3Q2ID58_HORSE;A0A3Q2LQZ7_HORSE;A0A5F5PTX5_HORSE;A0A5F5PZA5_HORSE;F6PWV1_HORSE;F6UGW9_HORSE;F6VT82_HORSE;F7A4V1_HORSE;F7AHT9_HORSE;F7ASE9_HORSE;F7DIN7_HORSE;F7DLL0_HORSE	H2BC10;H2BC11;H2BC13;H2BC18;H2BC19;H2BC20;H2BC25;H2BC26;H2BC3;H2BC5;H2BC6;H2BC7;H2BC9	91.2868	46.9289	46.9289	91.2868	46.9289	46.9289		AMGIMNSFVNDIFER	AMGIMNSFVNDIFER	AMGIMNSFVNDIFER2	2	2.13731e-05	2.13731e-05	2.21364e-05	1	0.0288462	0.0306122	0.0208333	0	0	91.2868	46.9289	91.2868		46.8462	0.946957	50.1484	50.0911	50.2057	115.9	50.494	105.51	Histone H2B	0	0	0.983953	46.8462	5.0499	0.725252	1	1.64223	0.999985	0	-10000000
D:\7600-Data\20231013-293T+ejiao\YRY-ZenoSWATH-55min-ejiao-100ng-20231012.wiff	YRY-ZenoSWATH-55min-ejiao-100ng-20231012	A0A3Q2H451;A0A3Q2I8U0;A0A5F5PII2;F6Z6Q7	F6Z6Q7;A0A3Q2H451;A0A3Q2I8U0;A0A5F5PII2;K9K2E9	A0A3Q2H451_HORSE;A0A3Q2I8U0_HORSE;A0A5F5PII2_HORSE;F6Z6Q7_HORSE	CCT4	36.3683	18.6963	18.6963	36.3683	18.6963	18.6963	18.6963	AQDIEAGDGTTSVVIIAGSLLDSC(UniMod:4)TK	AQDIEAGDGTTSVVIIAGSLLDSCTK	AQDIEAGDGTTSVVIIAGSLLDSC(UniMod:4)TK3	3	9.99792e-05	9.99792e-05	0.00010355	0.0273973	0.0288462	0.0306122	0.0217391	0	1	36.3683	18.6963	36.3683		10.6052	0.944566	49.6613	49.6039	49.7186	105.625	49.4809	105.79	T-complex protein 1 subunit delta	0	0	0.974348	10.6052	3.93708	0.461261	1	0	0.999932	0	-10000000
D:\7600-Data\20231013-293T+ejiao\YRY-ZenoSWATH-55min-ejiao-100ng-20231012.wiff	YRY-ZenoSWATH-55min-ejiao-100ng-20231012	A0A3Q2H231;F7DW69	F7DW69;A0A3Q2H231	A0A3Q2H231_HORSE;F7DW69_HORSE	HSPA1A	181.216	93.16	93.16	181.216	93.16	93.16	41.389	AQIHDLVLVGGSTR	AQIHDLVLVGGSTR	AQIHDLVLVGGSTR3	3	0.00574713	0.00906765	0.00595238	0.0273973	0.0185185	0.0188679	0.0208333	0	1	80.5104	41.389	80.5104		12.1745	0.929465	25.2234	25.1661	25.2807	29.256	25.6988	29.9627	Heat shock 70kDa protein 1A	0	0	0.904818	12.1745	3.18369	0.504317	0.811448	1.89778	0.993843	0	-10000000
D:\7600-Data\20231013-293T+ejiao\YRY-ZenoSWATH-55min-ejiao-100ng-20231012.wiff	YRY-ZenoSWATH-55min-ejiao-100ng-20231012	F7CG77	F7CG77;A0A5F5Q136;L7MSI6	F7CG77_HORSE	CCT6A	91.2628	46.9166	46.9166	91.2628	46.9166	46.9166	46.9166	AQLGVQAFADALLIIPK	AQLGVQAFADALLIIPK	AQLGVQAFADALLIIPK2	2	3.36738e-05	3.36738e-05	3.48765e-05	0.0273973	0.0185185	0.0188679	0.0208333	0	1	91.2628	46.9166	91.2628		79.2736	0.816496	50.7791	50.7218	50.8364	128.45	50.7602	126.634	Chaperonin containing TCP1 subunit 6A	0	0	0.838141	79.2736	3.96792	0.815269	1	3.2077	0.999977	0	-10000000
D:\7600-Data\20231013-293T+ejiao\YRY-ZenoSWATH-55min-ejiao-100ng-20231012.wiff	YRY-ZenoSWATH-55min-ejiao-100ng-20231012	F7CG77	F7CG77;A0A5F5Q136;L7MSI6	F7CG77_HORSE	CCT6A	91.2628	46.9166	46.9166	91.2628	46.9166	46.9166	46.9166	AQLGVQAFADALLIIPK	AQLGVQAFADALLIIPK	AQLGVQAFADALLIIPK3	3	0.00108969	0.00108969	0.00112861	0.0273973	0.0185185	0.0188679	0.0208333	0	1	8.41477	4.32588	8.41477		20.0743	0.842949	50.7907	50.7334	50.8481	128.45	50.7602	127.92	Chaperonin containing TCP1 subunit 6A	0	0	0.895972	20.0743	3.70221	0.649035	1	0.804984	0.999256	0	-10000000
D:\7600-Data\20231013-293T+ejiao\YRY-ZenoSWATH-55min-ejiao-100ng-20231012.wiff	YRY-ZenoSWATH-55min-ejiao-100ng-20231012	A0A3Q2HGU7	A0A3Q2HGU7	A0A3Q2HGU7_HORSE	ZNF469	440.963	226.691	226.691	440.963	226.691	226.691	226.691	ATANSQGPR	ATANSQGPR	ATANSQGPR2	2	0.00574713	0.276513	0.00595238	0.0337079	0.0288462	0.0306122	0.030303	0	1	440.963	226.691	440.963		296.195	0.985579	10.9795	10.9222	11.0368	-50.9157	0.790094	-21.6495	Zinc finger protein 469	0	0	0.978988	296.195	2.57117	0.0767206	1	0.867644	0.841093	0	-10000000
D:\7600-Data\20231013-293T+ejiao\YRY-ZenoSWATH-55min-ejiao-100ng-20231012.wiff	YRY-ZenoSWATH-55min-ejiao-100ng-20231012	A0A3Q2HRV1;A0A3Q2HX93;F6SAV5;F6ZRY9;F7DNT0	A0A3Q2GY21;A0A3Q2I621;F6SAV5;F6ZSB4;A0A3Q2H5A5;A0A3Q2HH45;A0A3Q2HRV1;A0A3Q2HX93;A0A3Q2HXF8;A0A3Q2IBT8;A0A3Q2LQ20;A0A5F5PZX6;F6R810;F6RFV8;F6ZRY9;F7CD56;F7DNT0;K9K4R7	A0A3Q2HRV1_HORSE;A0A3Q2HX93_HORSE;F6SAV5_HORSE;F6ZRY9_HORSE;F7DNT0_HORSE	LOC100051901;TUBA1B;TUBA4A;TUBA8	120.984	62.1956	62.1956	120.984	62.1956	62.1956		AVC(UniMod:4)MLSNTTAIAEAWAR	AVCMLSNTTAIAEAWAR	AVC(UniMod:4)MLSNTTAIAEAWAR3	3	0.00509041	0.00509041	0.00527221	1	0.0185185	0.0188679	0.0208333	0	0	81.3793	41.8356	81.3793		33.8943	0.887674	43.1744	43.1171	43.2317	79.7128	42.4604	83.7765	Tubulin alpha chain	0	0	0.978961	33.8943	3.633	0.345898	1	0	0.996534	0	-10000000
D:\7600-Data\20231013-293T+ejiao\YRY-ZenoSWATH-55min-ejiao-100ng-20231012.wiff	YRY-ZenoSWATH-55min-ejiao-100ng-20231012	P60708	P60708;F7A5E3;F7AAK7;K9KF76	ACTB_HORSE	ACTB	330.765	170.04	170.04	330.765	170.04	170.04		C(UniMod:4)PEALFQPSFLGMESC(UniMod:4)GIHETTFNSIMK	CPEALFQPSFLGMESCGIHETTFNSIMK	C(UniMod:4)PEALFQPSFLGMESC(UniMod:4)GIHETTFNSIMK4	4	0.00574713	0.0242268	0.00595238	1	0.0185185	0.0188679	0.0208333	0	0	21.9321	11.2749	21.9321		4.76755	0.936333	48.3986	48.3412	48.4559	102.259	49.1389	98.7145	Actin, cytoplasmic 1	0	0	0.756412	4.76755	4.00444	0.599104	1	0.474988	0.983716	0	-10000000
D:\7600-Data\20231013-293T+ejiao\YRY-ZenoSWATH-55min-ejiao-100ng-20231012.wiff	YRY-ZenoSWATH-55min-ejiao-100ng-20231012	A0A3Q2GXR2;A0A3Q2HFS3;F6TK05	F6TK05;A0A3Q2GXR2;A0A3Q2HFS3	A0A3Q2GXR2_HORSE;A0A3Q2HFS3_HORSE;F6TK05_HORSE	CCT2	59.0702	30.3669	30.3669	59.0702	30.3669	30.3669	30.3669	DASLMVTNDGATILK	DASLMVTNDGATILK	DASLMVTNDGATILK2	2	0.00574713	0.0162722	0.00595238	0.0273973	0.0185185	0.0188679	0.0208333	0	1	29.8793	15.3604	29.8793		14.1349	0.906437	34.5849	34.5276	34.6423	53.6397	33.3687	58.0899	T-complex protein 1 subunit beta	0	0	0.800345	14.1349	2.71403	0.438705	0.963162	0.783664	0.989004	0	-10000000
D:\7600-Data\20231013-293T+ejiao\YRY-ZenoSWATH-55min-ejiao-100ng-20231012.wiff	YRY-ZenoSWATH-55min-ejiao-100ng-20231012	A0A3Q2IB51;A0A3Q2KV49;F6X9D3	F6X9D3;A0A3Q2IB51;A0A3Q2KV49;K9K3J3	A0A3Q2IB51_HORSE;A0A3Q2KV49_HORSE;F6X9D3_HORSE	NPM1	255.722	131.462	131.462	255.722	131.462	131.462	131.462	DELHIVEAEAMNYEGSPIK	DELHIVEAEAMNYEGSPIK	DELHIVEAEAMNYEGSPIK3	3	5.75759e-06	5.75759e-06	5.96322e-06	0.0273973	0.0185185	0.0188679	0.0208333	0	1	255.722	131.462	255.722		111.38	0.994544	40.6868	40.6295	40.7441	69.745	39.1597	72.5436	Nucleophosmin 1	0	0	0.986492	111.38	5.80543	0.753551	1	0.821467	0.999996	0	-10000000
D:\7600-Data\20231013-293T+ejiao\YRY-ZenoSWATH-55min-ejiao-100ng-20231012.wiff	YRY-ZenoSWATH-55min-ejiao-100ng-20231012	K9KEM4	A0A5F5PQN7;K9KEM4	K9KEM4_HORSE	SLC25A5	110.585	56.85	56.8499	110.585	56.85	56.8499	56.8499	DFLAGGVAAAISK	DFLAGGVAAAISK	DFLAGGVAAAISK2	2	0.000421471	0.000421471	0.000436523	0.0273973	0.0185185	0.0188679	0.0208333	0	1	110.585	56.85	110.585		34.3607	0.92653	36.8934	36.8361	36.9507	65.0611	37.4703	63.3446	ADP/ATP translocase	0	0	0.913434	34.3607	2.8923	0.778912	1	1.17511	0.999712	0	-10000000
D:\7600-Data\20231013-293T+ejiao\YRY-ZenoSWATH-55min-ejiao-100ng-20231012.wiff	YRY-ZenoSWATH-55min-ejiao-100ng-20231012	A2Q0Z0	A2Q0Z0;F6UME7;F7C4C2;K9KFD7;F6RRD0;Q864M1	EF1A1_HORSE	EEF1A1	225.795	116.077	116.077	225.795	116.077	116.077		DGNASGTTLLEALDC(UniMod:4)ILPPTRPTDK	DGNASGTTLLEALDCILPPTRPTDK	DGNASGTTLLEALDC(UniMod:4)ILPPTRPTDK3	3	0.00574713	0.0122784	0.00595238	1	0.0185185	0.0188679	0.0208333	0	0	19.2783	9.91064	19.2783		4.64281	0.86474	50.0341	49.9768	50.0914	118.259	50.637	106.337	Elongation factor 1-alpha 1	0	0	0.913565	4.64281	2.94969	0.474316	1	0.624307	0.991681	0	-10000000
D:\7600-Data\20231013-293T+ejiao\YRY-ZenoSWATH-55min-ejiao-100ng-20231012.wiff	YRY-ZenoSWATH-55min-ejiao-100ng-20231012	F6U8V0;F6UTW6	F6UTW6;F6U8V0	F6U8V0_HORSE;F6UTW6_HORSE	DHX9	41.0526	21.1044	21.1044	41.0526	21.1044	21.1044	21.1044	DINTDFLLVVLR	DINTDFLLVVLR	DINTDFLLVVLR2	2	0.00574713	0.0957721	0.00595238	0.0273973	0.0185185	0.0188679	0.0208333	0	1	5.33104	2.74059	5.33104		2.96224	0.816497	50.8309	50.7736	50.8883	125.967	50.7379	132.757	RNA helicase	0	0	0.810242	2.96224	3.41839	0.480479	1	0.804984	0.938582	0	-10000000
D:\7600-Data\20231013-293T+ejiao\YRY-ZenoSWATH-55min-ejiao-100ng-20231012.wiff	YRY-ZenoSWATH-55min-ejiao-100ng-20231012	A0A3Q2LKR5;B7XH73	A0A3Q2LKR5;B7XH73	A0A3Q2LKR5_HORSE;B7XH73_HORSE	LDHA	30.1367	15.4927	15.4927	30.1367	15.4927	15.4927	15.4927	DLADELALVDVIEDK	DLADELALVDVIEDK	DLADELALVDVIEDK2	2	2.96603e-06	2.96603e-06	3.07196e-06	0.0273973	0.0288462	0.0306122	0.0217391	0	1	30.1367	15.4927	30.1367		15.874	0.948484	50.4338	50.3765	50.4911	119.405	50.6595	106.258	L-lactate dehydrogenase	0	0	0.838258	15.874	4.87145	0.854802	1	1.43926	0.999998	0	-10000000
D:\7600-Data\20231013-293T+ejiao\YRY-ZenoSWATH-55min-ejiao-100ng-20231012.wiff	YRY-ZenoSWATH-55min-ejiao-100ng-20231012	A0A3Q2H0Y6;A0A3Q2HJA7;A0A3Q2HQP3;F6T0V0	A0A3Q2H0Y6;A0A3Q2HJA7;A0A3Q2HQP3;F6T0V0	A0A3Q2H0Y6_HORSE;A0A3Q2HJA7_HORSE;A0A3Q2HQP3_HORSE;F6T0V0_HORSE	MATR3	33.044	16.9873	16.9873	33.044	16.9873	16.9873	16.9873	DLSAAGIGLLAAATQSLSMPASLGR	DLSAAGIGLLAAATQSLSMPASLGR	DLSAAGIGLLAAATQSLSMPASLGR3	3	0.00183932	0.00183932	0.00190501	0.0273973	0.0288462	0.0306122	0.0217391	0	1	33.044	16.9873	33.044		16.7044	0.831356	50.8626	50.8052	50.9199	136.432	50.8158	136.983	Matrin 3	0	0	0.847598	16.7044	3.12965	0.652015	1	0	0.998745	0	-10000000
D:\7600-Data\20231013-293T+ejiao\YRY-ZenoSWATH-55min-ejiao-100ng-20231012.wiff	YRY-ZenoSWATH-55min-ejiao-100ng-20231012	P60708	P60708;F6T3Y8;A0A3Q2KTQ9;F7A5E3;F7AAK7;K9KF76	ACTB_HORSE	ACTB	330.765	170.04	170.04	330.765	170.04	170.04		DLYANTVLSGGTTMYPGIADR	DLYANTVLSGGTTMYPGIADR	DLYANTVLSGGTTMYPGIADR3	3	0.000145873	0.000145873	0.000151083	1	0.0185185	0.0188679	0.0208333	0	0	200.733	103.193	200.733		53.4947	0.987349	41.7766	41.7193	41.834	71.8523	39.9001	76.9658	Actin, cytoplasmic 1	0	0	0.965395	53.4947	4.17259	0.281945	1	0	0.9999	0	-10000000
D:\7600-Data\20231013-293T+ejiao\YRY-ZenoSWATH-55min-ejiao-100ng-20231012.wiff	YRY-ZenoSWATH-55min-ejiao-100ng-20231012	A0A5F5PWS7;F6UGI4	F6UGI4;A0A5F5PWS7	A0A5F5PWS7_HORSE;F6UGI4_HORSE	KHDRBS1	26.4884	13.6172	13.6172	26.4884	13.6172	13.6172	13.6172	DSLDPSFTHAMQLLTAEIEK	DSLDPSFTHAMQLLTAEIEK	DSLDPSFTHAMQLLTAEIEK3	3	0.00574713	0.086329	0.00595238	0.0273973	0.0288462	0.0306122	0.0217391	0	1	26.4884	13.6172	26.4884		14.4662	0.829684	50.6891	50.6318	50.7464	117.647	50.6123	118.189	KH RNA binding domain containing, signal transduction associated 1	0	0	0.838636	14.4662	2.90985	0.719078	1	0.257447	0.9443	0	-10000000
D:\7600-Data\20231013-293T+ejiao\YRY-ZenoSWATH-55min-ejiao-100ng-20231012.wiff	YRY-ZenoSWATH-55min-ejiao-100ng-20231012	F6VR95	F6VR95;K9KBY1	F6VR95_HORSE	NDUFS1	19.3269	9.93562	9.93562	19.3269	9.93562	9.93562	9.93562	DVAAIAGGLVDAEALVALK	DVAAIAGGLVDAEALVALK	DVAAIAGGLVDAEALVALK2	2	0.000168385	0.000168385	0.000174398	0.0273973	0.0288462	0.0306122	0.0217391	0	1	19.3269	9.93562	19.3269		8.33582	0.816497	50.7504	50.6931	50.8078	120.686	50.6775	123.658	NADH:ubiquinone oxidoreductase core subunit S1	0	0	0.820872	8.33582	3.64462	0.705941	1	0.74481	0.999885	0	-10000000
D:\7600-Data\20231013-293T+ejiao\YRY-ZenoSWATH-55min-ejiao-100ng-20231012.wiff	YRY-ZenoSWATH-55min-ejiao-100ng-20231012	A0A3Q2H7I8;A0A3Q2HKL5;A0A5F5PXE9;F6Z5C4;F7BJZ4;L7MRJ5	F7BJZ4;A0A3Q2H7I8;A0A3Q2HKL5;A0A5F5PXE9;F6Z5C4;K9KG63;L7MRJ5	A0A3Q2H7I8_HORSE;A0A3Q2HKL5_HORSE;A0A5F5PXE9_HORSE;F6Z5C4_HORSE;F7BJZ4_HORSE;L7MRJ5_HORSE	CALM;CALM1;CALM3;STPG4	15.2165	7.82254	7.82255	15.2165	7.82254	7.82255		EADIDGDGQVNYEEFVQMMTAK	EADIDGDGQVNYEEFVQMMTAK	EADIDGDGQVNYEEFVQMMTAK3	3	0.00574713	0.00971064	0.00595238	1	0.0185185	0.0188679	0.0217391	0	0	15.2165	7.82254	15.2165		12.1186	0.894223	48.7144	48.6571	48.7716	98.9006	48.4087	100.719	Calmodulin 2	0	0	0.833829	12.1186	3.21676	0.578937	1	0	0.993409	0	-10000000
D:\7600-Data\20231013-293T+ejiao\YRY-ZenoSWATH-55min-ejiao-100ng-20231012.wiff	YRY-ZenoSWATH-55min-ejiao-100ng-20231012	A0A5F5PY44;A0A5F5PZ03;B3IVM1	A0A5F5PZ03;A0A5F5PY44;B3IVM1;B3IVM3;B3IVN0	A0A5F5PY44_HORSE;A0A5F5PZ03_HORSE;B3IVM1_HORSE	PKM	77.9836	40.09	40.0899	77.9836	40.09	40.0899	40.0899	EAEAAIYHLQLFEELR	EAEAAIYHLQLFEELR	EAEAAIYHLQLFEELR3	3	0.00574713	0.00610984	0.00595238	0.0273973	0.0185185	0.0188679	0.0208333	0	1	77.9836	40.09	77.9836		32.8335	0.941999	43.6918	43.6345	43.7491	85.3065	44.0149	86.1705	Pyruvate kinase	0	0	0.938727	32.8335	3.71949	0.597898	1	0	0.995843	0	-10000000
D:\7600-Data\20231013-293T+ejiao\YRY-ZenoSWATH-55min-ejiao-100ng-20231012.wiff	YRY-ZenoSWATH-55min-ejiao-100ng-20231012	A0A3Q2IB08	A0A3Q2IB08;A0A5F5Q0B3	A0A3Q2IB08_HORSE	EEF2	48.1202	24.7377	24.7377	48.1202	24.7377	24.7377	24.7377	EGIPALDNFLDKL	EGIPALDNFLDKL	EGIPALDNFLDKL2	2	0.000317782	0.000317782	0.000329132	0.0273973	0.0185185	0.0188679	0.0208333	0	1	48.1202	24.7377	48.1202		20.2573	0.8778	50.7455	50.6882	50.8028	117.796	50.6192	123.175	Eukaryotic translation elongation factor 2	0	0	0.973207	20.2573	3.66487	0.45996	1	1.6041	0.999783	0	-10000000
D:\7600-Data\20231013-293T+ejiao\YRY-ZenoSWATH-55min-ejiao-100ng-20231012.wiff	YRY-ZenoSWATH-55min-ejiao-100ng-20231012	A2Q0Z0	A2Q0Z0;F6Q4R1;F6UME7;F7C4C2;K9KFD7;A0A3Q2HXZ6;F6RRD0;Q864M1	EF1A1_HORSE	EEF1A1	225.795	116.077	116.077	225.795	116.077	116.077		EHALLAYTLGVK	EHALLAYTLGVK	EHALLAYTLGVK2	2	0.00574713	0.0270479	0.00595238	1	0.0185185	0.0188679	0.0208333	0	0	12.7784	6.56916	12.7784		26.3495	0.915254	30.2241	30.1668	30.2814	46.2314	30.9729	46.971	Elongation factor 1-alpha 1	0	0	0.924121	26.3495	2.91602	0.61866	1	1.51548	0.981855	0	-10000000
D:\7600-Data\20231013-293T+ejiao\YRY-ZenoSWATH-55min-ejiao-100ng-20231012.wiff	YRY-ZenoSWATH-55min-ejiao-100ng-20231012	A2Q0Z0	A2Q0Z0;F6Q4R1;F6UME7;F7C4C2;K9KFD7;A0A3Q2HXZ6;F6RRD0;Q864M1	EF1A1_HORSE	EEF1A1	225.795	116.077	116.077	225.795	116.077	116.077		EHALLAYTLGVK	EHALLAYTLGVK	EHALLAYTLGVK3	3	0.00574713	0.0726229	0.00595238	1	0.0185185	0.0188679	0.0208333	0	0	32.4369	16.6752	32.4369		6.51587	0.891584	30.2076	30.1503	30.2649	46.2314	30.9729	46.9233	Elongation factor 1-alpha 1	0	0	0.63767	6.51587	1.94841	0.561416	0.26353	1.22402	0.952726	0	-10000000
D:\7600-Data\20231013-293T+ejiao\YRY-ZenoSWATH-55min-ejiao-100ng-20231012.wiff	YRY-ZenoSWATH-55min-ejiao-100ng-20231012	A0A3Q2HXD5;F7B5C4	F7B5C4;A0A3Q2HXD5;K9KCT0	A0A3Q2HXD5_HORSE;F7B5C4_HORSE	VIM	30.6364	15.7496	15.7496	30.6364	15.7496	15.7496	15.7496	EMEENFAVEAANYQDTIGR	EMEENFAVEAANYQDTIGR	EMEENFAVEAANYQDTIGR3	3	0.00203875	0.00203875	0.00211156	0.0273973	0.0185185	0.0188679	0.0208333	0	1	18.8785	9.70512	18.8785		16.3339	0.905364	36.4749	36.4176	36.5322	57.5458	34.7395	62.3964	Vimentin	0	0	0.93457	16.3339	2.99699	0.517658	1	0.488133	0.998609	0	-10000000
D:\7600-Data\20231013-293T+ejiao\YRY-ZenoSWATH-55min-ejiao-100ng-20231012.wiff	YRY-ZenoSWATH-55min-ejiao-100ng-20231012	A0A5F5PLW6;A0A5F5Q172;F6Y739	A0A5F5Q172;F6Y739;A0A3Q2KRS4;A0A5F5PLW6	A0A5F5PLW6_HORSE;A0A5F5Q172_HORSE;F6Y739_HORSE	RPS2	34.6538	17.8149	17.8149	34.6538	17.8149	17.8149	17.8149	ESEIIDFFLGASLK	ESEIIDFFLGASLK	ESEIIDFFLGASLK2	2	0.000744763	0.000744763	0.000771362	0.0273973	0.0185185	0.0188679	0.0208333	0	1	34.6538	17.8149	34.6538		15.1758	0.822336	50.7762	50.7189	50.8335	130.319	50.775	126.322	40S ribosomal protein S2	0	0	0.914584	15.1758	4.02546	0.680785	0.0918002	1.55115	0.999491	0	-10000000
D:\7600-Data\20231013-293T+ejiao\YRY-ZenoSWATH-55min-ejiao-100ng-20231012.wiff	YRY-ZenoSWATH-55min-ejiao-100ng-20231012	A0A5F5PLW6;A0A5F5Q172;F6Y739	A0A5F5Q172;F6Y739;A0A3Q2KRS4;A0A5F5PLW6	A0A5F5PLW6_HORSE;A0A5F5Q172_HORSE;F6Y739_HORSE	RPS2	34.6538	17.8149	17.8149	34.6538	17.8149	17.8149	17.8149	ESEIIDFFLGASLKDEVLK	ESEIIDFFLGASLKDEVLK	ESEIIDFFLGASLKDEVLK3	3	0.00239444	0.00239444	0.00247995	0.0273973	0.0185185	0.0188679	0.0208333	0	1	10.5033	5.39956	10.5033		8.02345	0.816497	50.7166	50.6593	50.7739	124.847	50.7267	120.493	40S ribosomal protein S2	0	0	0.441488	8.02345	2.18854	0.603329	1	0	0.998367	0	-10000000
D:\7600-Data\20231013-293T+ejiao\YRY-ZenoSWATH-55min-ejiao-100ng-20231012.wiff	YRY-ZenoSWATH-55min-ejiao-100ng-20231012	A0A3Q2HLJ5;A0A5F5Q179;F7AX81	A0A3Q2HLJ5;A0A5F5Q179;F7AX81	A0A3Q2HLJ5_HORSE;A0A5F5Q179_HORSE;F7AX81_HORSE	TCP1	9.3063	4.7842	4.7842	9.3063	4.7842	4.7842	4.7842	EVGDGTTSVVIIAAELLK	EVGDGTTSVVIIAAELLK	EVGDGTTSVVIIAAELLK3	3	0.00574713	0.312749	0.00595238	0.0273973	0.0185185	0.0188679	0.0208333	0	1	9.3063	4.7842	9.3063		1.77248	0.816497	50.7919	50.7345	50.8492	128.994	50.7647	128.052	T-complex protein 1 subunit alpha	0	0	0.644742	1.77248	2.73126	0.425642	0.0352401	0.804984	0.823935	0	-10000000
D:\7600-Data\20231013-293T+ejiao\YRY-ZenoSWATH-55min-ejiao-100ng-20231012.wiff	YRY-ZenoSWATH-55min-ejiao-100ng-20231012	A0A3Q2HRV1;A0A3Q2HX93;F6SAV5;F6ZRY9;F7DNT0	A0A3Q2GY21;A0A3Q2I621;F6SAV5;A0A3Q2H5A5;A0A3Q2HH45;A0A3Q2HRV1;A0A3Q2HX93;A0A3Q2HXF8;A0A3Q2IBT8;A0A3Q2LQ20;A0A5F5PZX6;F6R810;F6RFV8;F6YRE0;F6ZRY9;F7ANC9;F7CD56;F7DNT0;K9K4R7	A0A3Q2HRV1_HORSE;A0A3Q2HX93_HORSE;F6SAV5_HORSE;F6ZRY9_HORSE;F7DNT0_HORSE	LOC100051901;TUBA1B;TUBA4A;TUBA8	120.984	62.1956	62.1956	120.984	62.1956	62.1956		FDGALNVDLTEFQTNLVPYPR	FDGALNVDLTEFQTNLVPYPR	FDGALNVDLTEFQTNLVPYPR3	3	1.64878e-05	1.64878e-05	1.70766e-05	1	0.0185185	0.0188679	0.0208333	0	0	120.984	62.1956	120.984		25.6465	0.954534	49.6596	49.6022	49.7169	108.41	49.6719	105.783	Tubulin alpha chain	0	0	0.961021	25.6465	5.30393	0.375823	1	0	0.999989	0	-10000000
D:\7600-Data\20231013-293T+ejiao\YRY-ZenoSWATH-55min-ejiao-100ng-20231012.wiff	YRY-ZenoSWATH-55min-ejiao-100ng-20231012	A0A5F5PY44;A0A5F5PZ03;B3IVM1	A0A3Q2I196;A0A5F5PZ03;A0A3Q2IDC8;A0A5F5PY44;B3IVM0;B3IVM1	A0A5F5PY44_HORSE;A0A5F5PZ03_HORSE;B3IVM1_HORSE	PKM	77.9836	40.09	40.0899	77.9836	40.09	40.0899	40.0899	FGVEQDVDMVFASFIR	FGVEQDVDMVFASFIR	FGVEQDVDMVFASFIR3	3	0.000624701	0.000624701	0.000647012	0.0273973	0.0185185	0.0188679	0.0208333	0	1	40.8479	20.9992	40.8479		49.106	0.819337	50.8257	50.7684	50.8831	142.484	50.853	132.094	Pyruvate kinase	0	0	0.806776	49.106	3.44201	0.470774	0.995594	1.60997	0.999573	0	-10000000
D:\7600-Data\20231013-293T+ejiao\YRY-ZenoSWATH-55min-ejiao-100ng-20231012.wiff	YRY-ZenoSWATH-55min-ejiao-100ng-20231012	A0A3Q2HHS4;F6SI74	F6SI74;A0A3Q2HHS4	A0A3Q2HHS4_HORSE;F6SI74_HORSE	NOP58	12.6335	6.49465	6.49465	12.6335	6.49465	6.49465	6.49465	FQDTAEALAAFTALMEGK	FQDTAEALAAFTALMEGK	FQDTAEALAAFTALMEGK3	3	0.00574713	0.00887691	0.00595238	0.0273973	0.0288462	0.0306122	0.0217391	0	1	12.6335	6.49465	12.6335		3.5238	0.816497	50.7695	50.7122	50.8269	125.534	50.7337	125.611	NOP58 ribonucleoprotein	0	0	0.873387	3.5238	4.00317	0.548723	1	0	0.993971	0	-10000000
D:\7600-Data\20231013-293T+ejiao\YRY-ZenoSWATH-55min-ejiao-100ng-20231012.wiff	YRY-ZenoSWATH-55min-ejiao-100ng-20231012	F6U8V0;F6UTW6	F6UTW6;F6U8V0	F6U8V0_HORSE;F6UTW6_HORSE	DHX9	41.0526	21.1044	21.1044	41.0526	21.1044	21.1044	21.1044	FSDHVALLSVFQAWDDAR	FSDHVALLSVFQAWDDAR	FSDHVALLSVFQAWDDAR3	3	0.000739262	0.000739262	0.000765664	0.0273973	0.0185185	0.0188679	0.0208333	0	1	41.0526	21.1044	41.0526		18.6604	0.85424	49.5405	49.4832	49.5979	111.633	50.0293	105.29	RNA helicase	0	0	0.962356	18.6604	2.99883	0.470393	1	0	0.999495	0	-10000000
D:\7600-Data\20231013-293T+ejiao\YRY-ZenoSWATH-55min-ejiao-100ng-20231012.wiff	YRY-ZenoSWATH-55min-ejiao-100ng-20231012	A0A5F5PUN5;F6YZ44;K9K211	F6YZ44;A0A3Q2KPT6;A0A5F5PUN5;K9K211;L7MRV8;Q6DTK6	A0A5F5PUN5_HORSE;F6YZ44_HORSE;K9K211_HORSE	HNRNPA1	237.136	121.907	121.907	237.136	121.907	121.907	11.7677	GFAFVTFDDHDSVDK	GFAFVTFDDHDSVDK	GFAFVTFDDHDSVDK2	2	0.00574713	0.071025	0.00595238	0.0273973	0.0185185	0.0188679	0.0208333	0	1	22.8907	11.7677	22.8907		18.7079	0.923563	33.8135	33.7561	33.8708	57.8063	34.8327	56.2846	Heteroous nuclear ribonucleoprotein A1	0	0	0.752915	18.7079	2.54273	0.228939	0.992059	0.944573	0.953718	0	-10000000
D:\7600-Data\20231013-293T+ejiao\YRY-ZenoSWATH-55min-ejiao-100ng-20231012.wiff	YRY-ZenoSWATH-55min-ejiao-100ng-20231012	A0A5F5PUN5;F6YZ44;K9K211	F6YZ44;A0A3Q2KPT6;A0A5F5PUN5;K9K211;L7MRV8;Q6DTK6	A0A5F5PUN5_HORSE;F6YZ44_HORSE;K9K211_HORSE	HNRNPA1	237.136	121.907	121.907	237.136	121.907	121.907	11.7677	GFAFVTFDDHDSVDK	GFAFVTFDDHDSVDK	GFAFVTFDDHDSVDK3	3	0.00449674	0.00449674	0.00465734	0.0273973	0.0185185	0.0188679	0.0208333	0	1	19.5242	10.037	19.5242		25.4875	0.880131	33.7961	33.7388	33.8534	57.8063	34.8327	56.2434	Heteroous nuclear ribonucleoprotein A1	0	0	0.876499	25.4875	3.13406	0.440159	0.969653	0.712964	0.996937	0	-10000000
D:\7600-Data\20231013-293T+ejiao\YRY-ZenoSWATH-55min-ejiao-100ng-20231012.wiff	YRY-ZenoSWATH-55min-ejiao-100ng-20231012	A0A3Q2GW64;A0A3Q2H890;A0A3Q2I397;A0A3Q2L4I4;F6VYB1	A0A3Q2L4I4;A0A3Q2GW64;A0A3Q2I397;F6VYB1;A0A3Q2H890	A0A3Q2GW64_HORSE;A0A3Q2H890_HORSE;A0A3Q2I397_HORSE;A0A3Q2L4I4_HORSE;F6VYB1_HORSE	HNRNPA2B1	136.936	70.3965	70.3964	136.936	70.3965	70.3964	70.3964	GFGFVTFDDHDPVDK	GFGFVTFDDHDPVDK	GFGFVTFDDHDPVDK3	3	0.00574713	0.0313712	0.00595238	0.0273973	0.0185185	0.0188679	0.0208333	0	1	18.2409	9.37733	18.2409		13.4572	0.932382	34.6842	34.6269	34.7415	59.0165	35.2681	58.3193	Heterogeneous nuclear ribonucleoproteins A2/B1	0	0	0.851946	13.4572	3.16277	0.494525	1	0	0.979015	0	-10000000
D:\7600-Data\20231013-293T+ejiao\YRY-ZenoSWATH-55min-ejiao-100ng-20231012.wiff	YRY-ZenoSWATH-55min-ejiao-100ng-20231012	A0A5F5PUN5;F6YZ44;K9K211	F6YZ44;A0A3Q2KPT6;A0A5F5PUN5;F7A868;K9K211;Q6DTK6	A0A5F5PUN5_HORSE;F6YZ44_HORSE;K9K211_HORSE	HNRNPA1	237.136	121.907	121.907	237.136	121.907	121.907		GFGFVTYATVEEVDAAMNAR	GFGFVTYATVEEVDAAMNAR	GFGFVTYATVEEVDAAMNAR3	3	6.97888e-07	6.97888e-07	7.22812e-07	0.0273973	0.0185185	0.0188679	0.0208333	0	0	237.136	121.907	237.136		134.742	0.966478	49.9143	49.857	49.9716	107.883	49.6241	106.63	Heteroous nuclear ribonucleoprotein A1	0	0	0.994956	134.742	5.94446	0.532472	1	0	1	0	-10000000
D:\7600-Data\20231013-293T+ejiao\YRY-ZenoSWATH-55min-ejiao-100ng-20231012.wiff	YRY-ZenoSWATH-55min-ejiao-100ng-20231012	A0A3Q2HLJ4;F6TLD9	A0A3Q2HYQ0;A0A3Q2H3R5;A0A3Q2HLJ4;A0A5F5PM22;F6QD28;F7E0H3;A0A3Q2HTD0;A0A5F5PG34;F6TLD9;F6XCF2	A0A3Q2HLJ4_HORSE;F6TLD9_HORSE	TUBB	176.739	90.8583	90.8583	176.739	90.8583	90.8583		GHYTEGAELVDSVLDVVR	GHYTEGAELVDSVLDVVR	GHYTEGAELVDSVLDVVR3	3	3.92563e-06	3.92563e-06	4.06583e-06	0.0273973	0.0185185	0.0188679	0.0208333	0	0	176.739	90.8583	176.739		45.5705	0.989815	45.8418	45.7845	45.8991	95.6188	47.4376	91.8373	Tubulin beta chain	0	0	0.962961	45.5705	5.39192	0.693153	1	1.2542	0.999997	0	-10000000
D:\7600-Data\20231013-293T+ejiao\YRY-ZenoSWATH-55min-ejiao-100ng-20231012.wiff	YRY-ZenoSWATH-55min-ejiao-100ng-20231012	F6XJN4	F6XJN4	F6XJN4_HORSE	AK2	49.4082	25.3999	25.3999	49.4082	25.3999	25.3999	25.3999	GIHSAIDASQTPDVVFASILAAFSK	GIHSAIDASQTPDVVFASILAAFSK	GIHSAIDASQTPDVVFASILAAFSK3	3	0.00574713	0.0129548	0.00595238	0.0273973	0.0185185	0.0188679	0.0208333	0	1	8.93934	4.59555	8.93934		4.92543	0.816497	50.8069	50.7496	50.8643	147.673	50.8902	129.798	Adenylate kinase 2, mitochondrial	0	0	0.84475	4.92543	3.31649	0.365679	1	0.804984	0.991226	0	-10000000
D:\7600-Data\20231013-293T+ejiao\YRY-ZenoSWATH-55min-ejiao-100ng-20231012.wiff	YRY-ZenoSWATH-55min-ejiao-100ng-20231012	A0A3Q2HBU2;A0A5F5PI52;F7BAL2	A0A5F5PI52;F7BAL2;A0A3Q2HBU2	A0A3Q2HBU2_HORSE;A0A5F5PI52_HORSE;F7BAL2_HORSE	LOC100034005	87.5576	45.0118	45.0118	87.5576	45.0118	45.0118	45.0118	GLDVDSLVIEHIQVNK	GLDVDSLVIEHIQVNK	GLDVDSLVIEHIQVNK2	2	0.00574713	0.0138115	0.00595238	0.0273973	0.0185185	0.0188679	0.0208333	0	1	18.5275	9.52466	18.5275		20.223	0.885697	39.4885	39.4312	39.5458	71.8066	39.8842	69.397	60S ribosomal protein L17	0	0	0.764354	20.223	2.8712	0.421048	1	0.397562	0.990651	0	-10000000
D:\7600-Data\20231013-293T+ejiao\YRY-ZenoSWATH-55min-ejiao-100ng-20231012.wiff	YRY-ZenoSWATH-55min-ejiao-100ng-20231012	A0A3Q2HBU2;A0A5F5PI52;F7BAL2	A0A5F5PI52;F7BAL2;A0A3Q2HBU2	A0A3Q2HBU2_HORSE;A0A5F5PI52_HORSE;F7BAL2_HORSE	LOC100034005	87.5576	45.0118	45.0118	87.5576	45.0118	45.0118	45.0118	GLDVDSLVIEHIQVNK	GLDVDSLVIEHIQVNK	GLDVDSLVIEHIQVNK3	3	0.000154075	0.000154075	0.000159578	0.0273973	0.0185185	0.0188679	0.0208333	0	1	87.5576	45.0118	87.5576		23.918	0.939341	39.5004	39.4431	39.5577	71.8066	39.8842	69.4259	60S ribosomal protein L17	0	0	0.943366	23.918	4.03118	0.466929	1	0.849053	0.999895	0	-10000000
D:\7600-Data\20231013-293T+ejiao\YRY-ZenoSWATH-55min-ejiao-100ng-20231012.wiff	YRY-ZenoSWATH-55min-ejiao-100ng-20231012	K9KEM4	F6TQZ8;K9KEM4	K9KEM4_HORSE	SLC25A5	110.585	56.85	56.8499	110.585	56.85	56.8499		GMGGAFVLVLYDEIK	GMGGAFVLVLYDEIK	GMGGAFVLVLYDEIK2	2	0.000565944	0.000565944	0.000586156	0.0273973	0.0185185	0.0188679	0.0208333	0	0	27.5704	14.1734	27.5704		22.4391	0.85293	50.7198	50.6625	50.7771	119.337	50.6585	120.775	ADP/ATP translocase	0	0	0.796885	22.4391	3.15541	0.63702	1	0.659041	0.999613	0	-10000000
D:\7600-Data\20231013-293T+ejiao\YRY-ZenoSWATH-55min-ejiao-100ng-20231012.wiff	YRY-ZenoSWATH-55min-ejiao-100ng-20231012	F7BIR2	F7BIR2	F7BIR2_HORSE	SLC25A6	27.5704	14.1734	14.1734	27.5704	14.1734	14.1734	14.1734	GMGGAFVLVLYDELK	GMGGAFVLVLYDELK	GMGGAFVLVLYDELK2	2	0.000511556	0.000511556	0.000529826	0.0273973	0.0288462	0.0306122	0.0217391	0	1	27.5704	14.1734	27.5704		22.4391	0.85293	50.7198	50.6625	50.7771	123.637	50.7137	120.775	ADP/ATP translocase	0	0	0.796885	22.4391	3.15541	0.6386	1	0.659041	0.999651	0	-10000000
D:\7600-Data\20231013-293T+ejiao\YRY-ZenoSWATH-55min-ejiao-100ng-20231012.wiff	YRY-ZenoSWATH-55min-ejiao-100ng-20231012	A0A5F5Q2M2;F7E4G6	F7E4G6;A0A5F5Q2M2;K9KBP6	A0A5F5Q2M2_HORSE;F7E4G6_HORSE	HNRNPU	51.0453	26.2415	26.2415	51.0453	26.2415	26.2415	26.2415	GNFTLPEVAEC(UniMod:4)FDEITYVELQK	GNFTLPEVAECFDEITYVELQK	GNFTLPEVAEC(UniMod:4)FDEITYVELQK3	3	0.00574713	0.027284	0.00595238	0.0273973	0.0185185	0.0188679	0.0208333	0	1	51.0453	26.2415	51.0453		26.2895	0.849228	50.7501	50.6928	50.8075	128.964	50.7644	123.63	Heteroous nuclear ribonucleoprotein U	0	0	0.759968	26.2895	2.56259	0.298715	1	0.778008	0.981699	0	-10000000
D:\7600-Data\20231013-293T+ejiao\YRY-ZenoSWATH-55min-ejiao-100ng-20231012.wiff	YRY-ZenoSWATH-55min-ejiao-100ng-20231012	A2Q0Z1	A2Q0Z1;A0A3Q2ICN7;A0A3Q2HCA6;A0A5F5PG80	HSP7C_HORSE	HSPA8	83.0461	42.6925	42.6925	83.0461	42.6925	42.6925	42.6925	GPAVGIDLGTTYSC(UniMod:4)VGVFQHGK	GPAVGIDLGTTYSCVGVFQHGK	GPAVGIDLGTTYSC(UniMod:4)VGVFQHGK3	3	0.0054359	0.0054359	0.00563004	0.0273973	0.0185185	0.0188679	0.0217391	0	1	83.0461	42.6925	83.0461		29.2838	0.949239	37.1635	37.1062	37.2208	64.3052	37.1945	63.9583	Heat shock cognate 71 kDa protein	0	0	0.921446	29.2838	3.03819	0.553068	1	0.628961	0.9963	0	-10000000
D:\7600-Data\20231013-293T+ejiao\YRY-ZenoSWATH-55min-ejiao-100ng-20231012.wiff	YRY-ZenoSWATH-55min-ejiao-100ng-20231012	F6TTP1	F6TTP1	F6TTP1_HORSE	RPLP0	36.5182	18.7734	18.7734	36.5182	18.7734	18.7734	18.7734	GTIEILSDVQLIK	GTIEILSDVQLIK	GTIEILSDVQLIK2	2	0.000493049	0.000493049	0.000510658	0.0273973	0.0185185	0.0188679	0.0217391	0	1	36.5182	18.7734	36.5182		22.3303	0.910512	44.2974	44.24	44.3547	85.9725	44.208	88.6238	60S acidic ribosomal protein P0	0	0	0.916439	22.3303	3.34154	0.589022	1	2.2271	0.999663	0	-10000000
D:\7600-Data\20231013-293T+ejiao\YRY-ZenoSWATH-55min-ejiao-100ng-20231012.wiff	YRY-ZenoSWATH-55min-ejiao-100ng-20231012	A0A3Q2HNK3;F6R7X1	A0A3Q2HNK3;F6R7X1	A0A3Q2HNK3_HORSE;F6R7X1_HORSE	ILF2	14.3947	7.40008	7.40008	14.3947	7.40008	7.40008	7.40008	GTMTTGHNVADLVVILK	GTMTTGHNVADLVVILK	GTMTTGHNVADLVVILK3	3	0.00574713	0.00915739	0.00595238	0.0273973	0.0288462	0.0306122	0.0217391	0	1	14.3947	7.40008	14.3947		5.81624	0.874901	37.4368	37.3795	37.4941	71.186	39.6678	64.5812	Interleukin enhancer binding factor 2	0	0	0.885127	5.81624	3.41985	0.390495	1	0	0.993782	0	-10000000
D:\7600-Data\20231013-293T+ejiao\YRY-ZenoSWATH-55min-ejiao-100ng-20231012.wiff	YRY-ZenoSWATH-55min-ejiao-100ng-20231012	Q6X9Y5	Q6X9Y5	Q6X9Y5_HORSE	RPS12	25.3914	13.0532	13.0532	143.248	73.641	73.641	73.641	GVMDVNTALQEVLK	GVMDVNTALQEVLK	GVMDVNTALQEVLK2	2	0.00574713	0.0698672	1	0.0273973	0.0288462	1	0.0208333	0	1	25.3914	13.0532	25.3914		2.07585	0.816497	50.833	50.7756	50.8904	88.9928	45.1722	133.017	40S ribosomal protein S12 (Fragment)	0	0	0.750658	2.07585	2.83718	0.517656	0.848318	0.572132	0.954438	0	-10000000
D:\7600-Data\20231013-293T+ejiao\YRY-ZenoSWATH-55min-ejiao-100ng-20231012.wiff	YRY-ZenoSWATH-55min-ejiao-100ng-20231012	F6Z587	F6Z587;K9K3I2	F6Z587_HORSE	HSPD1	323.531	166.322	166.322	323.531	166.322	166.322	166.322	GVMLAVDAVIAELK	GVMLAVDAVIAELK	GVMLAVDAVIAELK2	2	4.36181e-06	4.36181e-06	4.51759e-06	0.0273973	0.0185185	0.0188679	0.0208333	0	1	189.383	97.3586	189.383		48.6768	0.826582	50.7452	50.6879	50.8026	122.407	50.6994	123.147	60 kDa heat shock protein, mitochondrial	0	0	0.908505	48.6768	4.03188	0.713023	1	2.36124	0.999997	0	-10000000
D:\7600-Data\20231013-293T+ejiao\YRY-ZenoSWATH-55min-ejiao-100ng-20231012.wiff	YRY-ZenoSWATH-55min-ejiao-100ng-20231012	A0A3Q2KZA5;F6X3K0	F6X3K0;A0A3Q2KZA5	A0A3Q2KZA5_HORSE;F6X3K0_HORSE	NCL	162.086	83.3256	83.3256	162.086	83.3256	83.3256	83.3256	GYAFIEFASFEDAK	GYAFIEFASFEDAK	GYAFIEFASFEDAK2	2	0.00131714	0.00131714	0.00136418	0.0273973	0.0185185	0.0188679	0.0208333	0	1	61.1587	31.4406	61.1587		22.4776	0.947188	45.332	45.2747	45.3893	93.3826	46.6894	91.3915	Nucleolin	0	0	0.917855	22.4776	3.27534	0.47253	1	1.05863	0.999101	0	-10000000
D:\7600-Data\20231013-293T+ejiao\YRY-ZenoSWATH-55min-ejiao-100ng-20231012.wiff	YRY-ZenoSWATH-55min-ejiao-100ng-20231012	Q9GKX7	A0A3Q2GZ58;A0A3Q2LPX0;Q9GKX7;Q9GKX8;A0A3Q2HCI5;A0A3Q2I7E3;A0A452GER8;A0A5S7MMK9;K9KAE4;K9KBM0;L7MS69;L7MSC5	HS90A_HORSE	HSP90AA1	49.9862	25.697	25.697	49.9862	25.697	25.697		HFSVEGQLEFR	HFSVEGQLEFR	HFSVEGQLEFR3	3	0.00574713	0.103976	0.00595238	0.0273973	0.0185185	0.0188679	0.0208333	0	0	23.5934	12.1289	23.5934		5.50148	0.835464	27.056	26.9987	27.1133	39.0905	28.7543	36.603	Heat shock protein HSP 90-alpha	0	0	0.716402	5.50148	2.20718	0.346298	0.927462	2.1071	0.93367	0	-10000000
D:\7600-Data\20231013-293T+ejiao\YRY-ZenoSWATH-55min-ejiao-100ng-20231012.wiff	YRY-ZenoSWATH-55min-ejiao-100ng-20231012	F7BLU1	F7BLU1	F7BLU1_HORSE	RPS15A	2.01864	1.03775	1.03775	2.01864	1.03775	1.03775	1.03775	HGYIGEFEIIDDHR	HGYIGEFEIIDDHR	HGYIGEFEIIDDHR3	3	0.00574713	0.0789731	0.00595238	0.0273973	0.0288462	0.0306122	0.0217391	0	1	2.01864	1.03775	2.01864		3.65817	0.816496	28.7238	28.6665	28.7811	44.2338	30.3523	42.3791	40S ribosomal protein S15a	0	0	0.672765	3.65817	2.95627	0.512766	0.924803	1.11803	0.948804	0	-10000000
D:\7600-Data\20231013-293T+ejiao\YRY-ZenoSWATH-55min-ejiao-100ng-20231012.wiff	YRY-ZenoSWATH-55min-ejiao-100ng-20231012	A0A5F5PED4;A0A5F5PG53;A0A5F5PGA8;A0A5F5PM95;A0A5F5PQK6;A0A5F5PSF2;A0A5F5PTJ8;F6UXL1;F7CBN0	A0A5F5PTJ8;F7CBN0;A0A5F5PED4;A0A5F5PG53;A0A5F5PGA8;A0A5F5PM95;A0A5F5PQK6;A0A5F5PSF2;F6UXL1	A0A5F5PED4_HORSE;A0A5F5PG53_HORSE;A0A5F5PGA8_HORSE;A0A5F5PM95_HORSE;A0A5F5PQK6_HORSE;A0A5F5PSF2_HORSE;A0A5F5PTJ8_HORSE;F6UXL1_HORSE;F7CBN0_HORSE	NASP	19.3731	9.95935	9.95935	19.3731	9.95935	9.95935	9.95935	HLVMGDIPAAVNAFQEAASLLGK	HLVMGDIPAAVNAFQEAASLLGK	HLVMGDIPAAVNAFQEAASLLGK3	3	0.00574713	0.0149073	0.00595238	0.0337079	0.0288462	0.0306122	0.0294118	0	1	19.3731	9.95935	19.3731		8.45176	0.855043	50.7476	50.6903	50.8049	133.582	50.7979	123.374	Nuclear autoantigenic sperm protein	0	0	0.861538	8.45176	3.55516	0.481939	0.14829	0	0.989917	0	-10000000
D:\7600-Data\20231013-293T+ejiao\YRY-ZenoSWATH-55min-ejiao-100ng-20231012.wiff	YRY-ZenoSWATH-55min-ejiao-100ng-20231012	A0A3Q2HDY3	A0A3Q2HDY3	A0A3Q2HDY3_HORSE	LOC100063509	61.5747	31.6545	31.6545	61.5747	31.6545	31.6545	31.6545	HPANRAAYIPGWVVDGK	HPANRAAYIPGWVVDGK	HPANRAAYIPGWVVDGK3	3	0.00574713	0.39547	0.00595238	0.0273973	0.0288462	0.0306122	0.0217391	0	1	61.5747	31.6545	61.5747		19.4434	0.920481	50.7681	50.7394	50.7968	36.3913	27.9157	125.46	VWFA domain-containing protein	0	0	0.758977	19.4434	3.24006	0.00831636	0.948997	1.26315	0.787273	0	-10000000
D:\7600-Data\20231013-293T+ejiao\YRY-ZenoSWATH-55min-ejiao-100ng-20231012.wiff	YRY-ZenoSWATH-55min-ejiao-100ng-20231012	A0A5F5PTK6;F6T1A4;F6Z421	A0A5F5PTK6;F6T1A4;F6Z421	A0A5F5PTK6_HORSE;F6T1A4_HORSE;F6Z421_HORSE	LOC100059021;RPL12	54.0783	27.8007	27.8007	54.0783	27.8007	27.8007		HSGNITFDEIVNIAR	HSGNITFDEIVNIAR	HSGNITFDEIVNIAR3	3	0.00161407	0.00161407	0.00167172	1	0.0288462	0.0306122	0.0217391	0	0	54.0783	27.8007	54.0783		13.5225	0.95362	38.0944	38.0371	38.1517	65.6016	37.6672	66.0933	60S ribosomal protein L12	0	0	0.879058	13.5225	3.10672	0.703584	1	1.76014	0.998898	0	-10000000
D:\7600-Data\20231013-293T+ejiao\YRY-ZenoSWATH-55min-ejiao-100ng-20231012.wiff	YRY-ZenoSWATH-55min-ejiao-100ng-20231012	F6R8S0	F6R8S0	F6R8S0_HORSE	ERCC4	802.339	412.468	412.468	802.339	412.468	412.468	412.468	IEGVEHLPR	IEGVEHLPR	IEGVEHLPR2	2	0.00574713	0.390297	0.00595238	0.0273973	0.0288462	0.0306122	0.0217391	0	1	802.339	412.468	802.339		592.344	0.993168	17.8319	17.7745	17.8892	-0.477874	16.4607	3.17977	ERCC excision repair 4, endonuclease catalytic subunit	0	0	0.996694	592.344	3.61056	0.0766965	1	0.770664	0.78947	0	-10000000
D:\7600-Data\20231013-293T+ejiao\YRY-ZenoSWATH-55min-ejiao-100ng-20231012.wiff	YRY-ZenoSWATH-55min-ejiao-100ng-20231012	A0A5F5PUN5;F6YZ44;K9K211	F6YZ44;A0A3Q2KPT6;A0A5F5PUN5;F7A868;K9K211;L7MRV8;Q6DTK6	A0A5F5PUN5_HORSE;F6YZ44_HORSE;K9K211_HORSE	HNRNPA1	237.136	121.907	121.907	237.136	121.907	121.907		IEVIEIMTDR	IEVIEIMTDR	IEVIEIMTDR2	2	0.00574713	0.0336014	0.00595238	0.0273973	0.0185185	0.0188679	0.0208333	0	0	18.1757	9.3438	18.1757		11.4722	0.855216	36.6642	36.6069	36.7215	65.0403	37.4627	62.825	Heteroous nuclear ribonucleoprotein A1	0	0	0.953171	11.4722	2.69893	0.671735	1	0.264551	0.977557	0	-10000000
D:\7600-Data\20231013-293T+ejiao\YRY-ZenoSWATH-55min-ejiao-100ng-20231012.wiff	YRY-ZenoSWATH-55min-ejiao-100ng-20231012	A0A5F5PYG5;F6PJF0;F6W843	F6PJF0;F6W843;A0A5F5PYG5;K9KBK6	A0A5F5PYG5_HORSE;F6PJF0_HORSE;F6W843_HORSE	CBX1;CBX3	28.8684	14.8407	14.8407	28.8684	14.8407	14.8407		IIGATDSSGELMFLMK	IIGATDSSGELMFLMK	IIGATDSSGELMFLMK2	2	0.00574713	0.00840732	0.00595238	1	0.0185185	0.0188679	0.0208333	0	0	28.8684	14.8407	28.8684		19.6374	0.831412	44.7606	44.7032	44.8179	90.196	45.5832	90.128	Chromobox 1	0	0	0.84311	19.6374	2.20958	0.429363	1	0.715425	0.994288	0	-10000000
D:\7600-Data\20231013-293T+ejiao\YRY-ZenoSWATH-55min-ejiao-100ng-20231012.wiff	YRY-ZenoSWATH-55min-ejiao-100ng-20231012	A0A3Q2HLJ5;A0A5F5Q179;F7AX81	A0A3Q2HLJ5;A0A5F5Q179;F7AX81;K9KG49;L7MS18	A0A3Q2HLJ5_HORSE;A0A5F5Q179_HORSE;F7AX81_HORSE	TCP1	9.3063	4.7842	4.7842	9.3063	4.7842	4.7842	4.7842	ILATGANVILTTGGIDDMC(UniMod:4)LK	ILATGANVILTTGGIDDMCLK	ILATGANVILTTGGIDDMC(UniMod:4)LK3	3	0.00574713	0.00961315	0.00595238	0.0273973	0.0185185	0.0188679	0.0208333	0	1	7.14745	3.67438	7.14745		9.68734	0.900053	44.2117	44.1544	44.269	86.0687	44.2366	88.3065	T-complex protein 1 subunit alpha	0	0	0.899474	9.68734	2.6713	0.457082	1	0	0.993475	0	-10000000
D:\7600-Data\20231013-293T+ejiao\YRY-ZenoSWATH-55min-ejiao-100ng-20231012.wiff	YRY-ZenoSWATH-55min-ejiao-100ng-20231012	F6XUJ2	F6XUJ2	F6XUJ2_HORSE	ATP5F1A	21.5601	11.0837	11.0837	21.5601	11.0837	11.0837	11.0837	ILGADTSVDLEETGR	ILGADTSVDLEETGR	ILGADTSVDLEETGR2	2	0.00574713	0.034576	0.00595238	0.0273973	0.0185185	0.0188679	0.0208333	0	1	21.5601	11.0837	21.5601		25.681	0.922152	28.9687	28.9113	29.026	35.2383	27.5575	43.1651	ATP synthase subunit alpha	0	0	0.907815	25.681	2.11932	0.337238	0.961087	0.571501	0.976921	0	-10000000
D:\7600-Data\20231013-293T+ejiao\YRY-ZenoSWATH-55min-ejiao-100ng-20231012.wiff	YRY-ZenoSWATH-55min-ejiao-100ng-20231012	F6UZ00;L7MS75	F6UZ00;K9K2D1;L7MS75	F6UZ00_HORSE;L7MS75_HORSE	TOMM70;TOMM70A	5.12831	2.63637	2.63637	5.12831	2.63637	2.63637		ILLDQVEEAVADFDEC(UniMod:4)IR	ILLDQVEEAVADFDECIR	ILLDQVEEAVADFDEC(UniMod:4)IR3	3	0.00574713	0.0227624	0.00595238	1	0.0185185	0.0188679	0.0217391	0	0	5.12831	2.63637	5.12831		9.9983	0.816497	50.7736	50.7163	50.8309	136.692	50.8174	126.041	Translocase of outer mitochondrial membrane 70	0	0	0.834989	9.9983	2.92151	0.485682	1	0	0.984686	0	-10000000
D:\7600-Data\20231013-293T+ejiao\YRY-ZenoSWATH-55min-ejiao-100ng-20231012.wiff	YRY-ZenoSWATH-55min-ejiao-100ng-20231012	F6Q4Q1	F6Q4Q1	F6Q4Q1_HORSE	HNRNPK	202.225	103.96	103.96	202.225	103.96	103.96	103.96	ILSISADIETIGEILK	ILSISADIETIGEILK	ILSISADIETIGEILK2	2	5.40865e-06	5.40865e-06	5.60181e-06	0.0273973	0.0185185	0.0188679	0.0208333	0	1	89.735	46.1312	89.735		87.0224	0.824631	50.7785	50.7212	50.8359	128.606	50.7615	126.572	Heterogeneous nuclear ribonucleoprotein K	0	0	0.848867	87.0224	4.00113	0.869098	1	0.80251	0.999996	0	-10000000
D:\7600-Data\20231013-293T+ejiao\YRY-ZenoSWATH-55min-ejiao-100ng-20231012.wiff	YRY-ZenoSWATH-55min-ejiao-100ng-20231012	F6Q4Q1	F6Q4Q1	F6Q4Q1_HORSE	HNRNPK	202.225	103.96	103.96	202.225	103.96	103.96	103.96	ILSISADIETIGEILK	ILSISADIETIGEILK	ILSISADIETIGEILK3	3	0.00146048	0.00146048	0.00151264	0.0273973	0.0185185	0.0188679	0.0208333	0	1	17.0618	8.77115	17.0618		25.4676	0.875986	50.7898	50.7325	50.8472	128.606	50.7615	127.823	Heterogeneous nuclear ribonucleoprotein K	0	0	0.916859	25.4676	3.83223	0.391842	1	0	0.999003	0	-10000000
D:\7600-Data\20231013-293T+ejiao\YRY-ZenoSWATH-55min-ejiao-100ng-20231012.wiff	YRY-ZenoSWATH-55min-ejiao-100ng-20231012	F6Q4Q1	F6Q4Q1	F6Q4Q1_HORSE	HNRNPK	202.225	103.96	103.96	202.225	103.96	103.96	103.96	ILSISADIETIGEILKK	ILSISADIETIGEILKK	ILSISADIETIGEILKK3	3	0.00124417	0.00124417	0.0012886	0.0273973	0.0185185	0.0188679	0.0208333	0	1	202.225	103.96	202.225		16.0654	0.93937	50.3936	50.393	50.4196	116.228	50.5209	105.601	Heterogeneous nuclear ribonucleoprotein K	0	0	0.844542	16.0654	1.89305	0.531082	1	0.456008	0.999151	0	-10000000
D:\7600-Data\20231013-293T+ejiao\YRY-ZenoSWATH-55min-ejiao-100ng-20231012.wiff	YRY-ZenoSWATH-55min-ejiao-100ng-20231012	F6Z587	F6Z587;K9K3I2	F6Z587_HORSE	HSPD1	323.531	166.322	166.322	323.531	166.322	166.322	166.322	IQEIIEQLDVTTSEYEK	IQEIIEQLDVTTSEYEK	IQEIIEQLDVTTSEYEK3	3	0.0043034	0.0043034	0.0044571	0.0273973	0.0185185	0.0188679	0.0208333	0	1	26.6431	13.6967	26.6431		15.4899	0.945157	39.9113	39.854	39.9686	69.4753	39.0638	70.4362	60 kDa heat shock protein, mitochondrial	0	0	0.95374	15.4899	2.71839	0.63744	1	0.145982	0.997068	0	-10000000
D:\7600-Data\20231013-293T+ejiao\YRY-ZenoSWATH-55min-ejiao-100ng-20231012.wiff	YRY-ZenoSWATH-55min-ejiao-100ng-20231012	F6Z587	F6Z587;K9K3I2	F6Z587_HORSE	HSPD1	323.531	166.322	166.322	323.531	166.322	166.322	166.322	IQEIIEQLDVTTSEYEKEK	IQEIIEQLDVTTSEYEKEK	IQEIIEQLDVTTSEYEKEK3	3	0.00574713	0.0746156	0.00595238	0.0273973	0.0185185	0.0188679	0.0208333	0	1	38.4146	19.7483	38.4146		12.2695	0.814815	37.4217	37.3644	37.479	63.8953	37.0448	64.5468	60 kDa heat shock protein, mitochondrial	0	0	0.938843	12.2695	2.64817	0.520184	1	0.932418	0.951491	0	-10000000
D:\7600-Data\20231013-293T+ejiao\YRY-ZenoSWATH-55min-ejiao-100ng-20231012.wiff	YRY-ZenoSWATH-55min-ejiao-100ng-20231012	A0A3Q2IAY9;A0A3Q2LE90;F6VFV9;F7BUB9	A0A3Q2IAY9;A0A3Q2LE90;F6VFV9;F7BUB9	A0A3Q2IAY9_HORSE;A0A3Q2LE90_HORSE;F6VFV9_HORSE;F7BUB9_HORSE	H4C13;H4C15;H4C2;H4C7	100.617	51.7253	51.7253	100.617	51.7253	51.7253		ISGLIYEETR	ISGLIYEETR	ISGLIYEETR2	2	0.00574713	0.136264	0.00595238	1	0.0185185	0.0188679	0.0208333	0	0	49.6038	25.5004	49.6038		13.0044	0.952347	24.9137	24.8564	24.971	28.746	25.5403	28.8406	Histone H4	0	0	0.877443	13.0044	2.92031	0.350054	1	1.28468	0.914827	0	-10000000
D:\7600-Data\20231013-293T+ejiao\YRY-ZenoSWATH-55min-ejiao-100ng-20231012.wiff	YRY-ZenoSWATH-55min-ejiao-100ng-20231012	A0A3Q2LJK9;B7XH74;C6L1J5;Q6XA07	A0A3Q2LJK9;B7XH74;C6L1J5;L7MRS7;C6L1K8;C6L1K9;Q6XA07	A0A3Q2LJK9_HORSE;B7XH74_HORSE;C6L1J5_HORSE;Q6XA07_HORSE	LDHB	51.1353	26.2877	26.2877	51.1353	26.2877	26.2877	26.2877	ITVVGVGQVGMAC(UniMod:4)AISILGK	ITVVGVGQVGMACAISILGK	ITVVGVGQVGMAC(UniMod:4)AISILGK3	3	0.000136973	0.000136973	0.000141865	0.0273973	0.0185185	0.0188679	0.0208333	0	1	19.4141	9.98043	19.4141		9.36557	0.943726	50.2839	50.2266	50.3412	112.241	50.1021	104.923	L-lactate dehydrogenase	0	0	0.986679	9.36557	4.11204	0.367138	1	0.63128	0.999906	0	-10000000
D:\7600-Data\20231013-293T+ejiao\YRY-ZenoSWATH-55min-ejiao-100ng-20231012.wiff	YRY-ZenoSWATH-55min-ejiao-100ng-20231012	F7ASA3	F7ASA3	F7ASA3_HORSE	CDT1	242.063	124.44	124.44	242.063	124.44	124.44	124.44	KDAEEPSAPEAEGPPVGPC(UniMod:4)GEK	KDAEEPSAPEAEGPPVGPCGEK	KDAEEPSAPEAEGPPVGPC(UniMod:4)GEK3	3	0.00574713	0.387948	0.00595238	0.0273973	0.0288462	0.0306122	0.0217391	0	1	242.063	124.44	242.063		115.058	0.985204	11.974	11.9167	12.0314	-6.17323	14.6912	-18.0458	Chromatin licensing and DNA replication factor 1	0	0	0.792845	115.058	3.43265	0.389604	1	1.28562	0.790471	0	-10000000
D:\7600-Data\20231013-293T+ejiao\YRY-ZenoSWATH-55min-ejiao-100ng-20231012.wiff	YRY-ZenoSWATH-55min-ejiao-100ng-20231012	P60708	P60708;F6T3Y8;A0A3Q2KTQ9;F7A5E3;F7AAK7;K9KF76	ACTB_HORSE	ACTB	330.765	170.04	170.04	330.765	170.04	170.04		KDLYANTVLSGGTTMYPGIADR	KDLYANTVLSGGTTMYPGIADR	KDLYANTVLSGGTTMYPGIADR3	3	0.00167082	0.00167082	0.00173049	1	0.0185185	0.0188679	0.0208333	0	0	23.805	12.2377	23.805		14.0655	0.955431	34.9291	34.8718	34.9865	55.475	34.0057	58.883	Actin, cytoplasmic 1	0	0	0.878559	14.0655	3.62046	0.400738	1	0	0.99886	0	-10000000
D:\7600-Data\20231013-293T+ejiao\YRY-ZenoSWATH-55min-ejiao-100ng-20231012.wiff	YRY-ZenoSWATH-55min-ejiao-100ng-20231012	F7DXG8	F7CT91;F7DXG8;K9K4N2	F7DXG8_HORSE	CFL1	47.6889	24.516	24.516	47.6889	24.516	24.516		KEDLVFIFWAPESAPLK	KEDLVFIFWAPESAPLK	KEDLVFIFWAPESAPLK3	3	0.00183757	0.00183757	0.0019032	0.0273973	0.0185185	0.0188679	0.0208333	0	0	15.9506	8.19991	15.9506		3.97187	0.925701	48.3641	48.3068	48.4215	108.305	49.662	98.4955	Cofilin 1	0	0	0.935331	3.97187	3.73049	0.408676	0.980304	0.768503	0.998746	0	-10000000
D:\7600-Data\20231013-293T+ejiao\YRY-ZenoSWATH-55min-ejiao-100ng-20231012.wiff	YRY-ZenoSWATH-55min-ejiao-100ng-20231012	F6U8V0;F6UTW6	F6UTW6;F6U8V0	F6U8V0_HORSE;F6UTW6_HORSE	DHX9	41.0526	21.1044	21.1044	41.0526	21.1044	21.1044	21.1044	KFESEILEAISQNSVVIIR	KFESEILEAISQNSVVIIR	KFESEILEAISQNSVVIIR3	3	6.08932e-05	6.08932e-05	6.3068e-05	0.0273973	0.0185185	0.0188679	0.0208333	0	1	22.571	11.6034	22.571		9.79612	0.891531	48.3957	48.3383	48.453	99.0004	48.4348	98.6962	RNA helicase	0	0	0.825382	9.79612	3.65793	0.505335	1	0.721458	0.999958	0	-10000000
D:\7600-Data\20231013-293T+ejiao\YRY-ZenoSWATH-55min-ejiao-100ng-20231012.wiff	YRY-ZenoSWATH-55min-ejiao-100ng-20231012	F7CSQ5	F7CSQ5	F7CSQ5_HORSE	SERBP1	21.4652	11.0349	11.0349	21.4652	11.0349	11.0349	11.0349	KPANDITSQLEINFGDLGR	KPANDITSQLEINFGDLGR	KPANDITSQLEINFGDLGR3	3	0.00574713	0.0235759	0.00595238	0.0273973	0.0288462	0.0306122	0.0217391	0	1	21.4652	11.0349	21.4652		14.7477	0.850282	40.8005	40.7432	40.8578	73.5305	40.4765	72.9287	SERPINE1 mRNA binding protein 1	0	0	0.876252	14.7477	2.52745	0.398202	1	0	0.984147	0	-10000000
D:\7600-Data\20231013-293T+ejiao\YRY-ZenoSWATH-55min-ejiao-100ng-20231012.wiff	YRY-ZenoSWATH-55min-ejiao-100ng-20231012	F6Z587	F6Z587;K9K3I2	F6Z587_HORSE	HSPD1	323.531	166.322	166.322	323.531	166.322	166.322	166.322	KPLVIIAEDVDGEALSTLVLNR	KPLVIIAEDVDGEALSTLVLNR	KPLVIIAEDVDGEALSTLVLNR3	3	3.75115e-06	3.75115e-06	3.88512e-06	0.0273973	0.0185185	0.0188679	0.0208333	0	1	156.189	80.2938	156.189		67.838	0.988145	48.6272	48.5699	48.6846	100.61	48.8212	100.169	60 kDa heat shock protein, mitochondrial	0	0	0.988644	67.838	5.30077	0.629041	1	0	0.999997	0	-10000000
D:\7600-Data\20231013-293T+ejiao\YRY-ZenoSWATH-55min-ejiao-100ng-20231012.wiff	YRY-ZenoSWATH-55min-ejiao-100ng-20231012	F6Z587	F6Z587;K9K3I2	F6Z587_HORSE	HSPD1	323.531	166.322	166.322	323.531	166.322	166.322	166.322	KPLVIIAEDVDGEALSTLVLNR	KPLVIIAEDVDGEALSTLVLNR	KPLVIIAEDVDGEALSTLVLNR4	4	0.00387794	0.00387794	0.00401644	0.0273973	0.0185185	0.0188679	0.0208333	0	1	9.85745	5.06754	9.85745		5.57457	0.83308	48.6414	48.5841	48.6987	100.61	48.8212	100.259	60 kDa heat shock protein, mitochondrial	0	0	0.693083	5.57457	2.7908	0.489948	1	0	0.997357	0	-10000000
D:\7600-Data\20231013-293T+ejiao\YRY-ZenoSWATH-55min-ejiao-100ng-20231012.wiff	YRY-ZenoSWATH-55min-ejiao-100ng-20231012	F6PNY7	F6PNY7	F6PNY7_HORSE	HSF5	1395.18	717.237	717.236	1395.18	717.237	717.236	717.236	LAAGLEVPC(UniMod:4)R	LAAGLEVPCR	LAAGLEVPC(UniMod:4)R2	2	0.00574713	0.2709	0.00595238	0.0273973	0.0288462	0.0306122	0.0217391	0	1	1395.18	717.237	1395.18		462.428	0.995948	15.7696	15.7122	15.8269	22.7476	23.6767	-4.29288	Heat shock transcription factor 5	0	0	0.986527	462.428	3.38927	0.0345286	0.977807	2.89304	0.843814	0	-10000000
D:\7600-Data\20231013-293T+ejiao\YRY-ZenoSWATH-55min-ejiao-100ng-20231012.wiff	YRY-ZenoSWATH-55min-ejiao-100ng-20231012	A0A3Q2GRY2;A0A3Q2H049;A0A3Q2HBP5;A0A3Q2HK20;A0A3Q2LFB3;F6R1X9;F7CW82;F7CZ92	A0A3Q2GRY2;A0A3Q2LFB3;F6Z8K0;F7CZ92;A0A3Q2H049;A0A3Q2HBP5;A0A3Q2HK20;A0A3Q2HPL4;F6R1X9;F7CW82;K7THJ6;K9K3B5	A0A3Q2GRY2_HORSE;A0A3Q2H049_HORSE;A0A3Q2HBP5_HORSE;A0A3Q2HK20_HORSE;A0A3Q2LFB3_HORSE;F6R1X9_HORSE;F7CW82_HORSE;F7CZ92_HORSE	ACTA1;ACTA2;ACTC1;ACTG2	368.383	189.379	189.379	368.383	189.379	189.379		LC(UniMod:4)YVALDFENEM(UniMod:35)ATAASSSSLEK	LCYVALDFENEMATAASSSSLEK	LC(UniMod:4)YVALDFENEM(UniMod:35)ATAASSSSLEK3	3	0.000263587	0.000263587	0.000273001	1	0.0185185	0.0188679	0.0208333	0	0	368.383	189.379	368.383		244.988	0.965153	48.8296	48.7722	48.8869	78.3797	42.0546	101.436	Actin alpha 2, smooth muscle	0	0	0.989682	244.988	6.40873	0.721664	1	0	0.99982	0	-10000000
D:\7600-Data\20231013-293T+ejiao\YRY-ZenoSWATH-55min-ejiao-200ng-20231012.wiff	YRY-ZenoSWATH-55min-ejiao-200ng-20231012	A0A3Q2GRY2;A0A3Q2H049;A0A3Q2HBP5;A0A3Q2HK20;A0A3Q2LFB3;F6R1X9;F7CW82;F7CZ92	A0A3Q2GRY2;A0A3Q2LFB3;F6Z8K0;F7CZ92;A0A3Q2H049;A0A3Q2HBP5;A0A3Q2HK20;A0A3Q2HPL4;F6R1X9;F7CW82;K7THJ6;K9K3B5	A0A3Q2GRY2_HORSE;A0A3Q2H049_HORSE;A0A3Q2HBP5_HORSE;A0A3Q2HK20_HORSE;A0A3Q2LFB3_HORSE;F6R1X9_HORSE;F7CW82_HORSE;F7CZ92_HORSE	ACTA1;ACTA2;ACTC1;ACTG2	211.833	3866.66	3866.66	211.833	3866.66	3866.66		LC(UniMod:4)YVALDFENEM(UniMod:35)ATAASSSSLEK	LCYVALDFENEMATAASSSSLEK	LC(UniMod:4)YVALDFENEM(UniMod:35)ATAASSSSLEK3	3	0.00575471	0	0.000273001	1	0	0.0188679	0	0	0	211.833	3866.66	211.833		177.028	0.974812	48.799	48.7417	48.8563	78.3797	46.4786	99.1981	Actin alpha 2, smooth muscle	0	0	0.984592	177.028	5.84675	0.690349	1	0	1.22475	0	-10000000
D:\7600-Data\20231013-293T+ejiao\YRY-ZenoSWATH-55min-ejiao-100ng-20231012.wiff	YRY-ZenoSWATH-55min-ejiao-100ng-20231012	P60708	P60708;F6T3Y8;A0A3Q2KTQ9;F7A5E3;F7AAK7;K9KF76	ACTB_HORSE	ACTB	330.765	170.04	170.04	330.765	170.04	170.04		LC(UniMod:4)YVALDFEQEM(UniMod:35)ATAASSSSLEK	LCYVALDFEQEMATAASSSSLEK	LC(UniMod:4)YVALDFEQEM(UniMod:35)ATAASSSSLEK3	3	0.00574713	0.00855275	0.00595238	1	0.0185185	0.0188679	0.0208333	0	0	330.765	170.04	330.765		1.83775	0.978893	48.8298	48.7725	48.8872	80.8265	42.7885	101.438	Actin, cytoplasmic 1	0	0	0.796404	1.83775	6.09167	0.655125	1	0	0.99419	0	-10000000
D:\7600-Data\20231013-293T+ejiao\YRY-ZenoSWATH-55min-ejiao-200ng-20231012.wiff	YRY-ZenoSWATH-55min-ejiao-200ng-20231012	P60708	P60708;F6T3Y8;A0A3Q2KTQ9;F7A5E3;F7AAK7;K9KF76	ACTB_HORSE	ACTB	209.547	3824.93	3824.93	209.547	3824.93	3824.93		LC(UniMod:4)YVALDFEQEM(UniMod:35)ATAASSSSLEK	LCYVALDFEQEMATAASSSSLEK	LC(UniMod:4)YVALDFEQEM(UniMod:35)ATAASSSSLEK3	3	0.00575471	0	0.00595238	1	0	0.0188679	0	0	0	209.547	3824.93	209.547		1.28441	0.967351	48.7993	48.742	48.8566	80.8265	47.6336	99.2014	Actin, cytoplasmic 1	0	0	0.87247	1.28441	5.78755	0.839413	0.966035	0	1.19473	0	-10000000
D:\7600-Data\20231013-293T+ejiao\YRY-ZenoSWATH-55min-ejiao-100ng-20231012.wiff	YRY-ZenoSWATH-55min-ejiao-100ng-20231012	A0A5F5PUN5;F6YZ44;K9K211	F6YZ44;A0A3Q2KPT6;A0A5F5PUN5;K9K211;Q6X9Z2	A0A5F5PUN5_HORSE;F6YZ44_HORSE;K9K211_HORSE	HNRNPA1	237.136	121.907	121.907	237.136	121.907	121.907		LFIGGLSFETTDESLR	LFIGGLSFETTDESLR	LFIGGLSFETTDESLR2	2	0.000842137	0.000842137	0.000872213	0.0273973	0.0185185	0.0188679	0.0208333	0	0	85.7583	44.0868	85.7583		52.0913	0.964193	44.8472	44.7898	44.9045	89.3995	45.31	90.3651	Heteroous nuclear ribonucleoprotein A1	0	0	0.94082	52.0913	4.1082	0.421462	1	0	0.999425	0	-10000000
D:\7600-Data\20231013-293T+ejiao\YRY-ZenoSWATH-55min-ejiao-100ng-20231012.wiff	YRY-ZenoSWATH-55min-ejiao-100ng-20231012	A0A3Q2GW64;A0A3Q2H890;A0A3Q2I397;A0A3Q2L4I4;F6VYB1	A0A3Q2L4I4;A0A3Q2GW64;A0A3Q2I397;F6VYB1;A0A3Q2H890	A0A3Q2GW64_HORSE;A0A3Q2H890_HORSE;A0A3Q2I397_HORSE;A0A3Q2L4I4_HORSE;F6VYB1_HORSE	HNRNPA2B1	136.936	70.3965	70.3964	136.936	70.3965	70.3964	70.3964	LFIGGLSFETTEESLR	LFIGGLSFETTEESLR	LFIGGLSFETTEESLR2	2	0.000585937	0.000585937	0.000606863	0.0273973	0.0185185	0.0188679	0.0208333	0	1	136.936	70.3965	136.936		77.4111	0.932244	45.363	45.3057	45.4203	91.4512	46.019	91.4383	Heterogeneous nuclear ribonucleoproteins A2/B1	0	0	0.991039	77.4111	3.53254	0.420997	1	0	0.9996	2.87255	0.583571
D:\7600-Data\20231013-293T+ejiao\YRY-ZenoSWATH-55min-ejiao-100ng-20231012.wiff	YRY-ZenoSWATH-55min-ejiao-100ng-20231012	A0A3Q2GYT2;F7BFT1	F7BFT1;A0A3Q2GYT2	A0A3Q2GYT2_HORSE;F7BFT1_HORSE	PRDX2	19.3103	9.92709	9.92709	19.3103	9.92709	9.92709	9.92709	LGC(UniMod:4)EVLGVSVDSQFTHLAWINTPR	LGCEVLGVSVDSQFTHLAWINTPR	LGC(UniMod:4)EVLGVSVDSQFTHLAWINTPR3	3	0.00574713	0.0232406	0.00595238	0.0273973	0.0288462	0.0306122	0.0217391	0	1	19.3103	9.92709	19.3103		9.94735	0.903913	47.9707	47.9134	48.028	97.3415	47.972	96.0712	Peroxiredoxin 2	0	0	0.98364	9.94735	2.85207	0.182912	1	0.505672	0.984369	0	-10000000
D:\7600-Data\20231013-293T+ejiao\YRY-ZenoSWATH-55min-ejiao-100ng-20231012.wiff	YRY-ZenoSWATH-55min-ejiao-100ng-20231012	A0A3Q2IJI8;A0A3Q2KZX1;F6TD06;F6XLZ5	A0A3Q2IE61;A0A5F5PFZ7;F6S0P5;F6TD06;F6XLZ5;K9KDU9;A0A3Q2IJI8;A0A3Q2KZX1;A0A5F5PHJ1;F7DH64	A0A3Q2IJI8_HORSE;A0A3Q2KZX1_HORSE;F6TD06_HORSE;F6XLZ5_HORSE	ARF1;FKBP11	11.0152	5.6627	5.6627	11.0152	5.6627	5.6627		LGEIVTTIPTIGFNVETVEYK	LGEIVTTIPTIGFNVETVEYK	LGEIVTTIPTIGFNVETVEYK3	3	0.00444224	0.00444224	0.00460089	1	0.0185185	0.0188679	0.0208333	0	0	4.44076	2.28292	4.44076		6.37268	0.824155	48.9132	48.8559	48.9706	101.956	49.0871	101.947	FKBP prolyl isomerase 11	0	0	0.961345	6.37268	2.70069	0.270089	1	0	0.996974	0	-10000000
D:\7600-Data\20231013-293T+ejiao\YRY-ZenoSWATH-55min-ejiao-100ng-20231012.wiff	YRY-ZenoSWATH-55min-ejiao-100ng-20231012	F6Y2Q4	F6Y2Q4	F6Y2Q4_HORSE	CKB	555.677	285.663	285.663	555.677	285.663	285.663	285.663	LGFSEVELVQMVVDGVK	LGFSEVELVQMVVDGVK	LGFSEVELVQMVVDGVK3	3	2.34668e-05	2.34668e-05	2.43049e-05	0.0273973	0.0288462	0.0306122	0.0217391	0	1	555.677	285.663	555.677		32.4546	0.93215	50.7681	50.7394	50.7968	131.753	50.7855	125.46	creatine kinase	0	0	0.764787	32.4546	5.64712	0.572641	1	1.82047	0.999984	0	-10000000
D:\7600-Data\20231013-293T+ejiao\YRY-ZenoSWATH-55min-ejiao-100ng-20231012.wiff	YRY-ZenoSWATH-55min-ejiao-100ng-20231012	F7DXG8	F7DXG8	F7DXG8_HORSE	CFL1	47.6889	24.516	24.516	47.6889	24.516	24.516	24.516	LGGSAVISLEGKPL	LGGSAVISLEGKPL	LGGSAVISLEGKPL2	2	0.00574713	0.0150558	0.00595238	0.0273973	0.0185185	0.0188679	0.0208333	0	1	47.6889	24.516	47.6889		33.85	0.880224	34.5809	34.5236	34.6382	47.965	31.5115	58.0805	Cofilin 1	0	0	0.723769	33.85	2.06861	0.466869	1	1.83229	0.989818	0	-10000000
D:\7600-Data\20231013-293T+ejiao\YRY-ZenoSWATH-55min-ejiao-100ng-20231012.wiff	YRY-ZenoSWATH-55min-ejiao-100ng-20231012	F6U203	F6U203	F6U203_HORSE	TMEM232	38.9189	20.0075	20.0075	38.9189	20.0075	20.0075	20.0075	LGLGTLGAGR	LGLGTLGAGR	LGLGTLGAGR2	2	0.00574713	0.101362	0.00595238	0.0273973	0.0288462	0.0306122	0.0217391	0	1	38.9189	20.0075	38.9189		23.7389	0.957597	23.8182	23.7609	23.8755	30.4978	26.0846	24.871	Transmembrane protein 232	0	0	0.90977	23.7389	2.75809	0.279837	0.935559	1.14316	0.935229	0	-10000000
D:\7600-Data\20231013-293T+ejiao\YRY-ZenoSWATH-55min-ejiao-100ng-20231012.wiff	YRY-ZenoSWATH-55min-ejiao-100ng-20231012	A0A3Q2HLJ4;F6TLD9	A0A3Q2HYQ0;A0A3Q2H3R5;A0A3Q2HLJ4;A0A5F5PM22;F7BHV8;F7E0H3;A0A3Q2HIB6;A0A3Q2HTD0;A0A5F5PG34;F6TLD9;K9KBH6	A0A3Q2HLJ4_HORSE;F6TLD9_HORSE	TUBB	176.739	90.8583	90.8583	176.739	90.8583	90.8583		LHFFMPGFAPLTSR	LHFFMPGFAPLTSR	LHFFMPGFAPLTSR3	3	0.00574713	0.0263358	0.00595238	0.0273973	0.0185185	0.0188679	0.0208333	0	0	62.4076	32.0826	62.4076		8.79938	0.955994	43.2797	43.2224	43.337	88.7183	45.08	84.2794	Tubulin beta chain	0	0	0.990622	8.79938	3.28855	0.193042	1	1.05091	0.982324	0	-10000000
D:\7600-Data\20231013-293T+ejiao\YRY-ZenoSWATH-55min-ejiao-100ng-20231012.wiff	YRY-ZenoSWATH-55min-ejiao-100ng-20231012	A0A3Q2HRV1;A0A3Q2HX93;F6SAV5;F6ZRY9;F7DNT0	F6SAV5;F6ZSB4;A0A3Q2HRV1;A0A3Q2HX93;F6RFV8;F6YRE0;F6ZRY9;F7ANC9;F7DNT0;K9K4R7	A0A3Q2HRV1_HORSE;A0A3Q2HX93_HORSE;F6SAV5_HORSE;F6ZRY9_HORSE;F7DNT0_HORSE	LOC100051901;TUBA1B;TUBA4A;TUBA8	120.984	62.1956	62.1956	120.984	62.1956	62.1956		LISQIVSSITASLR	LISQIVSSITASLR	LISQIVSSITASLR2	2	7.049e-05	7.049e-05	7.30075e-05	1	0.0185185	0.0188679	0.0208333	0	0	72.445	37.2427	72.445		36.8657	0.931878	49.9439	49.8865	50.0011	104.048	49.3769	106.66	Tubulin alpha chain	0	0	0.961466	36.8657	4.55499	0.516968	1	2.17312	0.999952	0	-10000000
D:\7600-Data\20231013-293T+ejiao\YRY-ZenoSWATH-55min-ejiao-100ng-20231012.wiff	YRY-ZenoSWATH-55min-ejiao-100ng-20231012	A0A3Q2HRV1;A0A3Q2HX93;F6SAV5;F6ZRY9;F7DNT0	F6SAV5;F6ZSB4;A0A3Q2HRV1;A0A3Q2HX93;F6RFV8;F6YRE0;F6ZRY9;F7ANC9;F7DNT0;K9K4R7	A0A3Q2HRV1_HORSE;A0A3Q2HX93_HORSE;F6SAV5_HORSE;F6ZRY9_HORSE;F7DNT0_HORSE	LOC100051901;TUBA1B;TUBA4A;TUBA8	120.984	62.1956	62.1956	120.984	62.1956	62.1956		LISQIVSSITASLR	LISQIVSSITASLR	LISQIVSSITASLR3	3	0.00574713	0.0215592	0.00595238	1	0.0185185	0.0188679	0.0208333	0	0	25.191	12.9502	25.191		3.87823	0.890047	49.9546	49.8973	50.0118	104.048	49.3769	106.651	Tubulin alpha chain	0	0	0.864187	3.87823	3.13876	0.357481	1	0	0.985483	0	-10000000
D:\7600-Data\20231013-293T+ejiao\YRY-ZenoSWATH-55min-ejiao-100ng-20231012.wiff	YRY-ZenoSWATH-55min-ejiao-100ng-20231012	A0A3Q2I089;F6X6J0	F6X6J0;A0A3Q2I089	A0A3Q2I089_HORSE;F6X6J0_HORSE	H2AC19;H2AX	18.1528	9.33205	9.33205	18.1528	9.33205	9.33205		LLGGVTIAQGGVLPNIQAVLLPK	LLGGVTIAQGGVLPNIQAVLLPK	LLGGVTIAQGGVLPNIQAVLLPK3	3	0.000797596	0.000797596	0.000826082	1	0.0185185	0.0188679	0.0208333	0	0	18.1528	9.33205	18.1528		1.8963	0.816497	50.718	50.6607	50.7753	122.233	50.6973	120.621	Histone H2A	0	0	0.72181	1.8963	3.32996	0.506504	1	0	0.999455	0	-10000000
D:\7600-Data\20231013-293T+ejiao\YRY-ZenoSWATH-55min-ejiao-100ng-20231012.wiff	YRY-ZenoSWATH-55min-ejiao-100ng-20231012	F6Q4Q1	F6Q4Q1;K9KBK0	F6Q4Q1_HORSE	HNRNPK	202.225	103.96	103.96	202.225	103.96	103.96	103.96	LLIHQSLAGGIIGVK	LLIHQSLAGGIIGVK	LLIHQSLAGGIIGVK3	3	0.000382019	0.000382019	0.000395662	0.0273973	0.0185185	0.0188679	0.0208333	0	1	71.5041	36.759	71.5041		21.1521	0.924299	33.1908	33.1335	33.2482	54.1368	33.5398	54.7915	Heterogeneous nuclear ribonucleoprotein K	0	0	0.989908	21.1521	3.0529	0.425601	1	1.75055	0.999739	0	-10000000
D:\7600-Data\20231013-293T+ejiao\YRY-ZenoSWATH-55min-ejiao-100ng-20231012.wiff	YRY-ZenoSWATH-55min-ejiao-100ng-20231012	A0A3Q2HXD5;F7B5C4	F7B5C4;A0A3Q2HXD5	A0A3Q2HXD5_HORSE;F7B5C4_HORSE	VIM	30.6364	15.7496	15.7496	30.6364	15.7496	15.7496	15.7496	LLQDSVDFSLADAINTEFK	LLQDSVDFSLADAINTEFK	LLQDSVDFSLADAINTEFK3	3	0.00211328	0.00211328	0.00218876	0.0273973	0.0185185	0.0188679	0.0208333	0	1	30.6364	15.7496	30.6364		17.4413	0.912758	49.6274	49.57	49.6848	111.45	50.0074	105.656	Vimentin	0	0	0.83336	17.4413	3.24035	0.600473	1	0.375012	0.998558	0	-10000000
D:\7600-Data\20231013-293T+ejiao\YRY-ZenoSWATH-55min-ejiao-100ng-20231012.wiff	YRY-ZenoSWATH-55min-ejiao-100ng-20231012	A0A3Q2HZB8;A0A3Q2I152;A0A3Q2L527;A0A5F5PT04;A0A5F5Q2D8;F7E3M1	A0A3Q2HZB8;A0A3Q2I152;A0A3Q2L527;A0A5F5PT04;A0A5F5Q2D8;F7E3M1;K9K2B7	A0A3Q2HZB8_HORSE;A0A3Q2I152_HORSE;A0A3Q2L527_HORSE;A0A5F5PT04_HORSE;A0A5F5Q2D8_HORSE;F7E3M1_HORSE	ETFA	32.8773	16.9016	16.9016	32.8773	16.9016	16.9016	16.9016	LLYDLADQLHAAVGASR	LLYDLADQLHAAVGASR	LLYDLADQLHAAVGASR3	3	0.00574713	0.0282484	0.00595238	0.0273973	0.0185185	0.0188679	0.0217391	0	1	32.8773	16.9016	32.8773		8.64769	0.84735	40.0453	39.988	40.1027	75.5459	41.1499	70.7699	Electron transfer flavoprotein subunit alpha	0	0	0.733912	8.64769	2.20986	0.416972	1	0	0.981064	0	-10000000
D:\7600-Data\20231013-293T+ejiao\YRY-ZenoSWATH-55min-ejiao-100ng-20231012.wiff	YRY-ZenoSWATH-55min-ejiao-100ng-20231012	A0A3Q2GSM3;A0A3Q2IEM4;A0A3Q2KJL6;F6V7C1;I3RM62	A0A3Q2GSM3;A0A3Q2HBA6;A0A3Q2IEM4;A0A3Q2KJL6;F6V7C1;I3RM62	A0A3Q2GSM3_HORSE;A0A3Q2IEM4_HORSE;A0A3Q2KJL6_HORSE;F6V7C1_HORSE;I3RM62_HORSE	ENO1	229.256	117.856	117.856	229.256	117.856	117.856	117.856	LMIEMDGTENK	LMIEMDGTENK	LMIEMDGTENK2	2	0.00574713	0.101001	0.00595238	0.0273973	0.0185185	0.0188679	0.0208333	0	1	36.4957	18.7618	36.4957		17.4402	0.79842	24.7496	24.6923	24.8069	26.9764	24.9906	28.246	phosphopyruvate hydratase	0	0	0.894324	17.4402	2.34188	0.51212	0.971835	0.726685	0.935445	0	-10000000
D:\7600-Data\20231013-293T+ejiao\YRY-ZenoSWATH-55min-ejiao-100ng-20231012.wiff	YRY-ZenoSWATH-55min-ejiao-100ng-20231012	A0A3Q2GVL2;A0A3Q2HG20;A0A3Q2HQF0;A0A3Q2I0A5;A0A3Q2I1T1;A0A3Q2I4L0;A0A3Q2I5S8;A0A3Q2IKC5;A0A3Q2KQT8;A0A5F5PNM3;E7D103;F6R1M6;F6YV53;F7D837;F7DZ82;Q6L6U1	A0A3Q2I0A5;A0A3Q2I1T1;A0A3Q2I5S8;E7D103;A0A3Q2GVL2;A0A3Q2HG20;A0A3Q2HQF0;A0A3Q2I4L0;A0A3Q2IKC5;A0A3Q2KQT8;A0A5F5PNM3;F6R1M6;F6YV53;F7D837;F7DZ82;Q6L6U1	A0A3Q2GVL2_HORSE;A0A3Q2HG20_HORSE;A0A3Q2HQF0_HORSE;A0A3Q2I0A5_HORSE;A0A3Q2I1T1_HORSE;A0A3Q2I4L0_HORSE;A0A3Q2I5S8_HORSE;A0A3Q2IKC5_HORSE;A0A3Q2KQT8_HORSE;A0A5F5PNM3_HORSE;E7D103_HORSE;F6R1M6_HORSE;F6YV53_HORSE;F7D837_HORSE;F7DZ82_HORSE;Q6L6U1_HORSE	ACTN1;ACTN2;ACTN3;ACTN4	10.2549	5.27184	5.27184	10.2549	5.27184	5.27184		LMLLLEVISGER	LMLLLEVISGER	LMLLLEVISGER2	2	0.00223805	0.00223805	0.00231798	1	0.0185185	0.0188679	0.0217391	0	0	10.2549	5.27184	10.2549		4.56357	0.906085	50.7438	50.6865	50.8011	117.456	50.6026	123.006	Actinin alpha 4	0	0	0.904599	4.56357	4.39746	0.623065	0.928241	1.4894	0.998473	0	-10000000
D:\7600-Data\20231013-293T+ejiao\YRY-ZenoSWATH-55min-ejiao-100ng-20231012.wiff	YRY-ZenoSWATH-55min-ejiao-100ng-20231012	F7DQM5	F7DQM5	F7DQM5_HORSE	MSH2	7.2215	3.71244	3.71244	7.2215	3.71244	3.71244	3.71244	LNLVEAFVEDAELR	LNLVEAFVEDAELR	LNLVEAFVEDAELR2	2	0.00574713	0.377573	0.00595238	0.0273973	0.0288462	0.0306122	0.0217391	0	1	7.2215	3.71244	7.2215		9.17741	0.932863	50.7484	50.6911	50.8057	117.077	50.5809	123.459	DNA mismatch repair protein	0	0	0.654426	9.17741	3.39252	0.180876	1	0.697796	0.794926	0	-10000000
D:\7600-Data\20231013-293T+ejiao\YRY-ZenoSWATH-55min-ejiao-100ng-20231012.wiff	YRY-ZenoSWATH-55min-ejiao-100ng-20231012	A0A5F5Q2M2;F7E4G6	F7E4G6;A0A5F5Q2M2;K9KBP6	A0A5F5Q2M2_HORSE;F7E4G6_HORSE	HNRNPU	51.0453	26.2415	26.2415	51.0453	26.2415	26.2415	26.2415	LSASSLTMESFAFLWAGGR	LSASSLTMESFAFLWAGGR	LSASSLTMESFAFLWAGGR3	3	0.00574713	0.0371774	0.00595238	0.0273973	0.0185185	0.0188679	0.0208333	0	1	12.0244	6.18152	12.0244		6.12202	0.816497	50.7721	50.7149	50.8295	129.452	50.7683	125.888	Heteroous nuclear ribonucleoprotein U	0	0	0.897981	6.12202	4.0152	0.528789	0.992522	0	0.975228	0	-10000000
D:\7600-Data\20231013-293T+ejiao\YRY-ZenoSWATH-55min-ejiao-100ng-20231012.wiff	YRY-ZenoSWATH-55min-ejiao-100ng-20231012	A0A3Q2LRH9;F7BPV6	A0A3Q2LRH9;F7BPV6	A0A3Q2LRH9_HORSE;F7BPV6_HORSE	SSB	17.3269	8.90746	8.90746	17.3269	8.90746	8.90746	8.90746	LTTDFNVIVEALSK	LTTDFNVIVEALSK	LTTDFNVIVEALSK2	2	0.00078441	0.00078441	0.000812424	0.0273973	0.0288462	0.0306122	0.0217391	0	1	17.3269	8.90746	17.3269		15.0157	0.882215	49.601	49.5437	49.6584	103.981	49.3702	105.548	Lupus La protein-like protein	0	0	0.974587	15.0157	3.1174	0.369717	1	1.2516	0.999464	0	-10000000
D:\7600-Data\20231013-293T+ejiao\YRY-ZenoSWATH-55min-ejiao-100ng-20231012.wiff	YRY-ZenoSWATH-55min-ejiao-100ng-20231012	F6Z587	F6Z587;K9K3I2	F6Z587_HORSE	HSPD1	323.531	166.322	166.322	323.531	166.322	166.322	166.322	LVQDVANNTNEEAGDGTTTATVLAR	LVQDVANNTNEEAGDGTTTATVLAR	LVQDVANNTNEEAGDGTTTATVLAR3	3	0.00574713	0.0407418	0.00595238	0.0273973	0.0185185	0.0188679	0.0208333	0	1	7.95438	4.0892	7.95438		17.3711	0.823699	26.9932	26.9358	27.0505	29.5429	25.7879	36.3754	60 kDa heat shock protein, mitochondrial	0	0	0.962646	17.3711	3.06349	0.734268	1	0	0.972917	0	-10000000
D:\7600-Data\20231013-293T+ejiao\YRY-ZenoSWATH-55min-ejiao-100ng-20231012.wiff	YRY-ZenoSWATH-55min-ejiao-100ng-20231012	F6XJN4	F6XJN4	F6XJN4_HORSE	AK2	49.4082	25.3999	25.3999	49.4082	25.3999	25.3999	25.3999	LVSDEMVVELIEK	LVSDEMVVELIEK	LVSDEMVVELIEK2	2	0.00574713	0.0113616	0.00595238	0.0273973	0.0185185	0.0188679	0.0208333	0	1	49.4082	25.3999	49.4082		22.9539	0.909162	44.9007	44.8434	44.958	87.0052	44.5233	90.504	Adenylate kinase 2, mitochondrial	0	0	0.928258	22.9539	2.3847	0.224444	1	1.14254	0.992297	0	-10000000
D:\7600-Data\20231013-293T+ejiao\YRY-ZenoSWATH-55min-ejiao-100ng-20231012.wiff	YRY-ZenoSWATH-55min-ejiao-100ng-20231012	A0A3Q2HLJ4;F6TLD9	A0A3Q2HLJ4;F6TLD9;K9KBH6	A0A3Q2HLJ4_HORSE;F6TLD9_HORSE	TUBB	176.739	90.8583	90.8583	176.739	90.8583	90.8583	14.9543	MAVTFIGNSTAIQELFK	MAVTFIGNSTAIQELFK	MAVTFIGNSTAIQELFK3	3	0.000487288	0.000487288	0.000504691	0.0273973	0.0185185	0.0188679	0.0208333	0	1	29.0893	14.9543	29.0893		15.4281	0.903634	49.7085	49.6512	49.7658	112.189	50.096	105.969	Tubulin beta chain	0	0	0.958294	15.4281	3.40283	0.372908	1	0	0.999667	0	-10000000
D:\7600-Data\20231013-293T+ejiao\YRY-ZenoSWATH-55min-ejiao-100ng-20231012.wiff	YRY-ZenoSWATH-55min-ejiao-100ng-20231012	A0A3Q2HV53;A0A3Q2I630;F6SNV2	F6SNV2;A0A3Q2HV53;A0A3Q2I630	A0A3Q2HV53_HORSE;A0A3Q2I630_HORSE;F6SNV2_HORSE	HNRNPC	79.5112	40.8752	40.8753	79.5112	40.8752	40.8753	40.8753	MIAGQVLDINLAAEPK	MIAGQVLDINLAAEPK	MIAGQVLDINLAAEPK2	2	0.00188087	0.00188087	0.00194804	0.0273973	0.0185185	0.0188679	0.0208333	0	1	79.5112	40.8752	79.5112		47.406	0.939744	40.0317	39.9744	40.089	73.257	40.3835	70.7359	Heterogeneous nuclear ribonucleoprotein C	0	0	0.953943	47.406	2.90423	0.0145028	1	1.33207	0.998717	0	-10000000
D:\7600-Data\20231013-293T+ejiao\YRY-ZenoSWATH-55min-ejiao-100ng-20231012.wiff	YRY-ZenoSWATH-55min-ejiao-100ng-20231012	A0A3Q2HV53;A0A3Q2I630;F6SNV2	F6SNV2;A0A3Q2HV53;A0A3Q2I630	A0A3Q2HV53_HORSE;A0A3Q2I630_HORSE;F6SNV2_HORSE	HNRNPC	79.5112	40.8752	40.8753	79.5112	40.8752	40.8753	40.8753	MIAGQVLDINLAAEPK	MIAGQVLDINLAAEPK	MIAGQVLDINLAAEPK3	3	0.0034735	0.0034735	0.00359755	0.0273973	0.0185185	0.0188679	0.0208333	0	1	11.6274	5.97746	11.6274		24.4437	0.800035	40.043	39.9857	40.1003	73.257	40.3835	70.7641	Heterogeneous nuclear ribonucleoprotein C	0	0	0.917039	24.4437	2.17909	0.63445	1	1.36523	0.997632	0	-10000000
D:\7600-Data\20231013-293T+ejiao\YRY-ZenoSWATH-55min-ejiao-100ng-20231012.wiff	YRY-ZenoSWATH-55min-ejiao-100ng-20231012	A0A3Q2IJI8;A0A3Q2KZX1;F6TD06;F6XLZ5	F6TD06;F6XLZ5;A0A3Q2IJI8;A0A3Q2KZX1;A0A5F5PPB3	A0A3Q2IJI8_HORSE;A0A3Q2KZX1_HORSE;F6TD06_HORSE;F6XLZ5_HORSE	ARF1;FKBP11	11.0152	5.6627	5.6627	11.0152	5.6627	5.6627		MLAEDELRDAVLLVFANK	MLAEDELRDAVLLVFANK	MLAEDELRDAVLLVFANK3	3	0.00574713	0.00627075	0.00595238	1	0.0185185	0.0188679	0.0208333	0	0	11.0152	5.6627	11.0152		0.957785	0.816497	50.7438	50.6865	50.8011	119.4	50.6594	123.006	FKBP prolyl isomerase 11	0	0	0.951776	0.957785	3.55993	0.199873	0.983367	0.804984	0.995734	0	-10000000
D:\7600-Data\20231013-293T+ejiao\YRY-ZenoSWATH-55min-ejiao-100ng-20231012.wiff	YRY-ZenoSWATH-55min-ejiao-100ng-20231012	A0A3Q2GXR2;A0A3Q2HFS3;F6TK05	F6TK05;A0A3Q2GXR2;A0A3Q2HFS3;A0A3Q2L8X2;K9KD54	A0A3Q2GXR2_HORSE;A0A3Q2HFS3_HORSE;F6TK05_HORSE	CCT2	59.0702	30.3669	30.3669	59.0702	30.3669	30.3669	30.3669	MLPTIIADNAGYDSADLVAQLR	MLPTIIADNAGYDSADLVAQLR	MLPTIIADNAGYDSADLVAQLR3	3	1.46558e-05	1.46558e-05	1.51792e-05	0.0273973	0.0185185	0.0188679	0.0208333	0	1	59.0702	30.3669	59.0702		39.628	0.981746	48.541	48.4837	48.5983	97.0211	47.8762	99.6212	T-complex protein 1 subunit beta	0	0	0.983096	39.628	5.26507	0.536331	1	0	0.99999	0	-10000000
D:\7600-Data\20231013-293T+ejiao\YRY-ZenoSWATH-55min-ejiao-100ng-20231012.wiff	YRY-ZenoSWATH-55min-ejiao-100ng-20231012	A0A3Q2H1V4;A0A5F5PWW7;F7C113	A0A3Q2H1V4;A0A5F5PWW7;F7C113	A0A3Q2H1V4_HORSE;A0A5F5PWW7_HORSE;F7C113_HORSE	HNRNPH1	34.4339	17.7018	17.7018	34.4339	17.7018	17.7018	17.7018	(UniMod:1)MMLGTEGGEGFVVK	MMLGTEGGEGFVVK	(UniMod:1)MMLGTEGGEGFVVK2	2	0.00574713	0.0238197	1	0.0273973	0.0288462	1	0.0217391	0	1	34.4339	17.7018	34.4339		22.7256	0.850439	45.4449	45.3876	45.5022	92.953	46.5412	91.5503	Heteroous nuclear ribonucleoprotein H1	0	0	0.838979	22.7256	2.71042	0.164527	1	1.50709	0.983986	0	-10000000
D:\7600-Data\20231013-293T+ejiao\YRY-ZenoSWATH-55min-ejiao-100ng-20231012.wiff	YRY-ZenoSWATH-55min-ejiao-100ng-20231012	P18907	P18907;A0A3Q2LSQ9;A0A3Q2GSX2;A0A3Q2H1X8;A0A3Q2HB30;R4HIK1	AT1A1_HORSE	ATP1A1	36.0623	18.539	18.539	36.0623	18.539	18.539	4.75374	MSINAEEVVVGDLVEVK	MSINAEEVVVGDLVEVK	MSINAEEVVVGDLVEVK3	3	0.00476555	0.00476555	0.00493575	0.0273973	0.0185185	0.0188679	0.0208333	0	1	9.24705	4.75374	9.24705		4.02067	0.852198	45.8916	45.8343	45.9489	91.047	45.8782	91.8416	Sodium/potassium-transporting ATPase subunit alpha-1	0	0	0.801451	4.02067	2.74589	0.310274	0.882652	0.31305	0.996754	0	-10000000
D:\7600-Data\20231013-293T+ejiao\YRY-ZenoSWATH-55min-ejiao-100ng-20231012.wiff	YRY-ZenoSWATH-55min-ejiao-100ng-20231012	A0A3Q2GXL1	A0A3Q2GXL1	A0A3Q2GXL1_HORSE		45.5728	23.4282	23.4282					MTTVHAITATQK	MTTVHAITATQK	MTTVHAITATQK2	2	0.00574713	0.321506	1	1	0.0288462	1	1	0	1	45.5728	23.4282	45.5728		1.12034	0.900471	50.1114	50.0541	50.1687	-15.2737	11.8638	105.788	Glyceraldehyde 3-phosphate dehydrogenase catalytic domain-containing protein	0	0	0.425757	1.12034	3.48342	0.529495	0.23276	1.21418	0.819893	0	-10000000
D:\7600-Data\20231013-293T+ejiao\YRY-ZenoSWATH-55min-ejiao-100ng-20231012.wiff	YRY-ZenoSWATH-55min-ejiao-100ng-20231012	F6SN52	F6SN52	F6SN52_HORSE	EIF5A	55.3093	28.4335	28.4335	55.3093	28.4335	28.4335	28.4335	NDFQLIGIQDGYLSLLQDSGEVR	NDFQLIGIQDGYLSLLQDSGEVR	NDFQLIGIQDGYLSLLQDSGEVR3	3	2.93119e-05	2.93119e-05	3.03587e-05	0.0273973	0.0185185	0.0188679	0.0208333	0	1	55.3093	28.4335	55.3093		26.2705	0.894955	50.6926	50.6353	50.7499	126.305	50.7412	118.468	Translation elongation factor IF5A C-terminal domain-containing protein	0	0	0.862944	26.2705	4.10759	0.569901	1	0	0.99998	0	-10000000
D:\7600-Data\20231013-293T+ejiao\YRY-ZenoSWATH-55min-ejiao-100ng-20231012.wiff	YRY-ZenoSWATH-55min-ejiao-100ng-20231012	A0A3Q2I8P4;F6YX05	A0A3Q2I8P4;F6YX05	A0A3Q2I8P4_HORSE;F6YX05_HORSE	MYH10	9.55248	4.91076	4.91076	9.55248	4.91076	4.91076	4.91076	NILAEQLQAETELFAEAEEMR	NILAEQLQAETELFAEAEEMR	NILAEQLQAETELFAEAEEMR3	3	0.00574713	0.0753812	0.00595238	0.0337079	0.0288462	0.0306122	0.0294118	0	1	9.55248	4.91076	9.55248		8.99882	0.82725	50.7198	50.6625	50.7771	128.587	50.7614	120.775	Myosin heavy chain 10	0	0	0.255986	8.99882	3.38946	0.669018	0.131817	0	0.951018	0	-10000000
D:\7600-Data\20231013-293T+ejiao\YRY-ZenoSWATH-55min-ejiao-100ng-20231012.wiff	YRY-ZenoSWATH-55min-ejiao-100ng-20231012	B5LZ43	B5LZ43	B5LZ43_9MOLU		62.9553	32.3642	32.3642					NLVYAYSDEEMNAVVAKAESK	NLVYAYSDEEMNAVVAKAESK	NLVYAYSDEEMNAVVAKAESK3	3	0.00574713	0.288219	0.00595238	1	0.0288462	0.0306122	1	0	1	62.9553	32.3642	62.9553		259.85	0.965783	20.8588	20.8015	20.9161	70.7838	39.5267	14.1477	DNA topoisomerase (ATP-hydrolyzing) (Fragment)	0	0	0.776327	259.85	2.76688	0.259666	0.937424	0.612811	0.835472	0	-10000000
D:\7600-Data\20231013-293T+ejiao\YRY-ZenoSWATH-55min-ejiao-100ng-20231012.wiff	YRY-ZenoSWATH-55min-ejiao-100ng-20231012	A0A5F5PM08;A0A5F5PR58;A0A5F5PUI6;F6UGL6	F6UGL6;A0A5F5PM08;A0A5F5PR58;A0A5F5PUI6	A0A5F5PM08_HORSE;A0A5F5PR58_HORSE;A0A5F5PUI6_HORSE;F6UGL6_HORSE	PTBP1	13.0215	6.69414	6.69414	13.0215	6.69414	6.69414	6.69414	NQAFIEMNTEEAANTMVNYYTSVTPVLR	NQAFIEMNTEEAANTMVNYYTSVTPVLR	NQAFIEMNTEEAANTMVNYYTSVTPVLR4	4	0.00205799	0.00205799	0.00213149	0.0273973	0.0185185	0.0188679	0.0208333	0	1	3.15324	1.62102	3.15324		5.1766	0.845908	50.4043	50.347	50.4616	114.516	50.3617	105.751	Polypyrimidine tract-binding protein 1	0	0	0.938769	5.1766	3.11304	0.414943	1	0	0.998596	0	-10000000
D:\7600-Data\20231013-293T+ejiao\YRY-ZenoSWATH-55min-ejiao-100ng-20231012.wiff	YRY-ZenoSWATH-55min-ejiao-100ng-20231012	A0A5F5PM08;A0A5F5PR58;A0A5F5PUI6;F6UGL6	F6UGL6;A0A5F5PM08;A0A5F5PR58;A0A5F5PUI6	A0A5F5PM08_HORSE;A0A5F5PR58_HORSE;A0A5F5PUI6_HORSE;F6UGL6_HORSE	PTBP1	13.0215	6.69414	6.69414	13.0215	6.69414	6.69414	6.69414	NQAFIEMNTEEAANTM(UniMod:35)VNYYTSVTPVLR	NQAFIEMNTEEAANTMVNYYTSVTPVLR	NQAFIEMNTEEAANTM(UniMod:35)VNYYTSVTPVLR4	4	0.00574713	0.372695	0.00595238	0.0273973	0.0185185	0.0188679	0.0208333	0	1	13.0215	6.69414	13.0215		1.3078	0.90959	50.4046	50.3473	50.4619	99.1205	48.466	105.756	Polypyrimidine tract-binding protein 1	0	0	0.279403	1.3078	3.50026	0.366227	0.124613	0	0.797037	0	-10000000
[truncated: 52 more rows]
[truncated: 14 more columns]

## Sheet: Sheet4
Protein.Group	Genes	Modified.Sequence	Stripped.Sequence
F6SXD7	PHB1	AAELIANSLATAGDGLIELR	AAELIANSLATAGDGLIELR
F6SXD7	PHB1	AATFGLILDDVSLTHLTFGK	AATFGLILDDVSLTHLTFGK
F6Z587	HSPD1	AAVEEGIVLGGGC(UniMod:4)ALLR	AAVEEGIVLGGGCALLR
A0A3Q2GSM3	ENO1	AAVPSGASTGIYEALELR	AAVPSGASTGIYEALELR
A0A3Q2LPI7	RPS12	(UniMod:1)AEEGIAAGGVMDVNTALQEVLK	AEEGIAAGGVMDVNTALQEVLK
[truncated: 158 more rows]
